# Supplementary material for: Leptin Is Associated with Poor Clinical Outcomes and Promotes Clear Cell Renal Cell Carcinoma Progression
Source: Biomolecules. 2021 Mar 15;11(3):431. doi: 10.3390/biom11030431 (PMC7999177; doi:10.3390/biom11030431)
Supplement: Supplementary file 1 [file biomolecules-11-00431-s001.zip]

Archive with 9 entries (8 files):
- Supplementary Files/
- Supplementary Files/List of primers in Supplementary Figure 3.rtf
- Supplementary Files/Supplementary Figure S1.rtf
- Supplementary Files/Supplementary Figure S2.rtf
- Supplementary Files/Supplementary Figure S3.rtf
- Supplementary Files/Supplementary Table S1_Hierarchical Clustering.xlsx
- Supplementary Files/Supplementary Table S2_IPA.xlsx
- Supplementary Files/Supplementary Table S3_CCLE database.xlsx
- Supplementary Files/Supplementary Table S4_Clinical information.xls
