# Supplementary material for: Leptin Is Associated with Poor Clinical Outcomes and Promotes Clear Cell Renal Cell Carcinoma Progression
Source: Biomolecules. 2021 Mar 15;11(3):431. doi: 10.3390/biom11030431 (PMC7999177; doi:10.3390/biom11030431)
Supplement: Supplementary file 1 [file biomolecules-11-00431-s001.zip › Supplementary Files/Supplementary Table S1_Hierarchical Clustering.xlsx]

## Sheet: 工作表1
sample	TCGA-B0-4817-01	TCGA-A3-3374-01	TCGA-B0-5400-01	TCGA-BP-4769-01	TCGA-BP-4801-01	TCGA-CJ-4889-01	TCGA-CJ-4642-01	TCGA-BP-4787-01	TCGA-BP-4974-01	TCGA-BP-5010-01	TCGA-B0-4945-01	TCGA-A3-3347-01	TCGA-B2-4098-01	TCGA-A3-3346-01	TCGA-BP-4962-01	TCGA-BP-4795-01	TCGA-B8-A8YJ-01	TCGA-B0-5097-01	TCGA-BP-4169-01	TCGA-CJ-4891-01	TCGA-A3-3378-01	TCGA-B0-4710-01	TCGA-BP-4354-01	TCGA-B8-5552-01	TCGA-CJ-4868-01	TCGA-BP-4790-01	TCGA-BP-4338-01	TCGA-DV-5574-01	TCGA-B0-5096-01	TCGA-BP-5198-01	TCGA-B0-5084-01	TCGA-BP-4332-01	TCGA-CJ-4882-01	TCGA-BP-4972-01	TCGA-B0-4852-01	TCGA-A3-3362-01	TCGA-BP-5182-01	TCGA-B0-4699-01	TCGA-CW-6090-01	TCGA-B0-4694-01	TCGA-A3-3317-01	TCGA-BP-5008-01	TCGA-CJ-6031-01	TCGA-CZ-5454-01	TCGA-DV-A4W0-01	TCGA-B0-4700-01	TCGA-B0-5108-01	TCGA-CJ-4900-01	TCGA-A3-3357-01
Attribute	High	High	High	High	High	High	High	High	High	High	High	High	High	High	High	High	High	High	High	High	High	High	High	High	High	High	High	High	High	High	High	High	High	High	High	High	High	High	High	High	High	High	High	High	High	High	High	High	High
LEP	7.4131	5.6354	5.6121	5.3693	4.9312	4.8945	4.8612	4.5549	4.4125	4.2829	4.2519	4.0765	3.9611	3.9456	3.9275	3.7329	3.5007	3.4908	3.1414	3.0953	3.0282	3.0103	2.9249	2.9072	2.8867	2.8187	2.8048	2.8012	2.7614	2.7074	2.5801	2.5634	2.5516	2.5407	2.4714	2.4699	2.4407	2.3935	2.3273	2.3155	2.3089	2.2759	2.2134	2.1421	2.1173	2.114	2.1036	2.0983	2.0146
GREM1	-3.18661	2.42029	1.81649	2.69959	0.797987	4.19129	1.00889	1.29119	0.303487	1.39879	-2.80961	2.32979	-0.679913	-1.33791	3.27809	2.45629	0.358087	0.929187	1.73799	0.364087	-2.80001	0.586187	0.775387	1.62189	5.08739	-0.335813	-4.65671	-0.201613	-2.66981	2.75639	-1.17891	-1.74641	2.26089	1.03899	0.127187	1.28409	0.647887	3.49789	-2.40211	1.68649	1.77059	2.00339	-1.39691	-2.71191	-0.690113	0.934587	0.202287	0.239587	-4.95101
MKX	-1.56917	0.154827	2.05793	3.17473	-0.155873	3.80593	5.70963	0.161027	-0.534473	1.26623	-1.11207	-0.173373	-1.24877	-3.01107	2.90653	1.82623	-0.379573	0.188627	1.39103	-0.675673	-1.98427	-0.945073	-0.801273	0.118127	0.0639265	2.11173	-3.17877	1.23283	-0.525473	0.623827	-0.476173	-1.21987	0.480227	1.36333	-1.40427	-0.307573	1.71153	2.30073	-4.22567	0.505827	2.63283	1.40623	0.00152654	-4.22567	0.287827	-1.27977	-1.41757	-0.250273	-2.63977
ADAM12	1.54619	0.325491	1.33269	-0.776309	0.205391	0.268591	2.59479	2.17999	-0.665909	1.44929	-2.65821	3.18459	-0.110809	2.72529	1.45169	0.839491	2.13909	3.78989	2.51249	0.681891	-0.745409	-0.605409	3.19929	-0.749309	4.61349	2.23269	0.348891	1.32569	2.52189	2.99719	1.49319	-0.231509	2.20029	1.48889	-1.26251	-1.37131	2.52749	3.72279	2.22239	0.750591	0.980791	0.173091	2.80119	-0.551209	-2.11151	3.40789	3.23509	1.96989	-0.357409
SPOCD1	-1.16816	2.19954	0.270243	-0.204457	-1.20356	-1.96186	3.09174	-0.479557	-1.61266	1.33794	-3.41566	1.01484	0.273143	1.25574	-0.732257	-0.562757	-0.842557	2.01134	-0.0377566	1.67144	-1.45356	-2.02326	1.06544	-1.25876	1.69974	0.340243	-2.22276	0.179143	3.28294	1.73094	0.596943	-0.385457	0.898843	0.414043	-2.38666	-2.25316	0.938443	1.48114	0.00144338	1.22774	-1.07896	-1.98226	0.704543	-0.0458566	-0.978157	1.99214	2.49794	0.468443	-1.21506
SCRG1	-1.52174	-3.10164	3.33856	4.64556	1.77396	4.59536	-3.10164	1.76906	-0.199235	4.15476	-1.40054	2.55296	-3.10164	0.634565	3.86816	4.06066	3.38846	1.47826	2.83786	0.709965	-2.01854	0.470965	-1.71064	1.52686	1.61306	-0.413435	-1.03184	1.36486	0.697565	3.32456	0.321465	-0.759235	3.96186	2.01246	0.444365	0.679765	2.28096	-2.36144	-0.100235	2.97136	1.82906	2.27296	2.78326	-2.43544	2.04346	0.747565	1.76346	0.824665	-2.68624
SPEG	-0.601049	-2.44075	-1.60435	1.09865	-1.84085	-0.0942492	0.359651	-1.88665	-0.242949	2.82545	-2.36425	1.39935	0.823151	-1.47415	-0.593549	0.0137508	1.72695	-1.70635	1.05705	-0.495149	-3.73365	-0.214649	1.19905	0.0723508	-0.898049	-2.84195	-0.730849	-0.729749	2.36065	-0.849149	1.79605	-1.85285	0.931651	-1.10115	-1.47765	-1.42625	-1.48385	0.592551	-4.16445	-2.61005	0.535451	0.943251	-0.300049	-4.38425	-0.217349	-1.46155	-1.96595	0.329151	-4.16145
KIAA1199	-4.70826	0.310742	-0.408158	-3.91186	0.382842	0.0206416	-1.71916	-0.499858	-2.15466	-1.17106	-3.09916	1.31844	-1.36256	-3.78696	0.0134416	0.232442	1.15894	1.66184	-1.06436	-2.17446	-1.72466	-1.03786	-2.92726	-2.32266	0.694242	-1.35346	-2.79466	-2.19166	1.61234	1.35574	-3.05636	-3.60706	0.313642	-0.567358	-2.01706	-2.18566	-0.902358	1.69454	-1.55906	0.126942	-0.775258	-2.16926	1.09404	-3.63686	-4.70706	1.77814	0.314142	-1.26206	-4.08776
MFAP5	-2.38241	0.0885902	1.34749	3.98189	3.12559	5.84349	0.94449	4.26279	1.02049	4.03049	-1.08271	3.14519	-2.00371	-2.38791	2.01819	1.93679	1.35039	3.21349	1.54669	-1.19891	-1.19801	2.30949	-0.77711	3.10439	2.64789	2.48209	-0.0493098	0.89559	0.20749	2.10099	1.93109	1.25899	-1.85031	2.32229	1.81469	2.02489	2.61859	3.98659	-3.27091	1.60979	0.95399	1.69619	0.60799	0.61779	1.28999	0.76389	0.78759	0.87469	-0.91891
CCL11	-1.91307	0.317133	2.02803	-0.298967	-0.824167	1.62733	1.78523	0.228533	-2.52877	1.58683	-0.0945669	1.87713	0.277933	-1.26657	0.992433	1.59203	1.42113	2.48353	1.89013	1.65283	-3.13107	-2.06777	2.12893	-0.776567	-0.285967	-1.63787	-3.13107	0.250633	-3.13107	0.693033	-0.960667	-2.33177	1.92913	-0.735067	-2.34177	-1.06497	1.42003	0.695233	-1.34337	0.747533	-0.198067	2.19043	3.32443	-3.13107	-2.18287	2.30023	3.31073	2.49523	-3.13107
LUM	-3.01387	-0.557072	2.01283	1.05533	0.835128	0.980428	1.30523	2.20323	-1.65747	1.47663	-2.42627	2.44673	-0.357272	0.434328	2.11643	2.60643	2.15223	2.40353	1.17123	0.303228	-1.58987	0.374828	1.33163	0.761028	1.57883	1.86123	-1.84597	0.232228	1.01133	1.85713	-0.853772	-0.805872	2.44573	0.611928	-0.0418717	0.105728	2.27173	2.91503	-2.10667	0.423128	0.507528	1.25173	2.39133	-6.35407	-2.56837	2.86153	0.499228	-1.35847	-7.98457
ADAMTS14	2.59204	0.265537	1.52254	-1.63196	-1.65816	-1.28596	-0.0852631	0.966637	1.19334	2.22164	-1.50576	1.08814	1.68994	2.88324	-0.125463	-1.65896	1.79064	2.78064	-0.0584631	5.10864	1.12674	-0.609063	2.87734	-1.07036	1.82144	-0.901463	0.734737	0.416137	-0.272263	0.776137	2.11554	0.496837	1.40454	-0.364663	-1.08786	-1.21736	-0.812963	3.57554	1.23724	-0.496963	1.27494	-1.23416	0.460837	-0.851163	-1.49646	2.23474	3.53704	2.69834	0.182637
CCDC80	-0.699547	0.968153	1.25745	1.60145	1.64815	3.48055	0.795253	1.23955	-0.153647	2.32485	-1.43365	2.65335	-1.69145	0.566953	2.42445	2.81745	3.54285	1.62855	0.417753	0.196453	0.615153	0.250153	2.68975	1.84705	1.94855	2.30265	-2.28225	1.19685	-0.240747	2.88115	-1.08905	-0.368547	1.85525	1.33535	-0.546447	0.118953	2.53125	1.99185	-0.700347	1.21605	1.57325	1.65575	2.14305	-1.15055	-0.341947	2.45075	2.74115	-0.209047	-3.27615
VGLL3	-2.3642	-1.9116	2.5401	2.7646	0.858101	4.0445	-6.6546	2.2812	0.446301	3.0986	-0.574699	1.7861	-1.7878	-3.1789	2.6096	1.9531	2.3383	2.0551	2.0434	0.670001	0.416701	0.604601	1.2817	1.8891	2.1257	1.7738	-2.4801	1.2316	0.173201	1.9551	-1.1515	1.6558	2.0925	2.958	0.297501	0.784901	1.8453	3.2339	0.986901	1.3281	2.3077	2.4237	0.920901	-0.136199	2.3167	2.2934	2.4056	0.801901	-0.587099
MMP23B	-1.16376	-1.97516	0.780141	0.0146414	0.397541	2.52144	1.23904	0.201041	-1.25206	2.13734	-2.22596	1.61164	-1.60086	-0.771959	1.90564	1.98904	3.03364	-0.892659	-0.502359	0.579141	-1.77506	-0.844759	-0.854959	0.00244137	0.0792414	0.159341	-2.24366	0.353341	-1.61276	1.36974	0.182841	-0.231759	1.57064	0.328841	-3.06026	0.631041	1.43994	-1.74536	-0.556259	0.674841	0.509441	0.374441	1.46114	-1.91146	0.0342414	1.41764	0.671341	-0.0509586	-3.54766
CCL13	-1.45698	0.215622	0.426122	-0.940678	1.37522	2.36472	1.45592	1.32952	-1.08558	0.842422	-3.23638	0.241422	2.65722	1.60222	0.497522	2.38962	0.892422	3.95222	1.59682	3.30552	-1.77898	-1.25628	3.98032	1.35082	4.58622	0.999022	2.25672	0.920822	0.327522	-0.814978	-1.73278	-1.14478	0.560222	1.27052	-1.16458	-0.501978	2.54102	2.28202	1.32682	1.19902	-0.839778	0.584422	2.00712	3.07822	-1.27538	2.18862	2.91462	3.64872	-0.832978
B3GNT7	-2.68531	0.596492	-0.547608	-0.690808	-0.426708	-0.817308	2.62409	-0.583708	-1.78661	-1.37891	-1.32941	0.079292	0.311792	-0.534908	-0.801008	0.569092	0.551692	-0.555508	-0.809808	-1.08781	-0.772408	-1.73691	0.137992	-0.894608	0.00489199	-0.417308	0.386192	-0.173008	-0.047508	-1.31581	2.74519	-1.36861	-0.474908	0.045892	-2.22181	-1.81451	0.647992	0.510192	0.128992	0.408892	-0.971808	-0.646008	-0.406408	0.896692	-1.36811	-0.662908	-0.723308	-0.259608	-0.871508
MMP19	0.873508	1.72561	0.752508	-0.480492	-1.12409	0.340708	0.757708	0.581308	1.23081	1.86981	-0.441092	1.37771	0.596208	1.53431	-0.819692	0.152708	4.13291	2.17561	1.62361	0.883808	-0.494592	-0.388892	1.78071	-0.398392	0.674408	-0.241392	0.991108	0.217308	-0.0390919	1.26251	-0.312792	-0.178092	1.38221	-0.616392	-0.836192	-0.670292	0.139908	-0.00899188	0.432708	1.44601	0.220908	1.22731	0.0991081	0.351708	0.951008	1.15101	1.11441	1.07201	-0.496092
APCDD1L	1.25183	1.32003	1.32123	3.18793	1.32883	-0.842869	3.80113	-0.239169	1.33353	1.75113	0.0689312	2.05583	0.214631	3.34303	2.29913	1.70913	5.00513	5.19773	4.41533	5.89613	-1.47587	-2.10507	2.87963	0.0691312	7.65703	1.77233	4.42593	1.54283	6.61483	3.09183	-0.999969	1.79643	3.89833	2.39063	-1.63057	1.15383	3.29203	6.32473	4.41743	3.05993	-1.36997	1.09573	3.49713	1.26763	-0.987269	2.50003	3.87173	5.24083	0.139531
CTSK	-2.77584	4.69906	0.585059	0.616559	2.10846	2.21446	0.810359	0.563759	-0.668141	0.583059	-1.64054	1.88156	-0.847541	-2.34354	1.03726	0.992959	0.845059	0.432459	-0.455141	-0.220641	-1.70984	-1.08394	0.0536586	0.773359	0.0310586	0.947059	-2.18594	-0.302941	0.821759	0.289259	-0.959441	0.111459	0.513459	0.975059	-1.37724	-1.22004	1.88606	-2.87884	-0.536041	0.751159	-0.607341	0.377359	0.414459	-0.239441	0.182359	0.753659	0.418059	-1.02094	-1.37384
SLC24A3	-3.13501	-1.25341	0.688592	0.606292	0.106392	0.481992	-0.181408	-0.720408	-0.852508	1.13549	-2.07101	1.48589	-0.428508	-1.38111	2.50569	1.80659	1.35809	0.755792	0.175292	-0.775608	-2.87901	-1.77551	-2.40141	0.663692	1.82619	0.513592	1.49209	0.669392	-1.55871	2.02689	-0.795308	-0.630308	0.873392	1.24079	-2.48631	-1.32021	1.23069	2.32659	-0.427708	-0.496508	0.533092	0.609292	1.02229	-2.25581	-0.387308	0.295692	0.964692	-0.462208	-3.50851
WISP2	3.42468	-1.42502	2.84928	3.47098	0.649384	3.68928	3.27248	2.96738	1.08758	3.26178	-1.88522	1.72238	-2.29462	1.21208	4.32668	2.74578	2.43508	3.97248	0.856884	1.38868	-1.18132	1.46098	0.710384	2.66328	7.42518	1.31098	-1.91542	2.62608	0.871784	2.77638	4.39628	-0.667516	2.82188	1.05238	-0.113216	-0.336116	3.57338	-0.299116	0.753484	1.65668	1.16998	2.18918	2.83898	-0.348216	3.47788	4.02198	3.39468	1.13178	-1.72592
ISLR	-2.50749	-1.48799	1.04081	1.23701	0.770507	2.18281	1.45761	1.21001	-1.31029	1.13171	-2.57129	1.95161	-3.51389	-3.60759	1.59651	2.18491	2.01671	0.959407	0.279607	-0.463593	-2.72879	-0.977693	0.213307	0.466507	0.0231074	1.74691	-3.19009	0.663207	0.151507	1.11231	0.173807	0.153107	1.44421	0.231907	-2.43729	-0.201593	2.29141	1.74511	-2.66849	0.937707	0.254707	0.328607	1.67641	-5.19769	-1.39949	1.74401	0.834907	-0.952793	-6.33239
PDPN	-2.8193	1.7025	2.1777	-2.3199	-0.1829	0.3912	0.6618	-0.3078	-3.4118	-1.5716	-3.7669	0.3786	-0.3439	0.164	-0.3779	0.4243	-4.3364	0.3525	-0.6598	0.0861997	-0.3096	-3.0487	0.3409	-1.919	2.3901	-3.1601	-1.7632	-0.6154	-0.1963	-1.3688	-2.1181	-3.0441	-2.1081	0.000699746	-3.3884	-2.2626	0.3914	0.2891	1.4903	1.3289	-1.3901	-1.4167	-1.4791	0.7736	-3.2789	-0.8796	0.7904	-0.3163	-1.1501
FAM198A	0.0423315	-0.303169	-0.183369	1.01733	-0.773769	1.56743	2.20943	0.0566315	-1.53977	1.14073	-2.30687	0.913831	-1.23607	-2.49387	-0.0127685	1.20913	-0.396269	-1.00617	0.127331	-1.12547	-2.54497	-1.49767	0.391231	0.436631	-0.187869	0.621531	-1.56207	-0.357969	-1.44167	0.153531	0.562531	-1.54327	0.660831	-1.51607	-2.24887	-1.15627	-0.0489685	0.700731	-2.55117	-1.16087	-0.135869	-0.425369	-0.406569	-2.36117	-1.47517	-0.597669	-1.38617	-0.706269	-3.54497
HSPB6	-2.31588	-1.68668	2.48962	3.85572	2.34042	4.58012	3.54992	1.08612	2.25232	3.55052	-0.0763767	2.00792	-2.65108	-3.61868	3.01862	4.27112	3.35432	-0.0298767	2.34962	1.53372	-1.71418	-0.172577	-2.13388	1.87842	1.58772	1.52872	-2.36448	2.57922	-1.92978	2.36692	3.96472	0.888923	3.68992	1.98032	-1.19388	0.520623	3.02002	-1.75008	0.0469233	1.74822	2.29202	2.74202	2.78122	-2.26788	1.93362	1.52672	0.141323	0.566323	-2.37828
CCL18	2.03751	5.70471	4.53791	-0.401386	5.29541	3.43511	1.95181	2.94041	-0.952086	-1.01629	1.12991	-0.437786	4.92821	3.07941	2.48631	3.63321	3.70571	5.40981	0.705914	2.80571	3.10391	-0.0899865	4.43541	3.83221	3.04401	2.38621	4.98851	3.71961	0.146514	2.60051	1.98101	5.15711	1.76541	4.03511	-0.578586	-2.12049	5.36041	0.680114	4.60611	4.84361	2.50601	3.11061	5.52841	7.70361	3.50941	3.76181	6.22331	2.37411	4.64521
PODN	-3.39446	-1.35326	1.89584	2.58474	1.67744	3.63784	-0.10786	1.70444	0.67064	3.05084	-1.31166	2.44634	-2.59966	-4.77546	2.64334	2.51764	3.08604	0.91664	0.94084	0.0794396	-1.90956	-0.10626	0.00983956	1.65024	1.45584	1.59544	-0.15036	1.60274	-2.50976	2.59704	0.68114	0.65044	2.84234	2.22994	-1.49996	0.36834	2.64184	-1.92016	-0.0566604	1.12324	1.61764	1.59324	1.93704	-2.99976	0.90244	1.52394	1.80514	-0.59086	-3.16056
PAPPA	0.920414	0.358214	1.57791	1.87741	0.319414	3.23381	3.97121	1.27451	1.27861	1.71381	-1.08849	1.21361	4.77661	-2.93459	1.43311	2.18971	3.06131	0.564414	1.59101	-0.384386	1.05081	-1.65509	2.84311	1.78621	0.902114	1.94331	0.311914	2.71691	0.520614	3.44821	4.98821	0.792114	1.49001	2.32201	-0.844186	2.17111	2.87091	1.02891	3.30521	0.0320141	1.78491	1.23111	0.462614	-0.740786	0.674114	1.18591	2.45671	0.442814	3.10071
COL1A1	-1.40545	-0.156247	0.503953	0.0391535	0.947753	1.18605	3.06985	1.45305	0.354753	3.20725	-1.89105	2.73415	-1.81295	0.488953	1.13125	1.71185	3.68745	2.43205	0.313553	0.329253	-0.459047	-0.0134465	1.87445	-0.00664651	2.43945	1.75495	-1.70605	1.68585	0.365953	2.75385	-0.0144465	0.631753	2.11085	1.76225	-1.77145	-0.0933465	2.62565	2.56875	1.83345	1.71775	1.32535	-0.331147	2.92365	0.358353	-1.74775	3.02505	3.09385	0.720353	-2.48265
ITGB1BP2	-0.0166847	-0.657185	1.34192	1.06732	-0.409485	1.17302	-2.81748	-0.583085	0.985015	1.24192	-0.138585	1.15752	-0.910985	-0.383985	1.56042	1.19882	0.822915	0.244415	1.47512	0.339215	-0.965485	-0.300985	-1.15598	-0.143885	-0.0797847	0.698115	-1.01528	1.46572	-0.736685	1.78642	-0.777485	0.688915	1.41772	1.10962	0.145315	-0.467485	1.35182	0.0419153	2.25232	-0.277285	1.05462	0.460115	1.38042	-1.51468	0.0905153	0.297515	0.964715	0.570515	-0.0792847
GPR133	-1.97907	-1.15277	0.88993	2.14613	0.42133	3.16993	-5.81327	1.04323	-0.29537	1.74483	-1.91027	2.07303	-1.93107	-3.26667	0.92383	1.97553	1.08203	-0.34607	0.42303	-1.18367	-2.03957	-0.45727	-0.72607	1.70723	0.44933	1.51923	-1.26557	0.33873	-0.71627	1.29813	-0.84297	-1.10347	1.67323	1.32613	-1.44437	-0.71557	1.72083	-2.60087	-1.74567	0.23573	1.15983	1.21863	-0.0137701	-2.52007	-0.89317	1.42893	1.44033	-0.76497	-1.97067
CPXM1	-2.60147	-2.73887	1.10823	-1.15347	-1.10077	2.15903	-2.48947	1.01063	-0.333068	1.47063	-2.71267	1.14363	-2.74877	-2.38667	-2.26997	-0.139368	0.657132	1.55823	-0.579168	-2.00947	-0.407468	-0.993868	1.82673	-0.412568	-0.192868	-0.372568	-1.86147	-1.79257	-2.02257	0.105532	1.19033	-2.88977	0.603032	-3.25537	-2.50067	-0.436568	-0.953668	-1.19857	-1.29867	-0.666768	-1.57047	-1.38867	0.582532	-3.19817	-2.50827	2.88593	0.776832	-1.40247	-7.55937
THBS2	-1.47657	-0.13697	1.95733	2.05823	2.22023	2.98223	1.22343	2.05563	-0.31577	2.39403	-0.89947	4.04533	0.46303	1.71343	3.55623	3.20403	4.37543	2.76953	1.01273	0.15523	-0.83107	-0.23667	4.91333	1.25013	2.70043	2.92843	-1.54917	2.01043	2.26633	3.78133	0.62973	0.96673	3.08033	2.94483	-1.13697	0.20773	3.58543	2.76273	-0.00937041	2.67173	3.28693	1.57143	2.69213	-0.68067	-0.54147	3.55383	2.97623	0.51793	-3.72217
CR1	2.1172	3.0889	1.943	-1.9714	2.8223	3.396	1.4661	4.3487	0.215404	-0.872696	-0.851196	3.3739	4.1584	3.706	1.7804	2.1512	3.6448	4.2156	3.7384	2.8298	5.0397	1.1338	6.2195	2.5116	2.8996	1.0708	3.3076	2.7265	3.0171	4.0441	0.611804	0.237204	2.4683	3.401	0.694104	1.7819	3.7563	1.8676	4.0447	4.3862	1.8898	2.4694	2.5621	4.9251	-1.6517	3.1201	4.6315	2.5203	1.21
FLNC	1.72475	-2.01525	1.12135	2.92585	0.707053	1.56865	-1.31275	-0.713747	-1.07305	2.75705	-1.41775	3.00825	-0.374347	-1.63325	2.01105	2.65205	1.43985	1.79125	1.70385	4.32275	-2.21795	-2.10115	4.14225	1.41595	2.73225	-1.40675	3.18135	0.862653	5.53265	1.97305	2.68295	-1.53555	1.41765	1.29445	-2.71875	-0.651047	1.60385	1.22915	0.501053	1.62955	2.03435	1.62255	1.56975	-2.04645	1.80945	0.814053	0.678053	2.13185	-2.50965
STMN2	-1.85723	-3.14533	2.95637	-1.34533	-2.06913	-0.161428	4.35637	2.10807	-3.39373	0.778472	-3.18973	2.15737	-1.36893	-3.72613	0.268172	2.04117	2.99067	1.37377	-2.28423	-0.119828	-3.26893	-2.05733	-2.33513	-1.28503	-0.293928	3.35407	-3.28743	-2.39973	-1.81203	2.34407	0.218272	-2.92683	2.46357	-3.72613	-2.57963	-2.22963	2.74197	-3.43513	-2.09283	1.24567	2.83847	-1.52483	2.40377	-3.72613	-3.17553	3.94697	-1.17083	-2.09193	-3.72613
CYP19A1	-0.645563	3.59224	1.47514	1.29364	-0.207563	1.50644	-2.51446	0.908837	-0.895063	2.17004	-1.28126	2.16844	0.330637	3.95484	1.66954	0.794537	1.74564	-0.504863	1.08944	4.32074	-0.819763	-1.21996	1.44934	0.641237	1.38454	-1.27486	4.80614	-0.150963	1.02334	1.92414	0.486137	-0.528563	2.07754	1.71544	-1.72516	-0.614463	-0.0580632	-1.59306	1.49154	1.46924	-0.0748632	0.849737	1.19384	-0.538363	0.202837	0.678137	1.87014	0.549837	-2.09906
C20orf200	-0.302367	1.46883	0.640933	1.82743	-0.739767	1.49913	4.18273	-0.574367	0.323933	2.25133	-0.034367	0.771733	0.836833	-0.609367	1.68363	1.73983	0.749633	-1.52037	1.86393	0.214633	-0.437267	-1.52037	-1.52037	1.58323	-0.920567	-0.027167	-1.52037	0.733433	-0.972967	1.21113	2.62773	0.167033	2.30843	0.666433	-0.949467	-0.586267	0.313533	4.05573	-0.483867	-1.52037	1.48073	1.75723	0.185933	-1.52037	0.212333	-0.550967	-0.712567	-0.483267	-1.52037
ADAM33	-3.24637	-4.12147	0.950529	2.06303	-0.791671	3.29833	3.11483	-0.897871	1.55193	2.06523	-1.30187	0.778729	-1.70627	-1.95757	-0.499071	0.239929	2.52843	-2.59017	0.432529	-0.169971	-2.99237	0.120729	-0.920871	-0.248971	-0.864171	-0.250671	-4.06837	-1.01027	-3.20117	-0.982071	-1.15847	-1.56267	3.24833	-0.517671	-1.79607	0.396529	-0.525271	1.38453	-4.34907	-1.16577	1.59873	1.51513	-2.46427	-5.11527	0.769429	-0.393571	-2.38657	-1.18897	-4.69987
PRELP	3.04824	-0.69116	3.03574	3.61164	2.45694	3.55894	1.52324	1.45114	0.49784	3.32284	-0.69466	3.58954	-1.01686	0.12234	3.89334	4.42584	4.32204	2.05274	1.91954	1.87804	0.28574	0.50114	-1.49606	2.53694	2.04244	1.97574	-1.70666	2.58314	0.93144	3.57114	-0.0962597	1.80534	3.83564	2.97714	-0.69576	0.86504	4.13134	-0.60496	0.39554	2.61804	2.96844	2.61904	3.11364	-1.50966	1.34674	2.09854	1.80244	0.19794	-4.24706
FAM46B	-2.2462	-2.3287	0.438697	0.977397	-1.3099	0.854197	1.4312	0.255597	-1.9459	0.723297	-1.5041	0.729197	-1.4293	1.225	0.694397	0.352697	1.1625	-1.4239	0.447597	1.5039	-0.365803	-3.9704	-2.924	0.241997	1.0804	-1.7151	-3.1818	1.1129	-2.3483	0.663197	0.475697	-1.4499	0.311497	-0.530203	-3.0021	-1.0642	0.869497	1.0386	-0.549903	0.626397	-0.343503	0.796197	1.5836	-2.9554	0.419497	0.405897	-1.6218	-1.0935	-3.6783
SCARA5	-1.81038	2.56762	0.198818	3.95492	2.90922	6.47732	4.53682	2.99312	2.52742	4.75842	0.427918	2.30992	0.727018	0.0367179	0.862018	4.25882	-1.38918	-0.467782	0.493818	1.59462	-1.67858	1.88352	-2.03078	6.05192	1.54922	3.27632	0.976518	-1.55648	0.641418	-0.0212821	1.25062	-1.93408	1.16852	-3.14548	0.668518	1.01542	1.39452	1.15162	-3.48658	-0.277782	0.611318	4.08972	-0.958382	-2.79978	-0.925382	3.05202	1.21532	-0.267782	-3.50458
DCN	-4.30897	-1.85777	1.40473	2.18583	1.09893	3.39643	0.975327	2.05993	-0.716273	1.35723	-1.30887	2.02523	-0.823773	-2.44067	1.52983	2.74733	0.696827	1.09103	1.57933	-0.513073	-3.48507	-0.140173	0.317927	1.57423	1.04633	1.43243	-3.10677	0.371427	-0.251373	0.766727	-0.921973	-1.12307	1.29553	-0.354173	-0.653073	0.680227	1.99723	1.42983	-3.35417	0.134827	0.960527	1.87533	1.11863	-7.45057	-0.969173	1.63993	-1.33927	-1.40727	-9.12047
COL16A1	-2.73457	-0.694567	-0.0637671	0.399133	0.483933	1.39823	-1.44767	0.277233	-1.97927	1.50833	-3.52227	1.50923	-2.88857	1.07813	0.133833	1.10543	2.27193	0.00293287	-0.182567	-1.26697	-3.08787	-0.286767	-0.0844671	-0.594367	-0.844267	-0.00426713	-5.62777	-0.957667	-2.50447	0.819033	0.305033	-1.35737	0.755833	-0.332767	-2.14617	-0.180967	0.659733	-0.430067	-2.57167	-0.498367	0.430933	-0.522167	0.232333	-3.83207	-1.10457	0.314333	0.508733	-1.51947	-5.01157
LPPR4	-0.735671	-1.21907	2.27623	1.94543	-0.133371	1.26203	-2.19887	2.08153	1.09353	2.92673	-0.289771	1.46753	-1.12297	-1.10387	0.230029	1.54553	2.61103	2.49653	-0.336171	-0.103471	1.48813	-0.224971	2.26173	1.14443	1.13143	1.85703	-1.58207	1.29273	1.15733	2.24013	-0.432471	0.754729	1.88793	2.16853	-0.422571	-0.382371	2.51453	5.31563	0.899429	1.17803	1.12073	0.174029	0.878029	-0.085271	0.302829	2.80533	3.37933	-1.37637	-0.706171
ZCCHC5	-1.05391	-1.05391	0.745494	2.05899	0.603094	2.28809	3.46319	-0.504806	-0.721506	1.32999	-0.517506	0.147294	-0.299206	0.975194	1.29869	1.67089	1.21609	1.67309	1.63229	1.03709	-0.596706	-1.05391	0.607594	1.54629	2.63049	-0.122206	-0.00700551	0.651694	-0.110606	0.649394	-1.05391	-0.254606	1.99319	2.26809	-1.05391	0.658394	1.56189	4.37279	1.59129	0.257594	1.80769	1.68989	1.08199	-1.05391	1.66339	0.899894	0.470294	0.312394	-1.05391
SLC30A3	-2.74241	0.494389	-0.750811	-0.361611	1.52859	-1.73121	2.96069	0.0694892	-0.797711	2.60749	-2.74241	1.83979	-2.74241	-2.21611	1.58269	1.86829	2.14879	-1.08161	-0.503711	0.970189	-1.04771	-0.530611	-1.08091	-0.480011	0.466689	1.29569	-0.555411	1.00589	-1.48881	2.34909	-1.18401	-0.400011	2.81939	1.54109	-1.59591	-1.49991	1.92249	0.836589	0.258989	1.37049	1.12969	0.535189	2.97679	-2.74241	-2.19181	2.63999	-0.187111	-0.515211	-2.74241
COL5A1	-1.73814	-0.222341	0.531459	0.373359	0.617559	0.694459	1.73026	1.44006	0.421059	2.55066	-1.52334	2.51116	-1.70074	2.14996	1.09016	1.62656	3.01286	2.30596	1.35806	-0.0745407	-0.342341	0.193359	2.18646	0.0676593	2.19266	1.39946	-1.23494	1.36176	0.270559	2.62856	-0.271741	0.0379593	1.72456	1.07326	-1.22354	-0.148341	2.09546	2.62396	1.52746	1.04506	1.43676	0.121059	2.09636	0.378659	-1.18864	2.65166	2.86816	-0.0930407	-1.79354
PDGFRA	-2.96073	-1.33853	0.401567	0.405867	1.12117	2.27407	0.669967	0.868367	-1.97923	1.32817	-1.49133	2.35997	-1.95453	-3.13373	1.72547	2.79597	2.62127	1.37177	1.78227	-0.514633	-2.67233	-0.994033	0.00586701	0.814167	0.710167	1.29547	-3.23253	0.800367	-0.567833	1.68487	-1.98403	-1.54033	1.27817	0.123267	-1.67913	0.300667	1.61517	0.943567	-2.91593	1.22457	1.14427	0.769267	1.51467	-4.25213	-2.14603	1.48557	0.773967	-1.39343	-6.98443
TMEM158	-1.3975	1.8908	0.176503	0.193903	-2.0852	-0.276397	1.4394	-1.1497	-1.8307	0.491003	-2.2557	-0.719197	-2.1965	-0.0311969	-0.350397	-0.375397	-0.231997	0.00200314	-0.968397	0.245503	-2.2824	-3.1009	0.491703	-1.7695	0.522003	-1.0634	0.407403	-0.655697	-0.665497	-0.161197	-0.931397	-2.0178	1.9658	-1.3604	-3.7158	-2.2404	-0.914497	3.5909	0.261303	-1.3481	-2.0739	-1.1569	-0.409297	-2.903	-1.6784	1.0314	-0.109397	-0.0674969	-3.4947
NKD1	-3.811	-3.2305	-0.952003	-0.213403	-2.2008	0.0514968	-0.112703	-2.2171	-2.5274	0.277597	-4.1025	0.426397	-2.6718	-1.8019	-0.327503	1.1598	1.0257	-1.825	-0.634703	-0.877803	-3.0352	-2.935	-2.9431	-0.754303	-1.6674	-1.9056	-3.5556	-0.924003	-1.1827	-0.895803	-2.739	-3.1847	0.428197	-2.1894	-3.7325	-1.6281	-0.401103	-2.2147	-3.7651	-2.4888	0.678497	0.783097	-1.4513	-4.118	-1.6016	-2.1756	-1.8785	-1.7938	-4.0283
HSD17B6	-3.62232	-2.08572	-0.54442	-0.41082	-2.35692	-1.12732	-1.60142	-1.22512	-2.67962	-0.49732	-3.24982	-0.28892	-4.87082	-3.27792	0.55668	0.47708	-2.09232	-0.21632	-0.60642	-2.68812	-3.48162	-2.78492	-2.93062	-0.95612	-1.71912	-1.44592	-3.23162	-0.73622	-2.97372	-0.22872	-5.00272	-1.65272	0.28888	-0.16732	-3.29712	-3.53142	-0.10052	-1.70332	-2.38912	-2.65862	-1.18782	-1.01882	-0.87182	-3.40152	-1.60502	-1.42322	-0.72962	-2.96622	-3.70232
PRRX1	-2.11206	-2.55766	-0.0212582	1.11564	-0.331558	2.08914	0.996942	1.59674	0.660042	2.59824	-2.21836	1.25924	-3.25356	-2.57776	0.103142	0.357742	1.38354	1.18584	-0.523358	-0.551358	-0.590058	0.376642	1.14664	0.724542	0.828742	1.51454	-1.35926	0.907542	2.66974	1.01574	-1.27586	-0.949058	0.652342	-0.594658	0.0433418	-0.450758	0.390642	0.0680418	0.294342	-0.00325817	-0.414358	0.231942	0.910842	-2.15886	-0.214358	1.57244	1.35694	-0.659158	-0.968358
ST6GALNAC5	-4.00576	-1.53476	-0.986356	1.45934	-3.02546	0.289944	0.479344	-0.243156	-3.37946	-1.98516	-3.99056	-1.09796	1.60554	-5.22376	0.501544	-1.53656	-2.37316	0.325744	-2.53756	-3.48876	-2.77106	-2.53476	-1.16326	-2.17426	-0.453456	-1.22606	-3.42156	-1.89516	-2.51496	0.771844	-0.815656	-2.51186	-1.96276	-0.922756	-3.00936	-3.32376	-2.33386	2.86884	-5.22376	-3.10786	-2.09556	-0.0990562	-2.85936	-5.22376	-1.99656	-0.400956	-1.84786	-2.46116	-4.48626
MMP12	-0.127491	8.15981	-0.846691	-0.650991	-3.58929	-3.21469	-4.64369	-2.72549	-4.64369	-3.96309	-4.64369	-0.977691	6.13921	3.15921	-3.83899	-1.99279	-2.88259	-0.520091	3.18311	-1.73279	5.06661	-4.19669	3.12381	2.40781	2.66211	0.559809	-1.98139	-3.11529	-2.56289	0.722309	0.271809	-1.28569	1.05281	0.664009	-4.07279	-3.14719	-2.02789	3.60231	-2.16989	7.45941	-4.19089	-1.83669	-4.18199	4.87881	-1.73569	1.77891	5.55071	1.05751	-3.42049
MPP2	-3.23536	-1.24056	-1.38686	0.0265374	-2.42426	-0.461663	0.481637	-3.58656	-1.92316	-0.533963	-2.37076	-0.860063	-2.58506	-0.963463	-0.904563	-0.152063	0.318337	-1.55686	-1.09006	-1.49746	-4.27556	-3.55546	0.938137	-1.51666	-0.997963	-2.48516	-1.89526	-1.70486	1.09004	-1.38876	1.04884	-1.57116	-0.496763	-1.65336	-4.04046	-2.00366	-1.07236	2.05764	-3.11166	-0.634163	-1.18376	-1.13206	-2.14246	-3.33916	-2.28876	-1.28876	-2.06666	-1.04166	-3.45866
FAM180A	-2.41042	-0.55192	1.40518	1.45478	1.19328	2.96858	-3.62842	1.07278	-0.33442	1.78408	-1.74022	0.95378	-0.78332	-0.62062	2.22358	1.93248	4.01058	1.98618	1.78058	0.0841801	-3.17122	-0.64632	-1.96692	0.75968	4.50818	-0.00261995	-0.67382	1.64558	-0.27382	1.25828	-0.93982	1.03998	2.46688	2.08948	-2.07172	1.28538	2.20718	1.59758	0.21098	0.76438	2.04818	2.65838	1.22528	-0.21112	2.00938	0.83598	1.37808	0.0237801	-2.40522
CACNB4	1.82789	0.948794	-0.393706	-0.990206	-1.07661	1.18649	3.11119	0.495094	-0.608106	0.465394	-0.613206	0.454994	1.29989	-1.92571	0.777894	-0.981406	1.50309	0.808294	-0.388906	-0.205106	0.117994	-0.596006	3.77789	-0.400506	0.701194	0.120094	-1.02721	-0.368906	-0.0258056	-0.331206	-1.25271	-0.130106	0.416594	-0.364006	0.0350944	-0.236506	-0.0504056	3.83929	-0.845406	-0.742406	1.99969	-0.372306	-0.691606	-0.935706	-0.254706	-0.0990056	0.343694	0.883494	0.263794
CREB3L1	-3.64277	-0.567674	-0.600174	-0.0461738	-0.215574	0.776126	-0.00077377	-0.628374	-1.66107	1.75693	-3.77957	0.856926	-3.29217	-2.58417	0.00802623	0.573826	1.13243	-0.0369738	-1.18787	-0.698474	-4.23597	-1.95637	-1.27837	-1.40867	1.92253	0.321626	-4.70607	-0.0834738	-1.20227	0.971926	0.683126	-0.805974	1.12453	-0.167874	-2.72487	-1.70737	1.02023	3.42543	-0.517474	-0.172074	-0.358274	-1.78607	0.607726	-1.91437	-2.05367	1.01883	0.956926	-1.78287	-6.57307
NALCN	0.439204	0.434604	1.5889	4.0721	1.2681	3.0088	1.6481	0.526304	-0.582296	0.804504	0.550704	3.1735	-1.8726	2.2395	3.3883	3.6458	2.8276	1.9206	1.91	1.2025	-2.7167	-0.929796	-1.1403	0.837604	0.561904	2.0124	-1.5956	1.3574	-0.711196	2.4754	-0.503896	0.148004	3.5658	1.7212	-2.0534	-0.290896	2.905	2.8094	-0.256096	0.00660393	2.4471	2.1474	0.497704	-3.7452	-0.423196	0.257004	0.296804	-0.885196	-4.4114
RASL11B	-4.7138	0.347497	0.0491975	0.911597	-0.256503	0.841097	3.205	-0.0959025	-3.3208	-0.185703	-2.4112	2.0976	-3.5412	-3.1368	2.1331	2.2727	1.2292	-0.695903	-0.0194025	0.0814975	-4.1307	-1.9661	-5.4477	0.486097	0.363697	0.913797	-3.5055	1.8612	-2.3029	0.811497	-0.608603	-1.0819	0.914097	0.737497	-2.8395	0.648097	1.0256	-2.3066	-1.2924	0.672197	0.703197	0.0372975	0.380797	-3.837	-1.2997	-0.0988025	-0.963003	-2.0597	-4.447
CCL21	-4.53851	3.43429	3.02019	-0.895606	2.03959	3.00629	2.07619	0.165094	-1.28751	2.38409	-0.384106	4.56589	-3.57961	-0.611806	3.35729	5.57429	3.72109	-1.61891	5.00079	1.25559	-2.65021	-1.60781	0.359994	-0.0629062	2.48389	2.57329	-3.53941	2.36369	-4.39271	1.37359	-3.18971	-3.11261	6.29299	-1.85251	-2.54271	0.542394	4.11129	3.49189	-0.0400062	2.36759	3.32309	2.73419	2.53799	-5.45221	-0.563706	4.51099	-1.58621	2.71119	-6.11841
PTGIS	-1.99904	-0.204745	2.53316	3.58196	2.46676	4.22686	-0.172845	1.96366	0.119655	3.51326	0.637055	3.39996	-0.965545	0.516155	4.23396	3.84376	2.87656	2.70076	4.19016	0.441655	-2.24594	-0.190345	-0.0308449	2.99516	3.35546	3.24686	-2.69874	2.60466	1.49666	3.61786	3.19746	1.18056	3.47456	3.27496	-0.992345	0.911055	3.87306	-2.51764	-1.99224	1.66156	3.19246	2.98186	2.49536	-1.41734	0.765555	2.56226	3.09226	0.491755	-2.06104
TMEM119	-2.32266	1.04264	0.913541	1.79354	1.53224	2.63604	1.17064	2.04394	0.251541	2.74404	-0.743659	2.67334	-1.42826	-0.437759	2.47634	2.77854	3.73064	0.101341	0.440641	1.45434	-1.09496	0.484241	-0.899359	0.775541	2.29954	2.18944	-1.95456	0.824141	0.502741	1.92374	1.95724	0.0685406	2.33564	1.87614	-0.707459	0.148141	2.23904	-2.66986	-0.374759	1.74334	1.62214	0.979041	1.83654	-1.75966	-0.693959	1.68304	1.06114	0.0827406	-2.14956
MFAP4	1.08151	-2.89639	3.05401	3.24521	1.69861	3.20141	0.916114	-0.167886	-0.460886	3.54291	-1.33919	3.42991	-4.03979	-0.0251864	3.32441	3.69381	2.94301	0.0301136	2.27761	2.08921	-3.26719	-0.784986	1.57571	2.64141	1.11031	1.07641	-2.54239	3.13891	0.874214	2.95731	0.770814	0.586114	3.89731	2.00381	-2.24139	0.889414	2.72801	-1.74089	-1.27529	1.54621	2.03981	2.91791	2.45831	-5.95259	1.98781	1.64801	0.227814	0.759014	-6.68309
CCL26	-0.393199	-0.463599	2.3122	1.2398	-0.605099	2.8184	-2.2621	0.641901	-0.223399	2.3531	-0.560999	2.0002	0.0951007	2.9682	2.8194	2.4967	1.2021	1.0713	0.954801	3.9856	-1.8049	0.159801	1.889	1.6975	5.9058	-1.3304	1.6986	0.954001	0.882701	2.5874	-0.703699	0.930601	1.8682	1.2516	-0.590999	0.325001	2.0066	4.0778	1.4287	2.0252	-0.421699	0.663501	2.647	-0.651399	0.349401	3.2165	2.6214	-0.206799	-2.2621
COMP	-2.57702	0.916975	1.77648	3.24088	1.73878	3.81078	2.97478	5.40878	-2.07212	3.98988	-1.55802	3.50978	-5.02272	-4.80532	2.44758	1.89848	3.16128	4.52218	-0.421125	-0.476125	-5.46662	3.40798	-1.63822	-1.48462	3.68268	-0.218525	-2.48452	-2.19732	1.22178	2.17778	1.60028	-0.263825	0.800175	0.107875	1.64868	1.90798	2.51908	-4.14872	-6.27042	2.86198	-0.0253247	0.168775	-0.510525	-3.11302	1.04658	0.102975	0.983175	1.10618	-5.85502
SLPI	1.38536	0.294056	1.37456	3.36206	-3.28174	-2.17034	-1.95714	1.67976	-6.35764	0.279156	-2.02114	1.06026	2.39786	3.19756	-1.84504	2.75836	-7.10454	-1.98984	-0.121244	1.55346	-4.35044	-3.58764	1.41166	-1.36904	0.278656	-4.86964	2.94536	1.64676	0.962656	-1.23494	1.41726	-1.38084	0.939556	-3.52244	-4.66384	-2.25614	-2.74734	0.489056	-3.68594	-0.244744	-3.26924	-2.19224	0.383456	-3.06294	-2.86754	0.530256	-0.273144	-1.81884	0.698656
UCHL1	4.5568	3.3212	1.8347	2.4725	-0.2067	0.6694	-0.3389	1.1679	-2.8208	0.7493	-2.6085	1.642	2.7648	-3.0806	-0.1286	0.9337	1.2105	1.511	-2.0633	4.1675	-3.4221	-1.7591	3.0634	-0.0679999	2.384	-0.5496	2.4737	1.6268	3.3966	-0.3472	2.9698	-0.8039	1.1531	-0.5787	-2.7065	-0.903	0.6512	1.9979	-0.4188	1.5586	1.3573	-0.0689999	3.2779	-1.4504	-1.197	1.0661	0.1002	1.8005	-1.9376
FAP	-1.04666	-0.550157	2.02544	-0.0399567	0.843543	1.04114	-0.0128567	1.59514	1.03004	2.18074	-0.687157	2.45944	-1.68466	-1.38386	2.03574	1.71324	2.63334	2.78714	0.263843	1.01404	-0.164257	-0.0315567	2.18104	0.804543	2.90654	1.78324	-1.42676	1.72894	0.791943	2.50754	0.0945433	0.810043	2.55874	1.10884	-0.149457	-0.810957	2.03394	2.68564	2.26144	1.29844	0.829443	0.555043	2.59384	-0.0841567	-1.21116	2.53314	2.47544	-0.194457	-2.32306
C20orf103	-2.13372	-2.51432	-1.20722	-1.31432	-2.92292	0.537679	3.84638	2.15598	-3.46242	1.14548	-3.17742	1.39168	-1.10412	-2.59342	-3.11242	0.556679	0.939179	0.308979	-0.717221	-1.59992	-2.33232	-0.344821	-0.230921	-2.70162	-0.422821	-2.41832	-1.82372	0.305979	3.00068	-0.223421	2.35168	-2.11022	0.385379	-2.73222	-0.946721	-0.859321	-0.368521	-1.90222	-3.10592	0.880879	-0.452921	-1.50362	0.257279	-3.88682	-2.84312	-0.471621	-1.34082	1.08298	-4.75042
NUMBL	-0.289743	-1.96154	-0.619843	-0.199243	-1.24044	-0.443543	-0.0514427	-0.925143	-0.655743	0.239157	-1.91134	0.148357	-0.800343	0.844557	-0.697643	-0.310443	0.653857	0.0782573	0.148357	0.843857	-1.08394	-0.359843	0.452057	-1.19864	-0.270143	-0.588643	-0.140343	-0.752743	-0.573843	0.573857	0.462957	-1.08084	0.895357	-1.27384	-0.955343	-1.49384	-0.676143	-0.186943	-0.797443	-0.861143	-0.457543	-0.840943	-0.578043	-2.19504	-0.512543	-0.209443	-0.180643	0.424257	-2.53284
FMOD	2.67213	-2.11147	0.485931	1.79433	0.913631	2.60463	0.433231	1.62083	0.194131	1.93513	-0.771669	1.41863	0.684731	2.17313	1.43563	2.06953	1.73413	0.410931	0.185031	0.735331	-1.13247	-0.523869	1.00673	0.242231	0.287731	1.65543	0.934531	1.91363	2.96833	1.14903	-0.629669	1.05503	1.17053	0.947331	-1.42327	-0.582669	1.92163	0.0282313	-1.61457	2.36923	1.31633	0.999931	1.65163	-3.35447	-1.50957	1.09373	1.24763	-1.06467	-1.34477
PTX3	-0.954547	0.312353	1.79245	0.244453	0.471153	2.76425	1.62495	2.27385	0.0843534	2.10925	0.178153	1.22555	0.814753	2.44175	-0.596547	1.43575	5.02535	2.75095	2.64585	5.07785	0.136153	-0.406147	4.26805	-0.206747	2.59515	-0.495347	0.428453	-0.436847	3.15625	3.48685	2.83565	-0.254247	0.920253	-0.401847	-1.08675	1.13595	0.148553	3.19155	-1.54075	0.942353	-0.777047	1.31955	0.858153	-0.862247	1.73765	2.32695	2.79255	3.02525	-1.21625
LOXL1	1.14653	-1.78757	0.837927	0.770927	-0.306973	1.26553	1.78533	0.508927	-1.66027	2.16403	-2.75597	1.48963	-0.685973	1.74993	1.03123	1.54363	1.86833	-0.189173	0.690727	1.86853	-0.851673	-1.27237	0.902127	-0.528373	2.43433	-0.0228729	-1.86747	0.265427	0.330627	0.751427	1.14603	-0.332573	1.92613	-0.312373	-2.19417	-0.678373	0.804227	1.88543	-0.678173	0.115327	0.278327	-0.207273	0.814027	-3.16737	-1.06967	1.44643	0.467827	0.0951271	-2.60197
TGFB3	-1.97553	0.360767	1.00717	1.36347	0.407467	1.62707	1.59617	0.877567	0.578067	2.10357	-0.690533	1.64557	-1.81843	0.272767	0.849967	1.51097	1.93347	1.40367	1.58457	-0.165833	-0.324633	0.424567	0.819067	0.761467	0.946767	0.636567	-1.33933	0.686367	-0.571033	1.15297	-1.26413	0.123167	1.63727	1.04457	-0.119133	0.0811673	0.746267	-0.0953327	0.951367	-0.456933	0.823767	1.56037	0.940367	-0.0497327	0.773667	1.08177	2.06377	0.568367	-1.52753
ERC2	0.73953	-0.10267	0.89793	-0.79847	-1.73837	-1.21107	3.41593	1.53193	-1.81467	-1.00927	-1.21377	1.87573	3.04203	-0.54307	-0.23447	-0.39367	-0.60777	0.0629303	0.11943	0.10953	2.24193	-2.48757	3.11593	-2.18217	1.27293	-1.84207	-0.80977	0.64593	1.92093	0.38373	2.33103	-2.03957	1.61933	-0.0982697	-2.25437	-0.76007	0.30373	1.51103	-0.90567	-0.47877	-0.61787	-0.51557	-0.16817	0.24723	-1.62937	0.24953	0.90943	0.16053	-1.81287
STRA6	-3.70708	0.0699233	-0.947377	-1.20388	-3.30398	-3.18378	0.380023	-1.84888	-3.20418	-1.58808	-3.33458	-0.946077	-1.47918	-2.20618	-1.60928	-0.632377	-0.743477	-1.52258	-3.12618	-0.779777	-3.32778	-3.68678	0.0378233	-1.35278	-2.40768	-2.01398	-4.55608	-0.179177	1.23242	-1.17688	2.43562	-2.09178	0.135123	-3.02488	-4.90678	1.46662	-0.450977	1.70032	-4.27608	-2.32468	-1.95018	-3.01778	-1.91908	-4.02658	-4.47058	-1.09358	0.115023	-2.81528	-5.78788
MC1R	-0.252122	0.682878	0.550478	-0.925322	-1.63652	-0.916322	-0.889022	0.537278	0.0599781	0.349578	0.483078	0.499578	-0.123922	2.05898	-1.46772	-0.379422	0.477078	-0.460522	-0.272922	0.275078	-0.656422	-0.261622	-0.299522	-1.24492	-0.0865219	-0.614722	1.41718	-0.303122	0.644278	0.415578	2.65838	-0.191122	0.686278	-1.27402	-0.628122	-1.05742	-0.810122	1.12238	-1.39352	-0.560922	-1.01642	-0.975622	-0.0182219	-0.0547219	-0.915422	0.237078	-0.428822	0.244178	-1.69322
NIPAL4	0.387968	2.86447	5.91177	-2.93933	-0.888832	-1.14833	-4.04213	-3.09613	-2.19783	-1.83533	-2.80893	-2.84093	2.65007	0.780268	-1.40343	-0.884932	-0.708632	-0.648132	1.38617	1.79977	0.832568	-4.04213	0.739368	-0.992632	3.16137	-4.04213	2.56757	-2.95073	1.32057	0.180968	4.04417	-1.25093	1.49937	-0.498832	-2.74563	-2.79963	-0.976132	0.823668	-0.391032	-0.0584317	-0.588532	-0.764532	0.185068	1.03957	-0.0539317	-0.0558317	2.17067	0.613068	-0.767832
EMILIN1	-2.63891	0.0195881	0.649288	1.07579	0.660888	1.59499	0.666388	0.317588	-0.843812	1.86729	-1.36031	1.68309	-2.42021	-2.06481	1.47569	1.87479	1.89489	1.40359	0.573788	-0.523612	-1.62441	-0.860412	0.507988	-0.232012	0.515888	0.578788	-2.67751	0.228788	-0.876512	1.71799	-0.366512	-0.915412	1.87139	0.451388	-2.60461	-0.112912	1.69109	-2.77321	-0.844712	0.730688	0.643788	0.506088	1.79359	-0.595912	-1.38681	1.83259	2.21689	-0.774012	-4.12251
HSPB7	-1.04783	2.92537	2.08767	5.44947	1.59477	2.49497	-1.24213	0.0749664	0.742766	2.19227	0.431566	1.68567	-1.87703	0.510466	3.04207	3.90117	3.51107	0.541466	2.15397	0.0106664	-2.29103	-0.700534	-3.67333	1.73107	1.37187	0.486266	-2.94343	1.67437	-0.893834	2.40667	-1.64313	0.343666	2.15227	2.06257	-1.86823	-0.136634	2.16787	3.97967	0.633766	0.639366	1.53857	2.20437	1.30857	-1.90143	2.14677	0.0625664	0.283266	-0.421034	-2.05743
MRGPRF	-1.7815	-1.0456	1.3939	3.055	0.523895	2.1696	0.776595	-0.492905	-0.257305	2.8545	-1.5518	1.0322	-1.5925	-2.4566	1.326	2.7055	0.671195	-0.590705	1.127	0.885195	-2.5349	-1.3282	-1.4763	1.4117	0.463595	0.390595	-1.902	0.770695	-1.8761	0.149695	1.5831	0.00219508	1.8021	0.672895	-3.0081	0.135095	1.9589	0.857995	0.0266951	2.2629	0.640295	0.920295	2.1581	-3.2435	-0.284305	0.439995	-0.434005	-1.2517	-4.6174
SERPINF1	-0.307208	-0.000907778	1.49839	0.260992	0.820492	1.65559	0.285192	1.16649	-0.997908	2.12079	-2.25451	1.22319	-1.07521	-0.773708	1.09089	0.442092	-0.362408	0.567692	-0.394108	1.68839	-0.198208	-1.22621	0.280992	0.0444922	0.257992	0.302692	-1.16491	-0.135908	-0.903608	0.946092	0.696492	-2.29771	0.722492	-0.111708	-2.01621	-1.00801	1.23349	-0.275608	0.445692	1.11369	-0.888708	-0.574408	1.11579	-0.541808	-1.04821	1.95649	0.402092	-0.515508	-2.04641
POM121L9P	-0.103375	-0.706175	0.00452478	1.47202	-0.480975	0.0343248	5.00272	0.267825	1.94972	2.69402	0.657925	3.25422	0.509425	-2.24448	-0.516775	0.246525	3.91422	0.238525	2.05602	1.17342	-0.914075	1.28442	1.56812	-0.714375	0.528925	1.17062	-2.38088	-0.901675	0.132525	0.848425	-0.0864752	1.40392	2.61272	1.05612	0.128225	0.474925	-0.396075	-1.67638	-2.38928	-0.442275	2.62152	0.789025	-0.193875	-3.15548	-0.438175	2.10612	1.91682	1.00102	-2.41798
SLC4A3	0.301899	0.689099	-0.511601	1.5406	-3.4231	-1.1232	-6.9352	-1.8524	-0.745001	-0.489001	-1.932	-0.503601	0.797399	3.2144	1.0797	1.411	-0.642001	-0.520501	0.595999	-0.0423014	-3.0481	1.019	0.0720986	-3.0664	-1.805	-1.6455	-0.859401	-1.3927	2.3808	-0.298101	1.9384	-3.2943	1.8251	-3.5464	-0.563601	-2.7056	-2.3841	0.815099	-4.1368	-1.6034	1.5558	-2.9356	-1.439	-4.7585	-3.2257	-1.268	-0.994701	-1.0052	-3.8185
ASAM	-1.16308	-0.988582	-0.609082	-0.887682	-1.08248	1.66192	1.66802	3.66272	0.336518	-0.130382	-2.04238	4.32392	-1.00918	-2.98788	-1.44648	1.33082	0.602918	-0.457182	-0.720482	-0.752982	0.464618	-1.30848	3.41232	0.409118	2.28802	-1.30108	3.69222	-1.86578	3.85482	1.32192	0.719318	-1.94078	-1.40438	-1.94298	-1.84568	-1.47038	-2.28918	4.32952	-3.37158	-0.276682	-0.767482	-1.32648	-3.76968	-3.99598	-3.37728	2.77652	-2.65418	0.655918	-2.79508
KCND1	-0.791786	-1.69889	-1.31449	0.605814	-0.725486	0.570814	-3.15759	-0.210586	0.768214	0.764114	-0.393286	0.891914	-0.220886	0.115614	-0.728686	0.775214	1.04651	0.464314	0.737314	0.546014	-0.592986	0.476914	1.60271	0.141714	-0.582586	1.43148e-05	1.78221	0.107314	0.469214	-0.548286	2.17331	-0.457586	0.901914	-0.851986	-0.351586	-0.772586	-0.0959857	-0.293086	-1.11099	-0.00128569	0.0963143	-0.210986	0.0242143	-1.56319	0.152614	0.449214	-0.235286	1.64701	-1.91149
DES	-6.38199	-0.72169	4.85181	6.55081	2.23491	3.96931	-0.17269	0.39141	0.51441	6.31331	0.45691	1.80801	-2.64099	-3.83539	4.97711	5.68661	0.79171	1.13401	4.59761	0.38081	-4.86379	-2.45919	-2.06509	4.84601	3.58301	1.06001	3.50951	3.32651	-5.12839	3.88161	-2.11249	0.19931	4.95721	4.71801	-3.09829	1.66101	3.16061	-3.47879	-2.90159	-0.51339	4.03921	4.80461	4.82221	-4.20529	5.55911	0.52231	0.42621	2.62631	-5.38129
KIAA1211	-0.292995	-2.23279	-0.994895	-0.874295	-0.441995	-0.758495	-1.38459	-1.13619	-3.86919	-0.634095	-2.89539	0.680505	0.630005	-1.81349	0.702505	0.781805	0.481805	0.0616051	0.0832051	-0.365595	-2.04379	-2.76129	0.703905	-1.50279	-1.54829	0.225205	-1.82399	-1.02479	-0.227795	-0.113295	0.486505	-0.941795	1.14811	0.219305	-2.50369	-0.712595	0.754405	-4.49159	-3.49089	-0.470595	1.59611	-0.668895	-0.803995	-4.17999	-3.79749	0.358705	-0.437495	-1.04979	-1.68909
FAM101A	2.10842	0.194417	0.668817	-0.152583	-1.10258	-0.0796833	1.26622	5.22322	-0.320383	1.49022	-3.96968	2.50072	-0.237583	4.84062	-0.363283	1.51982	2.78202	1.47812	5.00222	4.20962	-3.35088	-1.17998	0.953217	-2.15338	3.54832	1.19012	-2.62388	-1.23018	3.98312	0.621417	-0.742883	-1.32568	1.60402	0.0341167	-2.48418	-1.74108	0.857317	2.96902	-2.92368	0.683917	-0.0317833	-1.92528	1.17622	-3.45988	-3.47018	3.64222	2.03282	2.57392	-1.23188
IL2RA	-0.119037	2.09016	-0.556637	-1.40774	0.504863	1.37496	-0.238437	2.85246	0.282963	-0.501337	-0.285337	2.61196	2.75576	2.19146	1.95606	1.31066	3.63886	3.71486	3.50726	2.01956	4.20016	-0.765237	6.60216	1.06166	3.13376	1.28646	2.17316	2.19726	2.45596	3.61936	-0.295537	0.506863	2.55606	2.15016	-1.23984	1.32096	1.54656	3.57596	2.53516	3.02566	0.744263	1.62776	2.48416	2.77796	-0.364537	2.53606	5.51796	4.27466	0.638163
CDH3	-5.11001	-1.91481	-0.212707	1.52609	-2.77551	0.315993	-0.504807	-1.60001	-4.97431	-3.58751	-4.16731	-0.815207	-4.92121	-4.22501	-1.86841	2.26509	-4.43921	-2.01691	-0.983907	-2.52941	-2.26281	-4.18221	-3.24961	-3.57861	-1.59991	-2.56661	-4.25571	-2.18501	-4.95711	-1.66481	-1.50861	-2.87361	-0.830007	-3.14511	-5.03551	-2.06671	-1.32261	-0.917407	-4.25341	-3.52571	-2.52361	-2.96841	-2.75341	-5.06751	-3.48031	-1.26881	-2.56891	-3.64481	-4.57961
SMOC2	-0.631182	-0.0807824	3.11742	3.22382	2.01832	4.00092	-1.76508	2.34172	2.75112	2.48812	-1.22068	2.27782	-0.202682	-0.788482	3.41612	3.27342	3.94352	2.02322	1.76472	1.21662	0.593718	0.414218	0.831318	2.22752	2.39462	2.06942	-1.29298	2.79292	-0.0519824	1.98182	0.0825176	1.98902	3.13702	1.29002	-0.160182	0.970418	2.99902	-0.817682	1.50692	2.01782	2.34082	2.32022	3.09442	0.110418	1.26112	1.91582	1.78252	1.38542	-2.42308
RARRES1	2.28522	1.35292	2.03592	1.90282	1.26312	1.49062	-0.111778	4.20902	-2.51148	1.47272	-3.81968	1.26372	2.04702	5.16912	1.59702	0.495222	-0.994478	2.93432	0.483222	3.23372	1.89382	-2.20198	2.14552	0.410422	1.31362	0.911722	3.86182	1.07012	0.176022	2.26702	1.01592	-0.365178	1.34122	0.925822	-1.80088	-0.590178	2.23042	0.496522	1.61632	3.44272	-1.28368	-0.369378	1.15712	0.864422	-0.724378	3.35002	1.76742	0.183422	0.247122
OGN	-3.73161	-3.99701	0.827288	3.10409	3.42069	6.08579	2.46969	0.963388	1.36509	3.23349	-1.36571	2.67179	-5.31151	-4.09691	5.17449	3.77569	6.70499	0.482388	2.38799	0.096288	-2.76381	-0.384412	-1.34771	3.97129	2.05409	3.43299	-3.50931	3.71929	-1.21121	2.48139	-0.985012	2.18149	2.91199	2.24219	-0.421912	2.74389	2.66789	-3.43111	-3.85111	0.838788	4.71299	4.84449	1.58419	-4.64531	3.94269	0.581788	-1.15081	1.03689	-3.89561
SLC7A4	-4.26787	-3.68707	-1.57687	0.0904343	-2.31497	1.07583	-4.26787	-3.71877	-2.91487	-1.58417	-3.73147	-1.06177	-3.02017	-3.35687	0.608834	-0.00846568	-2.14837	-3.36887	-1.45877	-4.26787	-3.46407	-3.20457	-3.21007	-1.33317	-2.91937	-3.33617	-0.121966	-1.17387	2.00153	-2.01667	4.73493	-3.46857	-0.735766	-1.16697	-4.26787	-2.20177	-0.694866	-1.70317	-4.26787	-2.95637	0.263434	-1.40037	-3.17587	-3.35687	-2.34637	-2.98277	-2.74367	-2.90157	-3.53037
LRP8	-1.12164	-0.800342	-0.540142	-1.50424	-1.77874	-1.95674	-0.794742	-2.04924	-1.57684	-1.52394	-2.62774	0.129958	-0.172242	0.527658	-2.69224	-1.75434	-0.860642	-0.224042	-0.434342	0.763458	-0.204642	-2.58014	0.514358	-1.57354	-0.154142	-2.00794	0.173758	-1.37084	1.30896	-1.43004	-0.514242	-2.24324	-0.961142	-1.97354	-2.74994	-3.48244	-1.82684	0.167658	-1.71234	-1.68844	-0.798042	-1.56384	-1.51404	-2.70354	-1.23864	-0.890442	-1.05834	-0.254542	-1.49864
SPTB	-0.879847	0.461553	-0.181047	1.33985	-0.506647	-0.103547	-1.05185	-0.956347	1.00185	1.34335	-0.655947	-0.108547	-0.121447	-0.902247	0.473753	1.43535	1.46085	-0.801547	0.103253	-0.301547	-0.501047	2.30045	-1.69095	0.632753	-0.454147	0.310653	-1.40445	0.540153	-1.08715	0.0993527	-0.124947	0.796153	1.13255	0.473653	1.06845	0.122453	1.23535	0.974253	0.821753	-1.42315	0.559653	0.854953	1.18645	-1.80405	-0.138447	-0.324347	-0.416447	-1.24045	-0.288647
ROR2	-0.420679	2.42982	2.82692	2.32562	-0.811679	0.728021	0.798221	1.84222	-1.03158	0.773221	-2.99568	2.09092	-2.45988	3.60822	0.249321	1.35732	1.51232	0.703221	2.43002	-0.753079	1.32112	-2.03878	0.314521	-0.625079	1.89062	0.0580209	-0.219079	1.20862	-1.38218	0.782721	-1.97738	-1.48968	0.959821	0.0192209	-3.89138	-1.88528	0.528521	1.79222	0.125521	1.11342	-0.418379	-0.817479	0.915721	-3.64728	-2.25188	2.17672	1.95892	-2.15748	-3.75928
DUSP26	-2.24314	-2.46734	-0.149239	1.18856	-0.429239	0.144261	2.02416	-3.46114	-1.02704	0.489961	-0.592439	-0.00683905	-0.0521391	-3.46114	1.74236	1.49456	-1.34164	-2.94274	0.628261	-0.230939	-0.514139	-0.352139	-1.57194	1.25686	-1.25694	-0.878239	-2.41424	0.476561	-1.54704	-0.813739	-1.56454	-1.77374	2.14046	-0.940839	-1.10314	0.00066095	0.393461	-2.37884	-1.67344	-3.00644	0.873261	1.16486	1.42976	-3.08994	-0.0974391	-0.268539	-0.653039	2.70906	-3.46114
F3	-3.70243	-1.11543	0.364369	0.826769	-1.47973	1.16907	-1.14213	-0.0183306	-0.780131	0.344269	-2.28023	3.60867	-1.89393	1.26307	-0.282931	-0.103831	2.26357	0.0593694	-0.289131	2.29357	-3.05103	-2.08673	4.46857	-1.87613	3.69947	-0.321731	-2.70353	-0.358931	-1.97893	0.663269	-0.748231	-2.48533	-0.276631	-2.00063	-2.47393	-1.15113	-0.738931	1.76707	-2.44933	-1.13593	-0.662331	-0.424231	-1.94693	-3.55523	-2.24933	1.12717	-0.711531	-0.229631	-3.58763
SHC4	-0.97177	-3.24407	-0.11907	1.65773	-1.14407	-0.94487	5.30423	-0.48217	-0.10197	0.75043	-0.79077	0.39553	-3.48317	-0.94447	0.93613	2.13453	2.83693	0.98403	-0.85357	-1.99717	-0.50407	-0.21497	-0.54867	-0.16547	-0.44227	0.0214297	-1.57557	1.31623	-0.94987	0.91593	-3.40757	0.45133	1.08293	0.24223	-0.39487	-0.71767	-0.14777	-0.68617	1.09283	-1.37027	1.20193	1.02853	0.53853	-1.88507	0.30473	-0.16697	-1.14957	-0.84987	-1.12117
CCL19	-1.63038	0.966122	1.29922	0.0753216	0.926222	3.77682	0.0207216	1.66442	-2.37488	3.54432	-0.854878	1.00272	-1.87998	-2.81318	1.86142	5.32032	2.02512	-1.75238	4.05462	0.0646216	-1.99638	0.348222	-1.40408	1.14312	2.73912	2.68362	-3.16918	0.232722	-2.39698	0.729422	-2.96158	-3.77718	5.75062	-3.93108	-0.672778	-0.292078	2.59672	-3.13618	-2.46318	2.22632	2.53842	3.22042	2.53962	-3.85388	-0.500878	5.24042	1.52072	1.16252	-5.04918
FNDC1	-3.85388	0.681423	1.04882	1.27652	0.524323	1.35292	0.119923	2.81582	-1.84408	1.37012	-4.75598	3.13272	-1.68138	-4.20838	2.09452	1.99752	3.27042	3.27522	-0.766477	-1.31688	-1.94348	-0.123577	-0.184877	0.127323	1.05402	2.82332	-2.21998	0.620923	1.52012	3.39972	-0.271677	0.249923	2.46802	2.92752	-0.991377	0.311423	3.08122	-4.65148	-0.171277	1.49052	2.33722	-0.100777	2.18922	-0.318277	-1.60548	2.41892	3.22052	-1.41638	-4.09948
GDF5	-1.11947	0.147134	0.249634	-1.10947	-0.021266	-0.232466	0.254534	-1.25887	0.759534	0.905334	0.125234	0.521834	0.465634	-0.554866	-0.533966	-0.000965952	3.22543	-1.78847	-2.47317	1.69453	-0.173466	-1.83747	-2.36457	-1.80827	0.220734	0.057834	-2.21377	-0.174666	4.42073	1.29173	4.58403	-1.30097	2.12733	-1.57807	-2.98837	0.227634	1.67653	1.42853	-1.72447	0.815634	-1.30467	-0.610166	0.041434	-1.86817	-0.490966	1.73333	0.870434	-0.761166	-2.25087
PCDH7	-4.7253	-3.119	-0.481603	1.6424	0.0295967	1.5699	1.5664	-0.451103	-3.2693	0.501897	-3.2264	-0.758903	-4.7908	-3.9732	1.7889	1.5553	1.6557	0.194997	0.371697	-2.9874	-2.304	-2.8141	-0.409403	0.294397	-0.229903	0.623097	-3.9951	0.576897	-0.535803	0.863997	-2.6127	-0.876403	0.158897	1.0769	-3.0591	-1.6122	0.910497	1.1119	-1.595	-0.802403	0.912697	0.880397	0.204197	-5.3063	-0.869203	-0.0223033	-0.776403	-1.3565	-5.0127
CD163L1	3.81373	3.42443	2.43123	-0.265667	3.12943	2.09633	2.05543	1.68673	1.75273	1.04973	1.07683	2.49973	1.10803	0.653533	0.239733	2.27953	3.25373	3.68483	2.70173	1.77913	3.41653	0.731033	4.93493	1.93603	2.14873	2.63033	5.11433	2.36143	2.26743	1.39263	-0.658967	1.51403	1.78433	4.66873	0.165133	1.70083	3.52513	0.941333	3.28413	2.22123	1.30233	1.91773	2.34463	2.84943	0.722033	2.31513	3.37073	1.44073	1.28083
DNAH2	-0.231479	-2.16018	-3.47778	-0.550479	-2.51928	-1.39368	1.42012	-2.23778	-0.119579	0.431521	-2.41838	-1.48498	0.174821	-0.886579	-2.34758	-1.16318	-1.07188	0.232621	-1.21158	-1.97198	-3.15518	-0.449279	0.309321	-1.42268	-1.43368	-3.23258	-4.47218	-1.25608	-1.76338	-1.20168	-1.78358	-2.62788	0.671321	-1.58558	-1.65078	-3.53808	0.0184209	-3.24508	-2.41788	-0.0541791	0.148321	-2.36818	-0.498379	-4.47218	-0.0811791	-2.19958	-0.613379	-1.70958	-1.53238
SMARCD3	0.220814	0.00221394	0.0650139	1.07461	-0.997386	-0.0482861	0.467514	-0.822886	0.115814	0.751914	-0.760186	0.0937139	2.09831	1.33481	0.0530139	1.59251	1.07001	-1.04649	0.519614	1.35411	-1.56209	-1.05729	0.0825139	-0.466086	-0.364086	-0.310286	-0.646986	-0.269686	1.59191	-0.369486	-0.318886	0.454814	0.772514	-0.766486	-1.49039	-0.195886	-0.175686	0.912314	-1.08939	-0.130886	0.910114	-0.531986	-0.295986	-2.24589	-1.04329	-0.253686	-0.240986	-0.305486	-2.00139
GFPT2	1.46214	-0.499359	1.68954	2.86744	-0.935859	1.04054	0.387441	3.24654	-1.25006	1.15264	-1.90786	4.30974	-0.196359	3.35394	1.33004	-0.0283592	1.30934	2.53694	0.433641	2.50184	-0.517159	-1.65886	3.72684	0.415441	1.14174	-0.570959	3.07704	0.0822408	2.32724	1.92064	0.360641	-2.16866	1.25504	-1.32906	-1.83206	-1.13836	-0.204359	1.66274	0.843841	1.90784	1.06534	-0.326459	0.476441	-0.620459	1.07314	3.05704	3.65804	2.39344	-0.0956592
RET	0.0348723	-0.238228	-0.287028	-0.145628	-1.88623	-1.66463	4.28167	-1.88123	-0.277828	-1.03533	-2.12393	0.830372	-1.87213	-2.39213	-2.07643	1.49987	0.261572	0.868472	1.07327	-0.556228	-2.26673	-3.47373	-1.53443	-1.05703	-0.835728	-0.692028	-2.73093	-0.513428	0.643072	-1.86143	-2.48853	-1.31973	-0.341028	-2.43353	-2.72273	-1.25983	-0.347928	-0.408728	-0.693028	-0.155628	-1.61043	-0.637128	-0.263628	-1.02133	-1.35983	-0.658128	0.281172	-2.09493	-3.81003
PLA2G5	0.412401	-1.221	-0.568399	0.737901	-0.218399	0.548001	4.1032	-1.1137	-0.297799	3.8394	-2.3166	-1.1115	-2.1112	-1.5842	1.1858	-0.330499	-0.0786986	1.6592	-1.2086	-0.357299	0.222401	-2.1929	1.6933	0.909901	1.3106	-0.971499	-1.8307	1.2279	-0.0388986	0.774201	-0.703199	0.846701	1.0708	-0.0682986	-2.2406	-2.1177	0.942901	0.319901	3.2137	-0.252499	-0.470099	-0.421099	2.4926	-2.1534	2.0876	1.1119	-0.402199	-0.491499	0.953301
KCNS2	-0.776873	-0.929973	2.28623	3.48863	2.08943	3.15453	-1.51077	0.982927	0.527927	3.58313	-0.584273	1.47643	-0.756073	-0.984473	3.38423	2.24853	2.85343	0.779527	1.51653	-0.249373	1.56943	2.66493	-0.886973	0.433427	2.99063	2.21733	-0.736173	1.58323	-1.51077	2.68303	-1.51077	-0.711473	2.38363	0.818827	2.33223	-0.576673	2.87313	-0.977673	-1.07737	1.49633	0.928827	1.35673	1.51903	-1.51077	1.78623	2.75233	-0.188373	3.20343	-0.510073
CILP2	-0.861365	-0.792765	2.60033	-0.373365	-2.21767	0.258735	1.98373	2.00203	-3.79957	-0.207365	-2.42217	1.24173	-0.570465	-1.06777	-2.01777	-1.67467	-1.38787	1.68643	-2.61337	-1.72417	-4.45267	-0.141865	-0.381265	-2.86217	-0.821065	-2.84757	-0.185265	-3.28197	-0.063965	0.702035	-0.716365	-3.09177	-1.40547	-3.42607	-2.32587	-0.759065	-2.58477	2.42973	-2.47257	0.894135	-1.42937	-3.24327	-1.70767	-3.79277	-3.44737	-0.274165	-2.26817	-0.178965	-2.53447
FST	-4.43053	1.24607	1.45937	1.24887	-0.882826	2.35097	0.410974	0.617674	-0.817626	-0.118426	-2.61203	-0.424326	-3.29133	-1.57403	0.786274	0.871274	2.16307	0.0404743	1.18817	1.68857	-4.56543	-2.53953	-2.85163	-0.423726	0.534374	-1.45923	1.72867	0.00617434	-0.783126	-1.02243	-3.60853	-2.85733	1.00587	-0.942226	-3.59353	-0.734726	0.716674	-0.771726	-0.382026	-0.118626	-0.462726	-0.370926	-1.45063	-2.35533	-0.522426	0.0850743	0.133674	-0.670726	-5.64853
ANKRD1	-0.00102978	0.27467	4.14127	2.36057	1.54747	3.10277	5.02647	-0.43193	-0.30023	1.03217	0.91607	2.18677	2.22567	-1.12323	1.01267	2.36747	4.07017	4.24267	2.55777	5.80687	1.28837	-0.48113	1.11107	1.77027	2.28527	-1.56223	-0.13953	1.63987	3.53507	4.57407	2.61197	1.71147	1.48317	2.13397	0.24817	0.65997	2.39147	2.26007	3.32797	0.0657702	1.68277	2.72137	0.72947	2.72757	5.07877	1.18447	3.18207	4.09737	-0.57833
COL10A1	-1.07776	-1.61816	0.0830356	-1.01786	-2.55926	-0.206064	4.82894	3.53434	-2.83866	0.435736	-4.22726	2.97204	-3.57116	-4.06386	0.500236	-0.196464	-0.599664	2.95784	-2.29086	-1.07306	-3.47566	1.02744	0.863436	-3.66596	0.654336	-0.0660644	-2.18016	-3.03936	2.85554	1.83734	0.488236	-1.78626	-0.160164	-2.00126	0.296436	-1.66416	0.575836	1.67214	0.645336	-1.23776	-1.05096	-2.33176	1.73834	-5.92836	-2.21886	0.849436	-0.689064	-2.05286	-5.51296
DRP2	-2.15421	1.23119	-1.57281	-2.19171	-2.95351	-1.39431	3.31449	-1.64921	-1.99791	-0.495515	-2.24811	-0.279815	-1.58471	-1.18751	-0.313415	0.988985	-1.61461	-1.20901	-1.04791	-1.99911	-1.88211	-1.52231	0.326385	-2.36541	-2.38561	-1.38821	-2.95951	-1.87081	-2.48051	-0.115515	-0.537115	-2.04671	-0.473115	-2.45841	-1.76591	-2.80001	-2.35391	-0.919815	-2.69761	-2.42261	-0.668115	-1.35591	-2.20501	-3.06791	-2.00141	-0.979715	0.266685	-0.669815	-2.51091
NAV3	-1.83515	-1.32035	-0.938254	-0.770354	-0.075654	1.95745	-2.68185	0.145446	1.86515	1.17625	-0.312654	1.76975	-0.801554	0.293546	-0.265054	0.280746	1.45305	0.459046	0.765846	0.878046	-1.70915	-1.44755	4.68735	1.02805	0.478446	0.748746	3.24705	0.725746	3.28925	-0.207154	2.12615	-0.634254	1.09735	-0.952054	-1.47145	-1.00685	0.482746	1.02655	-1.12155	-1.31685	0.378146	0.107746	-0.843954	-2.67555	-2.18795	1.55235	-0.358954	0.668446	-2.41165
COL1A2	-1.05295	-0.61745	0.74535	1.04555	1.19535	1.77185	2.11665	2.73905	0.58145	2.41825	-1.04845	2.02545	-1.87425	-1.81655	1.79705	2.10415	3.41785	2.38355	0.18235	0.24155	-0.51755	0.15425	1.72995	0.59615	2.24175	1.65265	-1.72045	1.75265	1.75085	2.51245	-0.0391505	0.75915	1.89085	1.94605	-0.74695	0.17195	2.29105	1.05345	1.62265	1.56625	1.39585	0.46965	2.48265	0.40395	-0.91685	2.61585	2.74385	-0.40025	-1.64645
LRRC15	-0.807661	1.35744	-0.394061	0.636239	-1.11836	-1.61456	4.14624	3.48664	-3.03586	0.0959386	-4.23706	1.70744	-3.36586	0.245739	0.353039	1.61434	3.71364	2.92584	-0.891761	-0.136861	-1.94936	-0.341661	1.13744	-2.84936	3.72704	-0.999961	-1.00986	-1.71606	3.38904	0.645239	-2.24856	-1.38346	1.80534	-1.11136	-1.24016	-3.50796	0.602339	1.41084	-2.65986	0.940939	-2.59486	-0.218861	-0.0564614	-4.60286	-2.64666	-1.29036	-1.16756	-1.16116	-2.26236
MOXD1	0.852996	0.373096	2.6039	2.8569	1.6346	3.0016	-2.0392	1.6942	-1.561	-0.757704	-0.550304	2.927	-0.217204	0.482296	3.3589	4.2684	2.1323	0.997696	3.8391	-0.0488044	-0.867404	-2.0577	1.9027	0.0351956	2.5236	3.0191	0.920696	1.8894	1.903	1.4371	-0.635804	-0.820404	2.4997	1.3144	-2.1314	1.3096	3.1164	-0.0380044	-0.935004	0.773896	2.5732	1.7779	1.7161	-2.2888	-1.3434	2.7451	1.384	-0.527004	-1.1024
MFAP2	-1.60752	-1.91302	-1.37652	-1.71182	-2.45642	-2.07252	-0.548424	-0.870824	-0.841924	0.107876	-2.87092	-0.626724	-6.10282	-2.47502	-0.576624	-0.597324	0.564076	0.590576	-1.42442	-2.60152	-2.80792	-2.15972	-1.02032	-2.52792	0.610076	-2.32652	-4.65322	-0.449324	-0.569824	-0.199424	-2.16602	-1.23032	-1.02642	-4.15122	-3.92012	-2.87372	-0.960024	2.45998	-1.31352	-1.41552	-1.24062	-1.79052	-0.128924	-5.74192	-4.20082	0.948476	-0.159824	1.08058	-7.00862
COL14A1	-2.79673	-0.575431	2.16017	3.31217	2.77377	3.92777	0.765869	1.41047	0.816069	3.64757	-0.721531	2.05857	-1.52663	-2.93113	3.29807	4.01947	4.54507	1.56737	1.68347	0.589369	-0.889931	0.349069	0.429069	2.73557	2.30697	2.41077	-1.25863	2.93147	-0.400131	2.97217	-0.923831	1.64267	2.45517	2.77327	-0.311031	1.40697	3.55697	0.788269	1.87437	1.55247	2.73137	2.25257	3.72627	-0.504931	1.35957	2.12417	2.15637	0.846569	-2.25913
PTCHD1	-2.10008	-2.83398	0.477916	1.98162	-1.02148	0.408316	5.39612	-2.28488	-2.00438	1.37392	-1.34798	-0.675384	3.12412	-2.83398	-0.195284	0.960016	-0.563984	-1.93498	1.93812	-2.83398	-2.83398	-2.38698	-1.17248	1.15462	-1.21958	-0.145784	-2.83398	-0.470484	-2.83398	-0.830884	4.15092	-2.83398	0.613216	0.901116	-1.85508	0.0487158	-0.464384	-1.91258	-2.83398	-2.03408	1.67412	2.14742	-0.969884	-2.46278	-0.745584	-2.26938	-1.51158	0.934216	-2.83398
SGCD	-2.61067	-1.89507	0.519527	1.60503	-0.075173	1.07303	1.85253	-0.206673	-1.65117	1.31103	-1.60477	1.40643	-0.473873	-2.34437	1.90423	1.26853	1.67933	1.38293	1.77833	-1.93987	-0.730873	0.064527	0.954827	0.690627	0.598427	0.443027	-3.54387	1.10603	-0.986273	1.63953	-3.47467	-1.11907	1.10173	0.840527	-0.239773	-0.647773	0.905827	-0.374673	-1.59357	0.084827	0.863427	0.665127	1.00763	-3.27817	-0.913773	0.208427	-0.020473	-0.982273	-4.72567
COL7A1	1.63225	-2.58565	-4.50965	-2.28165	-4.35555	-2.53935	-1.92925	-3.71615	-2.63205	-1.91295	-2.47715	0.869447	-1.27025	-1.94705	-4.40085	0.529047	-0.279053	1.47295	-1.32995	0.995247	-5.18465	-2.40295	3.20655	-4.71795	0.579847	-5.61045	-3.67565	-3.00705	-0.908453	-2.04595	1.81195	-4.13855	-0.884553	-4.16555	-3.67195	-1.66005	-3.10295	4.66975	-4.29655	-4.09615	-0.0448533	-3.46435	-4.85995	-6.07855	-3.11595	-0.970053	-0.659553	0.879047	-3.38275
CES1	3.63625	4.00475	1.85075	0.949252	5.18705	1.33365	-0.149848	0.651552	-0.499348	-0.534748	-0.196748	1.08765	1.51765	-1.81665	2.65195	0.840452	1.06495	1.72235	0.330952	-0.747248	-2.33055	-0.785348	-4.23305	1.97485	1.00255	1.03025	4.64765	1.89855	-1.97235	1.76825	-1.66985	0.766652	-0.763948	2.91975	-1.59585	-1.93225	3.39005	-5.80285	3.48565	0.233552	1.69525	0.974652	2.08675	3.12315	0.113052	-2.36155	1.34325	-0.681548	-1.34675
COL8A2	0.843153	1.00065	-0.198747	1.56115	-0.502147	1.28905	-0.488547	0.577353	-2.62855	-0.240447	-2.71845	0.175353	0.620253	-2.06645	1.14175	1.64315	0.475153	0.493653	-1.09795	-0.211847	-0.297747	-0.758947	1.37305	-0.802147	-0.278247	0.0778525	-1.02735	-0.507747	1.49515	-0.102447	1.86485	-2.14755	1.15955	-0.665047	-1.63155	-1.74175	0.603053	0.455853	-1.67885	0.355053	0.0315525	-0.441747	-0.509347	-0.776147	-1.84875	-1.02755	0.336553	-0.539347	-1.38785
PTPLA	-0.103408	1.08809	0.746792	0.0163922	-1.89941	-1.01891	-0.0143078	-1.24671	-0.394408	1.15949	-0.863508	0.902692	1.75679	-3.63511	-0.777608	0.139792	-0.562708	-1.34071	-0.416208	2.99269	-1.61251	-3.53391	0.469892	0.208292	1.06749	-1.04851	0.583792	-0.117308	1.44629	-0.286108	1.79159	0.171892	0.509592	0.0313922	-2.58241	-1.23541	0.0303922	0.396392	0.307992	-0.413208	-0.451708	0.216992	0.260292	-2.91751	0.338992	0.112092	-1.49881	-2.04091	-0.933408
PSD3	-2.48112	0.985183	-1.14162	-0.514417	-1.40842	-1.05732	0.236083	-1.34252	-1.28322	-1.14202	-2.45152	-0.297517	-0.964417	-1.19852	-1.53482	-0.418717	-0.548117	-0.00951659	-1.32812	-1.45522	-1.32542	-2.56332	-0.622017	-1.21912	0.344783	-1.04842	-1.94432	-1.54522	-0.467117	-0.763117	0.0360834	-1.70682	-0.760617	-0.958717	-2.59762	-1.69372	-0.789517	1.67448	-1.92032	-1.66622	-1.12582	-0.800217	-1.32672	-2.08982	-2.63222	-1.18032	-0.644317	-0.586717	-1.93002
LILRB5	-0.194393	3.29161	1.63711	-0.826393	4.37401	3.27551	2.90611	1.64661	3.22421	-0.0493931	1.63851	2.14201	2.32251	1.43031	2.04421	2.16211	4.28481	3.11901	2.42091	2.51051	1.83771	2.26101	3.29011	3.12341	2.19821	2.64091	3.22001	2.88061	0.443407	0.898007	0.813707	2.88251	1.22701	4.24981	1.10821	2.23911	3.88671	2.55041	3.68821	3.10511	2.19311	3.12811	3.34481	3.57141	1.60671	2.29011	2.22411	1.77291	2.62981
BEND6	1.30994	-3.65526	2.20814	-0.0542637	-0.0549637	1.34464	2.45014	1.06004	-0.597664	1.44424	-0.852564	-0.129864	1.57974	-1.19566	0.0147363	0.903636	1.11304	0.290636	2.25164	1.60324	1.75704	0.136836	1.06974	0.228836	2.33144	0.398936	1.92224	1.15254	1.78764	-0.0331637	0.366936	-1.03066	1.00904	0.399036	-0.0254637	-0.900964	-0.720864	0.669536	2.44204	-0.114464	-2.04416	-0.715064	1.76094	-1.85486	-1.42346	0.805036	0.579536	0.197136	-2.06076
GNB3	0.0488747	-1.75183	-1.16663	0.872075	-3.28323	0.358875	1.63927	-2.12283	1.32537	0.387675	-0.422525	0.934275	1.26387	3.13827	-1.67063	-0.803625	0.624375	-1.73833	0.0255747	-1.34273	-1.49603	0.227975	-0.742625	-1.15203	-0.919725	-0.731025	-1.85113	-0.969225	-0.718325	-1.03783	3.10627	-0.654625	0.998175	-1.77563	-1.43233	-0.837225	-2.22993	2.33257	-1.94753	-1.89703	1.66187	-1.68563	-1.50213	-4.06383	-2.33113	-0.792525	-0.260925	1.83067	-3.06313
C14orf132	-0.600015	1.70729	-0.857215	2.83159	-0.281615	0.0852854	1.61359	-1.11961	0.216585	1.02669	-1.55741	0.498885	-3.13781	-0.867415	0.150985	2.36889	1.25229	0.00818543	1.70799	-2.17601	-3.94461	-2.52741	-1.19271	0.747285	1.48189	1.21749	-0.0689146	0.107185	1.81419	-0.172515	0.418585	-0.556515	1.45719	-0.485615	-2.30471	-1.01141	0.897485	1.82589	-2.36591	0.476385	1.19279	0.694585	0.811285	-4.14211	-0.192915	0.165185	0.820885	-1.32041	-2.43491
ASPN	-1.85104	-2.93504	2.03276	1.39646	0.791855	1.58796	2.56126	1.75876	0.611055	2.84156	-0.788145	2.30886	-3.40674	-3.44144	2.78086	2.23416	3.24096	2.20166	1.75346	1.00326	-0.752945	0.503655	2.45086	1.88006	1.14916	1.09866	-2.10234	1.78936	0.486455	2.43146	-0.632345	1.78336	2.91086	2.46086	0.370155	0.743155	1.45686	-0.889745	2.59136	1.05086	1.49936	1.82266	2.97436	-0.909445	1.85556	1.25816	2.23586	-0.690945	-2.58554
CLIC6	4.35554	-1.43266	0.244136	2.17854	-1.45426	3.33304	4.93574	5.27144	-2.46886	4.08494	1.37164	0.0497356	0.242936	-2.37056	-0.789464	2.76994	-0.522864	0.868936	-0.881664	0.523836	-2.39146	-3.64036	-0.875664	1.41794	1.94894	3.54024	6.80574	2.06064	-1.77696	3.91504	-3.16316	1.32724	1.56454	2.33614	-4.13776	-1.01236	1.75784	-2.79446	3.99224	2.13964	0.975836	0.449736	4.03694	-3.57816	-1.16146	-0.519664	2.93724	-2.40856	0.662836
PCOLCE	-1.18575	-1.03855	0.764149	0.965649	-0.203051	1.63865	1.61405	0.662149	-0.0244506	2.44505	-1.20865	0.772949	-1.86965	0.353449	0.295549	0.967249	2.74335	1.51655	-0.224151	-0.0772506	-1.06985	-0.143051	0.860049	-0.0603506	0.715649	0.201049	-1.82355	0.0552494	0.103049	0.967249	-0.196451	-0.444851	1.41865	-0.784951	-1.73995	0.0446494	0.971449	-1.11405	-0.456251	0.272249	-0.222551	-0.247351	1.50765	-0.978751	-1.33545	1.69505	1.45605	-0.577151	-3.09515
CRABP2	-0.646656	-0.200156	-4.88376	-1.46396	-3.08066	-1.75816	5.62474	-3.01816	-2.97486	-2.30446	-3.32806	-3.24186	-3.94776	-2.87366	-3.03476	-1.09876	-1.46566	-2.29416	-2.23906	-0.904856	-5.83326	-3.60096	-0.966956	-3.15316	-2.30216	-0.203856	-2.83976	-3.12556	0.474944	-5.25286	2.11364	-0.959856	-1.79736	-4.94596	-4.63066	-3.28296	-3.76146	-2.15586	-4.74316	-1.09716	-4.11716	-3.44796	-4.24076	-3.66156	-5.41656	-3.59266	-2.76256	-3.53906	-6.55676
RGS4	-2.1907	-0.822105	1.1522	1.4786	1.3727	1.9838	1.7784	0.655495	0.846195	2.4854	-0.484005	1.6449	-1.3222	-2.0952	1.6475	3.0216	2.4454	1.1665	0.779195	0.319695	-0.448405	-0.624005	0.324895	0.586695	1.8239	1.9006	-1.5181	1.4502	3.0793	0.587295	-1.7514	1.353	1.85	2.6953	-1.1266	0.306795	2.1948	1.6878	0.634095	1.2876	2.2546	2.0681	1.8908	-0.263605	-2.0211	2.377	2.1481	-0.898805	-0.941005
ONECUT2	-0.230463	-0.962263	-0.961063	-0.877863	-3.42216	-0.914363	4.30514	-0.486563	-0.127463	-2.09176	-3.01666	-1.28896	3.93884	2.59184	-1.70086	-0.416063	-3.62166	-1.45266	3.57694	-2.40466	-3.05286	0.750537	-1.63376	-1.97016	-1.10926	-1.12816	-2.41436	-2.01586	2.73824	-4.44426	0.794637	-1.65496	2.61324	-4.13036	0.0873371	-2.83876	-3.35706	2.76224	-4.13866	-0.437663	-1.14606	-0.612463	0.438837	-3.29416	-0.579163	-1.00856	0.595837	-0.978563	-2.90376
PI15	-3.80084	-2.77354	0.720162	2.15736	-1.45344	-1.37554	1.37886	-1.34834	-0.575438	2.95456	-1.56444	0.866562	-2.57214	-1.26034	-0.437338	0.301062	-1.87234	0.809362	1.60306	1.05546	-3.67594	-2.05384	2.95306	-0.219338	1.32226	-0.897938	-1.61354	-3.10904	-2.96094	0.0347615	-1.92024	-1.72164	2.79396	-2.24874	-1.66524	-1.30654	-2.39824	4.03316	-3.74254	-2.47574	-0.398838	0.187862	3.09076	-5.00354	-2.67514	-0.175738	2.39726	-1.14034	-5.66974
ISLR2	-2.25024	-0.490236	-0.489036	0.756664	0.847964	0.118364	2.01726	0.0828637	-1.47634	0.151864	-0.848136	1.74486	-2.41664	-1.48134	-0.323936	2.81486	1.01396	-0.242336	-1.26304	-2.83104	-2.71404	-1.13204	-1.00314	0.884364	-0.667036	1.67076	-3.29014	-0.858736	-1.42124	0.493264	0.474164	0.0157637	1.11196	-1.35034	-2.14134	-0.647936	1.53516	2.49006	-1.50284	0.0171637	0.898064	0.415364	0.107464	-3.44584	-1.57144	0.373964	1.96626	-1.69564	-3.15014
MICAL2	-2.11897	-0.123473	0.299727	2.28123	0.758327	1.24143	-0.103273	0.249827	0.910127	1.57213	-0.109473	1.83243	-1.09547	-1.61047	1.80983	2.10053	2.67663	1.61663	0.813027	-0.664973	-0.501973	-0.739373	0.525027	1.02913	1.24413	1.66623	-0.513673	1.37813	0.538127	2.22603	-0.601273	0.985027	1.61343	1.73653	-0.809473	0.289827	2.10853	1.33123	0.594327	0.183527	1.99733	1.23533	1.35463	-1.22387	0.537227	0.969027	1.68653	0.0385273	-0.334873
TRNP1	-3.64362	-0.635021	-0.453221	0.579579	-2.16002	-0.605321	-0.647821	-1.40112	-2.24272	0.0806786	-2.27432	-0.382821	-0.828721	1.58948	-1.01892	1.35718	0.566679	-0.506021	-0.249021	0.832479	-3.27872	-3.85542	0.527379	-0.359621	0.0195786	-0.975521	0.158479	0.349879	3.56798	-0.641121	2.44928	-1.38982	0.973079	-2.23282	-3.73232	-1.43632	-1.17002	1.19338	-1.52942	-1.95312	-1.31112	-1.34422	-0.642121	-3.34022	-2.55632	-0.0106214	-2.09772	-0.0548214	-4.22032
INHBA	-1.4733	-1.6793	1.9093	3.1899	1.3293	1.6813	4.6605	2.5498	1.3024	2.5555	-0.0401968	2.9723	-0.454697	-2.9817	2.887	2.983	2.8448	4.0549	2.7165	0.275803	-0.246097	0.805703	1.6586	1.2246	1.8966	1.766	-0.638997	2.3404	1.2084	3.513	-0.511297	0.586203	2.4442	3.2262	0.123403	0.344803	2.9694	1.9208	1.536	0.947403	3.0647	3.0523	2.2776	1.0045	0.228103	2.1824	3.6942	0.00140315	-2.0185
COL3A1	-2.18824	-0.27864	0.72906	0.87696	1.03836	1.03876	2.20586	1.58016	0.73536	2.59486	-1.16004	2.48716	-1.92224	-1.83344	1.94896	2.17936	3.05516	2.77916	0.54246	0.0615605	-0.0715395	0.61586	2.33736	0.81856	1.87696	1.76636	-1.43114	1.56526	0.28866	2.57096	-0.64654	0.63456	2.11426	1.86106	-0.18904	0.42296	2.49396	1.51206	1.61026	0.57176	1.84316	0.71206	2.71296	0.16416	-0.69154	2.62816	2.95796	-0.72924	-1.12234
HMGA2	-2.74227	-3.03447	-3.61677	-3.06877	-3.12847	-4.61117	2.26893	-1.01217	-2.32247	-2.40437	-4.61117	0.047231	0.322131	-2.74667	-3.29287	-0.654969	-0.354369	5.65473	-2.66217	-1.89107	-3.52807	-2.29047	0.803231	-3.90367	1.75423	-3.37157	-3.83657	-2.35737	4.40133	2.01473	5.44713	-2.62527	-0.923069	-3.48397	-2.47427	-3.11467	-3.63897	3.21103	-1.04287	-2.37697	-3.10337	-2.61147	-3.51917	-4.61117	-3.09577	1.18593	-1.80307	3.64913	-3.87367
ITGBL1	-1.50802	-0.903722	2.46848	2.81708	2.61738	4.60258	-0.341322	2.83608	0.652178	1.95648	0.444578	3.07728	-1.31902	-0.191522	4.05348	4.05638	5.05918	2.78358	1.73578	-0.204322	-1.84692	0.966378	0.535878	1.47398	1.84818	2.77518	-2.88302	2.16308	1.00508	2.80228	1.02138	1.78038	2.53158	2.41668	0.309678	1.38608	3.88138	-0.548122	-1.50512	1.61618	3.07028	2.46298	1.98348	-1.21822	0.954778	1.59948	3.30668	1.08588	-2.46332
SRPX	-3.10983	2.76897	-0.201732	1.39587	0.630268	2.38657	-1.29103	0.813468	0.357068	2.66207	-0.945332	0.954568	-3.16613	-1.36163	0.885968	1.47857	2.64977	-0.850632	0.0103677	1.22517	-0.924032	-0.583932	-0.608932	0.919168	0.987968	0.967268	-2.26103	-0.0485323	1.01587	1.14497	-1.89773	-1.14273	0.827568	-0.263032	-0.491832	-0.289732	0.661468	1.42837	-0.309532	0.617268	0.606068	0.621768	1.03187	-1.83953	-0.840332	1.45957	-0.616632	-0.371032	-2.08863
BCAT1	0.656044	2.37094	0.331344	-0.847956	1.41454	0.742044	0.0533439	1.18104	0.188144	0.510344	-0.220056	1.49884	0.780244	2.10514	0.992144	0.239644	1.74484	1.97794	0.820344	0.466644	1.35304	-0.600856	2.96424	0.929544	2.99824	1.24394	0.720744	2.02124	2.05924	1.51484	1.99034	0.363344	-0.190656	1.55194	-0.175256	-0.226856	1.30584	2.55364	1.42004	1.60954	1.26524	0.725744	1.49984	1.49964	0.247844	1.53254	1.93044	0.750444	0.333444
ABCA13	-2.90177	-1.42977	-2.80447	0.183626	-2.83537	-3.37387	-4.11977	-3.57067	-2.62737	-0.976374	-4.11977	-1.96117	-0.710774	-0.588074	-3.03557	0.939526	-3.15197	-3.60137	-1.25297	-0.689374	-3.66257	-1.20557	1.63523	-3.41227	-0.832474	-2.62657	-4.11977	-0.371474	2.50033	-4.11977	-4.11977	-4.11977	-1.07267	-1.93297	-1.02817	-2.87727	-2.42187	-0.743174	-4.11977	-4.11977	-0.483974	-2.98247	-3.30877	-3.45357	-4.11977	-3.15037	-3.03187	-2.75347	-3.11907
ENTPD3	-4.04042	-0.463023	-4.26402	0.852077	-1.61622	-0.652123	-1.29512	-2.44652	-2.57122	-1.55182	-3.55732	-1.24422	-2.03652	-3.79332	-1.64932	0.870377	-4.29062	-1.69652	-2.30692	-3.16742	-4.17532	-2.74192	-3.36922	0.138777	-2.41332	-2.91252	-3.18862	-1.28572	-0.725423	-1.32382	-3.36182	-3.57102	-2.94722	-3.98272	-3.82592	-3.54612	-2.56902	-2.27152	-4.49222	-3.94692	-2.99272	-0.420923	-2.52322	-5.25842	-1.60112	-3.97332	-4.45062	-4.64862	-4.25772
GAP43	-2.53463	-0.240334	1.01797	-1.00023	-0.195834	-0.733134	3.51687	-0.529534	-2.01643	0.862566	-1.41553	0.0539665	-3.75263	-2.07403	0.339666	0.777966	3.72557	0.690566	-1.80363	-2.49123	-2.43563	-1.65863	-2.36163	-0.361134	-1.39543	-0.874334	-2.70573	-0.176034	0.308266	1.27377	-2.19423	1.75247	1.68277	-0.430634	-2.96333	-2.51013	1.67367	-2.67033	-3.31923	0.125966	0.0449665	-0.431034	0.559266	-2.00963	-3.20203	0.474066	1.44297	-1.89263	-3.75263
TMEM59L	-3.19034	-2.09634	0.973061	1.50566	0.585761	1.51246	-4.40834	-2.32344	-2.04514	0.633761	-2.52014	0.897061	-3.65364	-4.40834	0.838361	2.54316	3.06596	-1.68134	0.0246612	-0.916839	-4.40834	-1.64034	-3.01734	-1.25264	-1.46324	1.24876	-3.96964	-2.27334	-0.990039	0.775661	-2.11834	-0.359939	1.50926	0.482061	-3.26184	0.0173612	1.68606	-3.18124	-3.37184	0.883061	1.49846	-0.355639	0.348061	-4.03714	-1.41374	-1.76014	0.123861	-1.09474	-4.40834
PLXNA4	-1.03297	-2.32657	-1.03637	0.110732	0.489532	3.19303	1.19953	0.820732	0.394432	1.10453	0.751832	1.16703	-0.578568	1.61133	-0.396468	2.20113	0.936832	0.516832	1.69743	-0.570168	-3.05487	-0.615068	-1.02947	-0.136168	0.408132	0.449732	-3.32887	-1.75917	1.35023	-0.0828676	-2.93557	-2.82007	1.91483	-1.93417	-0.789468	-0.104768	-1.21727	1.64543	-1.54177	-1.20417	0.483432	0.131232	-0.896768	-3.63667	-3.35267	0.154332	-1.40377	-0.713168	-2.79567
PLA2G2A	-3.50649	-5.08639	1.85091	4.25661	1.14821	3.12891	-5.08639	1.44841	-0.847892	5.92461	-2.74929	0.976008	-3.83869	3.08581	-0.994092	1.21531	-4.52289	-0.586892	5.09011	4.61631	2.71591	-0.0594924	-2.53359	4.48811	1.80891	-2.29999	-4.64769	-5.08639	-2.18709	-2.62349	-3.18979	-4.28709	4.09091	-5.08639	-1.69869	-0.660692	-4.37159	-4.00409	-2.52439	-1.28239	-5.08639	0.388908	-2.83169	-5.08639	-3.82689	1.72871	-3.99849	1.26201	-5.08639
KLHL30	-1.58607	0.959532	1.92643	2.74833	1.19173	2.48983	4.00593	-1.08507	1.76493	2.34853	1.48613	0.839532	1.77103	-1.02147	1.91413	2.61123	3.21513	0.393432	1.37633	1.20153	0.0132316	0.117632	-1.04167	2.24413	0.756532	2.00803	2.14843	1.37873	1.18863	1.80173	5.48183	1.21343	1.98043	1.93653	-0.245068	0.00683163	2.59133	-0.468068	2.00763	-0.0444684	2.06813	1.83373	2.25383	-0.205568	1.76403	0.843732	1.39143	0.567832	1.57613
PTPRZ1	-4.47647	-4.62957	-1.76107	-4.10757	-2.53587	-0.624266	-5.21037	-1.66757	-3.85737	-0.0180655	-5.21037	-1.19617	-5.21037	-4.68407	-1.35807	-1.45107	0.885234	-1.75817	-2.23457	-2.39177	-4.40657	-3.54157	-4.15257	-3.84167	-0.998866	-1.05737	-5.21037	-4.39977	-3.29627	1.11113	-3.65197	-4.41107	0.448934	-4.43587	-4.06387	-3.71387	-2.03797	-5.21037	-4.44417	-2.07607	-2.42387	-1.54397	-2.84597	-5.21037	-4.65977	-2.67687	-3.35177	-2.56407	-4.79497
COL11A1	-1.45803	0.712766	1.11457	-1.22413	-1.99683	-1.39483	2.05787	4.29797	-0.0659343	3.86157	-5.70433	3.04917	-2.83173	0.781466	0.879866	-0.430434	1.23357	4.01687	1.61127	1.37167	-4.38873	0.415966	4.12047	-3.30603	2.66117	-0.557934	-3.04323	1.31927	3.75217	3.44297	0.891466	-2.93573	-1.18053	1.01947	-0.369634	-2.23823	0.519566	6.13727	0.966866	-1.98113	-0.997634	-2.83513	0.287366	-3.88793	-1.81813	2.02617	1.65267	-1.36273	-4.65483
DIO2	-3.30981	-1.71561	-1.16261	0.253292	0.139592	-1.39081	1.76569	0.920092	-2.71131	0.195592	-2.27011	0.709492	-1.18341	-5.52551	1.13669	1.49649	0.689692	0.916692	-1.46401	-1.77611	-2.61011	-2.60781	-1.40811	-0.314608	-0.469908	0.794692	-2.69651	-1.07891	-0.615908	1.57379	-1.88691	0.541792	1.22229	0.890992	-3.03821	-0.716308	0.895392	1.99819	-1.08371	0.101492	1.40509	0.299592	-0.107708	-4.80791	-2.15311	-0.208408	1.85729	-2.29661	-4.27331
TAGLN	-1.31326	-0.432857	2.76194	3.12164	1.70064	3.15344	2.01224	0.921743	1.23004	3.28994	0.577943	2.15424	-1.99116	-1.91376	3.47234	3.71754	3.09924	1.45744	2.30004	0.931943	-0.669157	0.276943	-0.622857	2.42414	1.71944	1.35374	-1.24576	2.63044	-0.490757	2.66384	1.07624	1.68994	3.04004	2.24104	-0.523957	0.883343	2.79254	0.350343	2.16044	1.66414	2.02884	2.46944	2.94804	-0.0786571	1.95214	2.03174	2.13794	1.20364	-0.575457
FZD2	-1.36189	0.323413	-0.399187	-0.359787	-0.00398746	0.156513	1.25381	0.722013	-2.09149	1.04281	-2.28489	1.13771	-0.404987	0.470613	0.685013	0.575713	-0.662387	-1.18299	-1.31479	0.458113	-0.244087	-1.25799	1.04841	-0.295287	0.895113	0.252113	-0.536187	0.234813	-0.778087	-0.0162875	2.33411	-1.53289	0.461913	-0.00338746	-2.68179	-1.13819	0.613813	1.13311	0.0794125	0.332513	-0.946687	-1.49079	0.672813	-0.946087	-3.17589	1.06851	-0.503487	0.568313	-2.13939
DTNA	0.240553	2.19915	0.777453	0.202553	-0.934447	-0.0753465	2.59985	-1.86645	-1.53935	0.832353	-1.72085	-0.193447	0.861553	1.49095	0.653453	0.372053	-0.194747	-1.46645	0.560653	0.952653	0.535353	-2.72545	-2.14925	0.616453	0.0794535	1.17615	-2.07885	0.291453	0.162453	-0.691047	-3.04125	1.17485	0.194853	1.10825	-1.25565	-0.480547	0.597453	1.40005	-1.49375	0.328053	1.13045	1.17315	-0.608247	-1.27635	0.0756535	-0.298047	-0.349447	-1.16885	-0.382147
CHST6	-3.17522	-1.48892	-2.48702	0.484882	-3.33192	-4.27362	2.58908	-2.47292	-2.92162	-1.12472	-4.05162	-1.12372	-1.47142	0.733782	-3.28942	-0.375818	-0.920618	-0.653618	-1.86152	-3.04412	-3.96782	-2.86292	-1.17832	-3.02242	-2.54712	-1.71312	-0.611218	-3.27922	-1.99682	-2.01432	-2.28422	-2.27902	-0.0373184	-3.63792	-3.40902	-3.78832	-2.74652	-1.81802	-3.49712	-2.41722	-2.35182	-1.92062	-2.25502	-4.61862	-4.33662	-2.01852	-1.18592	-3.05762	-5.28482
OXTR	-0.693256	-4.58286	1.51034	3.92554	-1.47636	3.32514	1.00664	0.884244	0.707644	2.75014	-0.438256	1.95184	-0.611356	-3.14316	1.09854	1.42404	1.27754	1.41984	1.90224	0.806044	-1.22696	-0.872656	1.78864	-0.157956	-0.193856	0.660144	-1.40216	0.627844	0.988344	2.77514	3.55784	0.788444	1.78214	1.74034	-0.836256	-1.00566	1.30234	1.11474	2.91994	-0.0583564	1.58654	0.139944	0.878844	0.0502436	1.92554	0.779944	1.18744	0.495444	-1.73406
ADAM23	-3.33215	-3.33535	-1.33725	-0.851549	1.05925	1.02475	-4.91205	-0.659149	-1.08295	1.77265	-1.52575	1.49765	-3.29765	-2.88295	1.41955	1.69825	2.58535	0.624051	0.121851	-2.98815	-2.56115	-0.188149	-1.81235	0.171751	-0.0367488	1.90915	-2.42155	3.59265	-1.49375	2.29055	-2.40905	0.234551	1.74235	2.38115	-0.929549	-2.21955	1.48095	-3.03165	-0.0877488	0.0767512	-0.335449	0.136351	2.55375	-2.93595	-3.96385	1.08225	1.89615	-1.94145	-4.17455
BEAN	-1.55278	3.11772	0.177025	-0.888475	1.21492	-1.19168	-4.48468	-0.0663752	-0.682175	-1.34128	-1.37108	0.222325	2.48572	-3.01958	-0.832075	1.06602	0.180525	-0.636275	-0.986375	-0.673075	-1.40448	-0.669475	0.0831248	-0.712875	-0.985175	0.902125	2.03292	-1.10298	-1.00538	-1.59838	5.46832	0.502725	0.685525	1.17362	-2.05998	-1.21388	1.60292	-0.0394752	-1.09778	0.470025	-1.62308	-0.627075	-1.10198	0.0576248	-0.374975	-0.787075	-0.702475	-1.17108	-0.858875
CNN1	-1.06947	-0.233574	3.99313	4.95503	2.23103	4.09263	2.39773	1.13743	1.36113	4.36063	1.19603	2.54563	-3.17647	-1.46817	4.58893	4.43963	3.83703	1.82463	3.81143	1.26313	-0.198774	0.022426	-0.358974	3.46033	2.84153	1.14543	-1.16417	3.03923	-0.705774	3.72603	1.62953	2.50073	4.12793	3.62343	-0.806474	1.72883	3.47383	-0.875274	2.74713	1.52713	3.29083	4.07143	3.39153	-0.177774	4.16393	1.96043	2.64493	1.78963	-1.02797
CCDC81	0.296766	-0.665934	3.07937	0.606366	0.316266	2.13877	1.27657	0.182766	0.714366	3.09157	-0.371834	1.72827	-0.263634	-2.02593	2.22927	2.03087	1.18907	1.41557	2.38457	0.872366	-0.0981345	0.574666	-0.981634	1.64127	0.888366	1.83297	-1.76713	0.766466	-1.01043	2.08547	-0.467434	2.43097	2.78337	2.83237	0.305466	-0.112734	2.66617	0.652366	3.13437	0.169966	2.52677	1.94497	0.733266	0.176766	1.70147	1.92807	2.55147	1.18677	0.533366
TRIM17	1.06976	-1.15614	-2.43324	2.42336	-3.45204	-1.89284	3.16726	0.945465	-1.05774	-3.09154	-0.373735	0.0296647	0.667765	-2.36814	-1.88004	1.14566	-0.969235	-2.57184	-1.82884	1.15926	-2.10974	-1.91194	1.63356	-1.07694	-1.02354	-2.02154	-2.16284	0.542665	0.586365	-3.42344	-0.217035	0.943765	0.100365	-1.17214	-2.93614	-0.770835	-1.54324	-0.919535	-3.46644	-1.69244	0.967665	-1.30704	0.133065	-3.56644	-2.49994	-1.47824	-2.10264	-0.409835	-0.356835
CNTNAP1	0.967089	-1.52861	1.78589	0.890389	0.143789	0.686689	-1.25891	0.996989	2.23529	2.28199	0.0754892	1.62269	0.493389	0.849489	0.254989	1.01109	1.62219	0.989489	1.22149	0.567889	-0.0652108	0.880189	1.43999	0.530989	0.661489	0.912889	0.0425892	0.930489	-0.937111	1.64939	1.83069	0.548489	1.86179	0.573489	0.123589	0.233289	1.52159	-0.0302108	0.0375892	1.22419	0.846589	0.757189	1.04709	-0.775111	-0.901211	1.34269	2.11299	0.865689	-0.629011
KCNG1	0.0605306	1.53123	-1.74527	-1.99077	-2.62457	-0.895169	1.23663	-1.83217	-2.97857	0.609931	-3.58967	0.279231	-3.20847	0.751931	-2.57977	-1.61327	0.652531	-0.772769	-2.13667	1.79003	-3.50587	-2.99807	0.217631	-3.28737	0.349131	-1.14497	0.502331	-2.00917	0.312531	1.98863	-0.0643694	-2.70807	0.873631	-3.17597	-4.03357	-3.32637	-2.13347	1.39673	-1.21257	2.56073	0.653231	-3.33767	-0.283369	-4.15667	1.43033	1.99833	0.114631	-0.431269	-1.82157
BASP1	0.150857	-0.342043	-0.346443	-1.21654	-0.713143	-0.0385433	0.599957	2.27476	-2.47384	-0.606943	-2.89224	1.08366	-0.286843	-0.338843	-0.568343	-0.360043	-0.0539433	0.459457	-0.190443	1.93446	0.335857	-2.19364	1.86416	-0.999143	0.707157	-1.05914	-0.655743	0.0721567	0.468657	1.07666	1.02366	-1.57034	0.607857	-0.860343	-2.17794	-2.12064	0.317657	0.432657	-0.447643	0.531257	-1.19024	-0.488343	0.0764567	0.259557	-1.09864	2.03606	0.396257	0.277957	-0.576743
P2RX1	3.23339	1.71459	1.63729	3.66359	1.19789	2.05479	0.717089	-0.00241066	1.05439	2.74479	0.969889	0.957889	2.07099	0.923389	2.30889	2.90879	2.54779	0.606289	3.26149	1.94939	1.60949	0.724389	1.99279	2.69019	0.597189	-0.153211	-0.653211	2.32709	1.15619	0.220289	0.689789	0.664789	3.23659	1.95439	0.133989	1.05669	1.99259	-1.79201	0.220589	1.19239	2.81299	3.01389	2.62739	-0.908711	1.40679	0.335389	1.22059	4.79989	-0.966011
HTRA4	1.44919	5.08119	3.93539	-0.609411	4.28219	1.35949	-2.63101	3.31579	0.0561886	0.607589	0.555689	3.08429	4.49649	2.02499	3.10449	-0.904111	0.632389	2.23219	0.117989	1.88569	3.39429	0.802989	2.52349	2.54409	2.36579	3.03899	3.21459	2.60019	0.354889	3.33889	3.79219	2.69929	1.12919	3.72249	1.37349	-0.281011	4.14629	3.19289	4.09369	4.37409	2.77149	2.16039	2.65809	4.41519	1.51699	2.89329	3.79199	3.04069	2.52689
RUNX1	0.867742	-1.55756	1.16474	1.73954	-0.307958	0.819942	1.51784	2.18464	1.22324	1.63284	-0.245458	1.62254	0.345942	1.18754	-0.386458	1.20964	0.552842	1.45884	0.818242	1.03364	1.04604	-0.383858	1.42284	0.656242	1.00344	0.955842	1.84784	0.675742	0.958142	0.961242	-0.906658	0.506542	1.28074	0.566242	-0.366158	-0.579258	0.281842	0.202942	1.58684	0.0951416	0.388242	0.418642	0.854942	-0.358158	-0.309758	1.38644	1.86184	0.294042	0.376642
IGDCC4	-1.20411	-2.41321	2.46359	0.0831931	-2.61771	1.77909	2.43969	2.19799	-0.485307	3.13879	-2.04101	3.98349	0.335793	2.42059	-1.37061	0.578893	0.391693	2.43719	-1.49761	3.61059	3.22349	-0.417107	1.89429	-0.536407	2.14179	-1.69371	1.83299	1.35599	2.59999	-0.744307	2.63929	-2.03871	1.15979	-1.60171	-1.07381	-1.41581	-0.953807	-0.905707	0.946693	-0.367207	2.68329	-1.19541	0.838593	-3.33561	-3.74881	2.44329	-0.264807	2.62149	-1.87001
TRPM8	3.05772	0.504923	3.16832	0.854723	-2.45788	-0.634877	-3.23848	0.942623	-1.74608	-0.425377	-1.03608	0.157623	4.29442	3.56232	-0.885877	0.655023	-1.69668	0.694023	0.145823	-0.240877	1.26142	-1.94398	2.17592	-0.494977	0.932323	-1.34218	1.92442	-1.23288	6.18712	-0.775577	-1.06808	0.119523	1.50352	0.688623	-1.56738	-1.74198	1.23142	-1.11678	-0.440077	0.120823	0.309123	-0.945977	0.735323	-1.15858	0.791423	1.09492	-0.778277	3.37312	-1.50048
CLIP4	1.07306	1.47626	0.142264	0.165164	0.478364	0.533164	-2.74064	0.0994639	-0.800436	-0.821536	-1.21704	0.0805639	1.67426	0.510064	0.294264	-0.0926361	-0.120536	-0.659336	-0.896136	1.29896	0.894064	-0.299936	1.30846	-0.0281361	0.944264	1.06886	-0.561736	0.0843639	1.07966	-0.635136	1.57526	-0.900136	0.183364	0.0812639	0.102664	-1.41824	0.279764	0.669064	-0.701236	0.495664	1.13456	0.694664	-0.0484361	-0.187036	-1.25824	-0.444336	0.220464	-0.127336	0.684364
ALK	2.65094	1.81294	0.814638	-0.853962	3.28854	0.366738	-2.87556	1.06554	-1.13936	-2.19496	-0.987362	-0.716962	-0.518362	-0.224162	1.44954	-2.46416	-1.11446	0.394638	-1.43366	-0.0569618	0.438938	-0.663762	-0.462262	1.27614	-0.0304618	1.51444	1.55814	0.606938	-0.794762	-0.743062	-0.186962	1.26654	-0.770362	4.07784	-1.09846	-1.16326	3.87184	-1.28516	2.11694	2.55864	0.578038	2.53004	0.913738	1.17334	-1.61606	-0.921762	-0.626962	-1.50926	0.967038
PRDM6	1.3449	-1.0392	0.915	1.134	-0.5163	1.1087	-4.0284	0.7959	-0.5222	2.3145	1.4238	1.6749	0.7688	1.3466	2.3428	1.6487	0.3689	-0.0556002	0.1549	1.7537	-0.886	0.2855	-0.1682	0.4444	-0.5289	1.0255	-1.0738	0.2824	-1.3196	0.4594	0.4316	-0.3454	1.3161	0.5116	0.1408	-0.9006	0.7754	-1.3586	-1.5546	-0.303	2.1595	1.5592	0.9165	-2.4177	0.4851	0.9776	0.0704998	0.0848998	1.0463
MFI2	-1.75903	-0.117029	-1.44273	-0.776729	-3.70783	-3.30523	-2.03593	-0.914129	-2.60063	-2.54673	-3.64903	1.59327	0.191271	1.73567	-0.482829	0.568671	-2.42073	1.17197	-3.56233	3.38887	-2.02003	-3.08893	2.68857	-3.24753	1.21387	-3.22653	3.54357	-1.64263	1.95187	-0.857429	3.17217	-4.19383	-0.857229	-1.10783	-4.54593	-5.36463	-1.20443	1.35207	-3.29043	-0.930829	-2.20073	-3.21193	-0.133329	-2.20813	-1.60013	1.44667	-2.36293	0.678671	1.11327
ACCN2	-2.10588	2.17812	-1.04588	-1.81688	-2.31418	-0.632379	-0.959079	-2.84538	-1.08138	-0.771079	-4.10728	-0.326979	-1.54398	-1.43288	-1.64288	-1.27508	-2.22078	-0.908279	-2.21638	-2.49588	-3.07678	0.548921	-0.689379	-2.77648	-2.70328	-2.62068	-1.63658	-2.24758	1.02172	-0.554579	1.77412	-3.08638	-0.965679	-2.23278	-0.665979	-3.04348	-1.06178	0.876621	-3.57508	-1.07338	-1.13268	-2.39168	-2.77828	-3.72738	-2.78708	-1.27578	-0.743079	-1.67348	-2.94058
PODNL1	-0.720847	-2.41255	1.14545	0.0714532	-2.25335	0.316753	1.21635	0.991953	-1.33295	1.12165	-3.87035	1.99375	-2.87135	5.39345	0.271153	0.376353	1.95615	2.50275	1.75125	1.47165	-3.11875	-1.51665	1.00825	-1.27335	1.06455	-1.00535	1.58635	0.0282532	1.19035	2.69305	1.67975	-1.13005	3.70285	-0.751847	-3.69565	-1.48925	-0.166847	3.80905	3.56555	0.250653	-1.34655	-2.01115	0.980053	-3.30405	2.79075	1.52695	1.72755	-0.142347	-3.69595
TNC	-2.84759	-0.170085	3.01651	1.39601	1.16501	1.77781	-1.22669	-1.57129	-1.41959	1.52251	-1.72899	0.914715	2.15721	-0.0386855	1.49641	2.74481	2.90891	0.237115	1.53121	0.438415	3.56501	-2.39139	1.82671	0.849415	1.11041	1.87471	-2.54199	1.76931	-0.180285	2.16451	-4.23439	0.0131145	2.22511	0.455215	-2.66929	-0.176385	2.41391	2.68661	0.615815	1.19961	0.927415	1.36121	2.05251	0.319415	0.758115	2.20461	3.33501	0.969015	-2.03239
MAGEL2	-0.0214259	-2.48013	1.46947	-0.895426	-1.27563	-0.580126	-3.47393	-0.980226	-0.0699259	0.686174	-2.93753	1.02777	-1.85953	1.32587	-2.15563	0.542374	0.372174	-0.269926	-2.03203	0.951874	-3.01673	-0.957426	-2.41613	-1.93843	-0.978426	-0.595626	-1.28693	-1.46833	0.417874	0.387974	1.08467	-1.62963	0.709774	-1.01443	-2.32743	-1.97743	-0.714526	-0.804126	-2.70773	0.404674	0.536674	-1.58673	-0.199526	-3.47393	-3.47393	-1.06493	-0.590526	-2.10763	-2.73643
CLEC4GP1	-0.557704	0.0228961	3.2213	0.979096	-0.237204	0.840996	8.2075	1.8581	0.653096	0.198096	-0.365104	3.0953	3.766	2.8201	-0.833804	0.697596	1.8205	0.156996	5.2584	1.9386	6.434	1.4764	2.1328	0.652596	1.0656	-0.0520039	-0.244704	-0.481004	0.434096	0.0328961	0.0624961	0.941496	1.9694	-0.0159039	0.676596	2.6693	-0.890404	3.0776	-0.255104	-0.491704	0.0157961	-0.613704	-1.2916	-1.2916	-1.2916	1.4628	-0.203704	0.0746961	-1.2916
SRPX2	0.153487	-0.408413	0.00568657	-0.152013	-0.475713	1.18329	0.602887	2.53589	-0.735213	1.42879	-2.61821	3.15889	-1.13921	2.92259	-0.576613	0.738187	1.19329	2.33249	-0.153213	3.16079	-3.37821	-1.00291	1.72539	-1.05461	1.35789	-0.459613	3.45349	-1.56581	2.28229	1.20929	-0.694813	-1.76001	0.453287	-0.230313	-1.65851	-1.01071	-0.0933134	1.20799	0.531887	0.277187	-0.551913	-0.804213	0.602687	-1.42221	-1.87691	2.47319	1.31759	0.584087	-2.27211
EXTL1	-3.84365	-1.39435	-1.04585	-0.936153	-0.811753	1.80265	2.21585	-0.771253	-2.35125	-1.45975	-2.91715	-1.02335	-1.93715	-2.93265	-0.826653	0.645147	1.11555	-0.449653	-0.718453	-1.75265	-2.32545	-1.42175	-2.78585	-1.67975	-0.998553	-0.271953	-3.06905	-1.10945	-0.776053	-0.630453	-1.15505	-1.72885	-0.311553	-1.32335	-2.17255	-0.960953	0.191047	2.14165	-2.38325	-1.50005	-0.0848532	-0.918053	-1.70775	-3.17745	-0.935653	-1.72165	-0.693153	-1.08105	-2.10565
FGF7	-1.86619	1.63731	2.43471	4.09241	0.683308	3.69691	-2.28789	2.62891	-0.00569175	3.65841	-0.270692	2.16961	-0.653592	-2.37869	2.55851	2.43381	1.57261	2.84791	2.91331	0.697108	-1.47129	0.181108	1.27091	0.959808	1.83151	2.18291	-1.72559	1.28271	0.134308	1.88801	-1.81689	-0.558892	3.57621	0.396108	0.128808	0.409608	1.75901	3.79961	-3.07189	1.74621	0.313408	1.86061	2.54891	-1.92399	0.418908	3.33621	1.50881	0.436008	-1.45969
CPZ	-3.3769	-1.9698	0.868102	0.286502	-0.450598	2.4054	0.309402	0.823602	-1.142	2.3308	-5.8127	1.8822	-0.573498	-0.179598	0.763502	1.7276	1.6593	0.0360022	-0.604898	-0.168098	-2.9655	0.464302	1.9742	-0.921998	0.474402	0.291802	-3.3831	-3.1626	1.28	0.764802	1.1094	-2.5091	1.621	-1.4229	-1.1227	-1.2862	1.2924	-1.8734	-2.8998	0.419702	0.416602	-0.837498	0.766102	-5.4364	1.0744	2.1777	-0.755298	0.977502	-6.3238
LEPREL2	0.289903	-2.7496	0.0951032	0.963503	-0.891697	0.859003	0.515503	-1.4693	-0.665497	1.0157	-1.9596	-0.281797	0.193703	3.1805	0.00800324	0.896903	1.1035	-0.454497	-0.712597	-1.0541	-3.5179	-1.5848	-1.3237	-0.907297	1.3649	-0.845097	-3.5647	-0.330997	0.915203	0.239903	2.6656	-1.5834	0.676203	-0.803797	-2.6383	-1.1514	0.217303	1.4366	-1.061	-0.159097	0.181603	-0.546897	0.289103	-1.672	-1.6896	0.294303	0.199303	0.836703	-4.6048
TUBB3	-1.08969	-1.42059	0.169806	-2.38859	-2.93249	-2.09199	-0.527494	0.0329061	-1.74339	-1.33149	-3.76859	-0.680994	0.673206	1.48401	-1.20129	-1.27099	-0.694894	-1.51069	-0.192994	-0.120294	-2.06359	-2.00399	-1.18889	-2.22439	-0.797294	-2.54789	0.557206	-1.72819	1.25221	-1.01509	3.29501	-2.08719	0.180806	-2.87609	-3.13189	-2.90009	-2.02199	2.01561	-2.53079	-1.63999	-2.50829	-2.19509	-1.43289	-1.87519	-3.07839	-0.133894	-1.08069	0.0532061	-3.20229
COL6A3	-1.79708	-0.296681	0.715819	0.444219	0.450219	0.660619	2.37842	1.39472	0.372819	2.52442	-1.88168	1.10072	-1.44658	2.17712	0.684219	1.02362	3.03562	2.30602	2.98872	-0.471381	-0.575881	0.635419	3.58592	0.492119	2.19012	0.686419	-1.36658	0.605619	1.10792	2.36162	-1.62448	-0.954881	1.61252	0.614219	-0.315381	-0.557981	1.61992	2.76542	0.731919	1.25442	0.577019	0.261319	1.65582	-0.396381	-0.728681	2.62602	2.55782	0.000719124	-3.09238
ITGA11	-0.77175	0.14105	1.56505	3.03565	2.22925	2.53535	2.38435	1.27785	0.47735	2.51135	-0.30085	2.84305	-1.91905	-1.38975	3.09175	3.22655	3.54495	1.71365	1.53565	0.82565	-1.18945	-0.29865	-0.0955498	1.22345	1.98965	1.95525	-1.88105	1.85385	0.61205	3.61605	-0.62335	1.06945	2.98115	3.19065	-1.21305	0.63615	3.28945	1.16615	1.23495	1.57205	2.34275	1.29545	2.63515	-0.45395	0.32085	2.08655	2.43695	-0.13965	-3.15205
CHRDL1	3.24457	-2.49953	-0.177133	2.87627	2.39887	5.42337	-3.18993	4.41887	2.74717	4.11397	0.177567	2.25767	3.33557	2.99467	0.869967	2.49657	-1.19763	0.915167	3.10377	0.810267	-4.72473	1.48777	1.60797	2.65387	3.58887	2.31967	-0.159533	0.0334665	0.791967	-2.27323	-0.449333	-4.93233	-0.0019335	0.345267	1.03897	2.09227	0.923767	4.88727	-3.96373	1.71417	1.88707	2.37757	-0.513433	-5.87173	1.79897	-0.928333	-2.71853	-0.647633	-2.21183
C10orf90	3.50811	-2.09909	0.978512	-0.0774875	-1.04469	-1.67849	2.81721	-0.842288	-1.07309	-1.41849	-1.56269	0.532512	-1.34439	1.63711	-0.579488	0.304312	0.307212	-0.253388	-0.261088	0.719512	-2.09909	-1.65209	-1.47529	-0.918988	3.28371	-0.859488	-0.823188	-1.28849	5.08521	-0.774588	-1.62489	-1.02159	1.25801	-1.53969	-2.09909	-1.55769	0.0794125	1.58391	0.180112	-1.29919	0.129712	-0.613888	0.155612	-2.09909	-1.15089	0.655312	-0.397988	0.547212	-1.68369
APBA2	2.63035	-2.74015	1.64605	-2.21265	-1.56655	-0.160946	-0.740946	-1.90785	-1.71385	-1.26695	-3.27255	-0.522946	1.98855	-2.73765	0.939354	-0.970846	1.53725	0.606254	0.244454	1.21505	-3.12795	-1.74275	-1.84645	-2.40305	-0.328146	-1.21245	-0.460546	-2.21465	2.22165	-0.562146	1.66795	-2.01675	1.04195	-2.04265	-2.99675	-2.62995	0.759054	-2.26505	-2.17515	-0.520046	0.870654	-1.67015	-0.815446	-3.70885	-2.35485	-0.554746	-0.607346	-1.19375	-0.823946
RIMS4	-2.23156	0.144335	-2.31236	0.178735	-1.12646	1.47384	3.15514	-2.51816	-2.59936	-0.777465	-3.96156	-2.72946	-1.79046	-3.02356	-3.19186	0.557335	-2.13636	-3.04236	-2.07896	-1.80876	-4.88806	-1.90596	-2.09116	0.312135	-1.76176	0.125835	-3.61216	-4.88806	-2.97396	-4.07886	-2.38506	-1.81726	-4.88806	-3.92656	-4.31716	-1.61726	-2.70956	-0.811965	-4.45466	-2.65386	-3.04766	-0.262065	-3.56096	-4.88806	-3.37266	-4.32346	-3.18696	-3.85096	-4.47266
HAS2	-2.92201	-1.58121	-0.239013	0.981587	-0.638013	0.157187	2.73999	1.39069	-1.12321	2.07109	-1.47241	0.777087	-2.32061	1.81399	-1.56591	1.41129	0.801587	1.62309	2.23159	-2.43931	-1.78051	-0.579913	0.682087	-0.420513	0.148387	0.531487	-3.47601	0.544487	-0.533713	0.479187	-3.52161	-2.06021	1.37159	-0.765213	-0.578613	-1.18861	-0.414413	4.97659	-1.35361	-1.18671	-1.08691	2.26259	0.257487	-2.98491	-1.76091	0.378887	1.61309	-0.540213	-2.75401
ICAM5	1.59789	-1.06401	-2.14891	-1.65751	-2.32801	-2.24981	1.34479	-2.88371	-2.29621	-1.93371	-2.25231	-1.32021	1.86469	2.21709	-2.14511	-1.27841	-0.393613	-1.51091	-0.756213	-1.76421	-0.0822128	-2.17481	0.876087	-2.32011	0.327687	-3.60071	-1.00001	-1.17981	0.896887	-0.710413	-2.10051	-1.60151	-1.34461	-2.29031	-3.56961	-2.64401	-2.06801	2.42379	-2.35281	-1.79691	-1.80251	-2.03651	-1.67411	-1.78771	-2.40781	-1.28711	0.705887	0.286787	-3.40301
SLC12A8	2.51791	0.612207	1.19221	-1.32859	-0.976893	-0.754893	-0.559193	1.03861	-2.48399	-0.157593	-1.62909	-0.324093	2.61791	0.319107	-0.519593	-0.904293	-1.30069	1.23821	-2.31659	1.76521	0.414507	-0.0281929	1.43171	-1.11609	0.872107	-0.632393	-0.402993	-0.456093	0.292007	0.169107	0.116707	0.485107	0.435607	-1.59269	-0.223593	-3.36999	0.258307	3.63501	-3.19489	-1.03859	0.0259071	-1.74379	0.814207	-1.92939	-1.49019	1.13741	-0.185793	0.782807	-1.35149
POSTN	-1.18428	-0.0998793	1.78702	-0.0773793	0.579721	0.441421	3.99632	2.01932	0.477621	3.11052	1.52082	3.01722	-0.747079	-2.35048	0.335121	2.35752	2.97962	3.72932	1.50792	0.185621	1.09902	0.0812207	3.62802	1.22112	1.67962	1.51202	-0.534879	3.62542	1.87722	3.97822	-0.759079	1.01662	2.90382	2.08002	0.353621	0.524921	1.07192	2.09532	2.18872	2.09532	1.10392	0.331121	3.54692	2.04952	-2.17848	4.06542	4.14202	0.227421	1.22512
FBLN1	-0.571368	-3.98977	0.566032	1.09473	-0.148568	2.60343	-0.542868	0.342032	-1.34177	1.28613	-2.74997	0.631232	-2.71047	-1.60487	0.0830319	1.73553	-0.626668	-0.683668	-0.159868	-0.496368	-3.61387	-0.487468	-0.641668	1.62303	-0.288468	0.199132	-1.66387	-1.78897	-1.15307	-0.0554681	1.21873	-3.33197	-0.00986814	-2.34067	-1.92767	-0.0293681	0.258532	-1.19167	-2.55247	-1.23667	0.302632	0.856832	-0.389368	-3.73247	-0.892168	0.181832	-1.88547	-1.16867	-3.10687
LOC145820	0.402953	1.50155	5.58985	4.72485	4.39955	5.67095	3.47475	3.33465	3.34815	5.56435	2.95845	4.99885	1.90145	-0.465347	6.15855	6.66195	4.58485	3.97815	4.83745	4.24225	2.33585	3.48315	0.412953	4.05395	3.23845	5.45325	0.608153	4.79715	2.49215	4.71375	1.70105	4.11555	6.33245	5.53355	3.30565	3.80145	4.92925	1.79845	3.91585	5.50375	5.13035	4.69085	4.03245	1.57745	3.15685	5.53105	4.40395	2.57165	2.23545
PYGO1	-2.26928	-2.90648	-1.17428	1.32832	-0.393476	0.563424	1.42902	0.165924	0.790224	-0.674176	-1.02708	0.363324	1.41312	-3.48728	-0.170876	0.695524	1.00492	1.21752	0.082324	-1.96968	-1.13638	-0.881876	0.201924	-0.052876	-0.125676	0.138524	-2.21138	-0.054276	1.44502	1.07132	0.596024	-0.775376	0.696424	0.667924	-0.937676	-2.55318	0.233424	1.64072	-1.10748	-1.04208	1.87702	0.457224	0.090424	-2.02228	-1.24928	0.099724	0.171724	-1.43198	-2.07138
PAX5	-2.28967	-1.70887	-1.29527	-1.18687	-0.208867	6.06053	4.67713	-0.777267	-0.445367	-2.28967	-0.803667	1.32623	0.555433	-2.28967	0.164733	2.15603	3.33293	-0.132867	1.84743	-2.28967	0.510633	0.692433	-0.898667	2.49613	-0.675267	0.906933	-1.51507	0.175833	-0.375567	0.923533	3.07043	-0.979067	3.18903	-0.102867	0.760333	-1.74827	-0.111167	-2.28967	0.0901331	-0.0554669	0.643333	1.19533	0.867633	-1.91847	-2.28967	1.73953	-0.159667	0.229933	-1.87427
MMP9	0.368218	7.24922	1.44782	-1.66468	-1.09398	-0.262282	0.118718	1.32032	-2.14338	2.45582	-1.99698	4.91492	2.92412	1.03322	-1.34528	-1.55958	-0.0291824	4.31712	1.20882	0.733418	1.06552	0.690418	3.21802	0.859518	2.18282	1.57112	-0.947582	-2.56958	2.13872	3.58822	-1.06118	-1.27538	1.75602	0.106818	-1.02938	-2.46728	1.23652	-0.197482	3.00692	4.03922	0.412218	0.0744176	0.451418	1.59962	-1.70798	4.18822	3.39392	-0.150382	-2.69128
ABCA9	2.245	-4.914	0.9577	0.6954	1.0737	2.5676	-4.914	-0.0205996	1.5839	2.5537	2.4357	3.351	0.4628	-1.8293	-0.4121	1.2484	1.7896	0.8342	2.21	2.8139	-0.9218	1.4938	1.4171	1.1277	0.4143	2.127	-3.1118	-0.4723	-3.9707	0.3141	-0.9696	-0.31	1.7021	0.4856	1.4827	1.113	1.533	-3.3236	-0.3215	1.0857	2.0506	2.008	0.5822	-3.171	-1.0584	2.112	0.9261	-2.0436	-0.0380996
SLC6A17	-2.10675	1.35975	-1.26255	2.04055	-1.26925	-1.34405	0.806148	-0.525652	0.875448	0.192648	-0.754852	0.834648	0.0567479	0.841148	-0.462452	-0.348552	1.53565	2.10465	2.31325	-0.610952	0.433648	0.198648	1.38915	-1.61245	0.749448	-0.384452	0.782648	1.35625	1.79415	1.25045	-1.91955	-0.311052	1.49505	-0.0374521	-0.629152	0.254948	-0.279152	3.18795	0.957548	-0.823852	2.69155	1.35835	0.657148	-1.64255	0.176448	2.44085	1.15955	-1.18735	-1.19885
IL6	3.66496	-0.28584	6.85946	5.96406	0.71326	4.53286	-4.82854	3.32136	3.64066	5.66916	0.79156	0.68266	1.35096	5.63286	-2.83314	0.50326	3.28526	5.38436	7.42746	1.70686	6.52356	4.17886	6.00886	1.88736	4.47436	-0.31874	2.34966	2.66066	2.99976	4.16756	0.35756	1.64266	6.07806	1.67936	3.68836	-0.40284	0.37736	3.12966	4.35266	0.18526	-1.76254	5.55606	2.70376	0.42946	0.26996	4.14306	6.21396	4.03506	-0.68424
SYTL2	4.30646	-2.50654	3.00946	4.30066	1.39756	2.99376	0.790459	2.27456	2.45446	3.36226	2.42396	2.11276	4.20746	3.13706	2.98416	3.79166	2.02026	1.60556	2.23636	3.85396	3.28826	2.62376	2.64756	2.13696	2.43556	2.15166	3.79626	1.79166	1.98656	2.13856	1.68996	2.99536	2.12946	2.08736	2.45436	0.891159	2.47456	2.00176	3.64896	2.63476	3.15016	2.52076	2.50646	1.29646	0.946059	2.26546	1.94546	1.58246	2.08726
MEST	-0.332852	-3.35925	-1.50415	-0.371352	-0.703952	-0.247252	-1.04085	0.147248	-0.805652	0.776448	-2.28025	-0.270552	-1.54885	-1.33015	-0.347652	0.220348	-1.45395	-0.550152	-1.59435	-2.84405	-3.62505	-1.78205	-1.07925	-0.953952	-2.33285	-0.0888523	-2.68795	-0.471552	-2.15575	-1.34225	0.687348	-3.21755	-1.38825	-1.17475	-2.07525	-1.36225	-0.252752	-0.720052	-1.54815	-1.64965	-0.432852	-1.51355	-1.20205	-0.337852	-5.48615	0.0146477	-0.158652	-4.48545	-0.890852
SYN1	2.23396	-0.386539	1.43186	1.04046	-0.722039	0.970861	2.42716	0.171761	-0.126139	1.80136	-0.722439	-0.483439	-0.826039	-0.551939	0.985561	0.934761	0.513261	-0.261139	0.113361	1.48196	0.267761	-0.642139	1.76136	0.810661	1.41066	1.25656	2.58536	0.493061	-1.12944	0.528461	-0.588939	1.82566	1.95746	0.203361	-0.919639	-1.47694	0.0549608	-1.78134	-0.631339	0.727361	1.57146	-0.193039	1.64416	-2.35134	-2.39734	0.610961	1.46866	-0.351839	1.05946
FGF18	-0.0365442	-1.20894	0.877356	2.47606	0.312456	2.64666	5.69356	0.741456	-0.248044	3.19586	-0.422744	1.18726	-1.58524	-1.73454	0.689456	1.84536	0.868256	-0.472644	1.79586	-0.288744	-2.11654	0.184956	-1.11374	3.07816	0.541456	-0.153444	-1.39744	1.55566	0.550956	-0.468144	1.78836	1.31366	1.39236	-0.223544	0.0102558	-0.0718442	0.333956	-0.936844	-0.819844	-1.88814	0.559156	1.93746	0.841756	-2.07944	3.72896	-0.927044	-0.951044	1.22766	-1.78374
GYG2	0.559271	-4.34053	-3.87053	-1.89933	-0.247629	-1.49563	-7.03053	1.32717	1.16407	-0.00822862	-1.21323	1.78637	-1.35323	0.720271	-3.56033	-1.53153	-3.33593	-0.221629	-2.65603	-2.63633	-6.22673	-1.30413	0.200971	-3.25873	-1.31503	-2.57943	-0.512929	-1.59703	0.770171	-1.04343	1.42547	-4.58653	-2.84683	-3.32133	-1.90193	-1.99153	-1.31303	-1.45443	-5.76663	0.769971	-0.980329	-2.92663	-3.16463	-6.65933	-2.54673	-0.834229	-2.93163	-4.26793	-1.68333
LYPD1	-0.939304	1.2705	0.944396	-1.2908	-2.3204	0.421296	-3.4822	0.498396	-1.3952	1.5773	-2.7706	0.141296	-1.0814	-1.4349	0.243796	-0.344904	-1.2621	0.877796	-0.145104	-0.0590043	-0.621304	-0.218304	0.983996	-1.9203	1.0571	0.0819957	0.481996	1.5806	4.6258	0.821296	0.644396	-0.420504	1.4758	0.313396	-1.0624	-0.689504	0.775696	0.757496	1.2708	-0.762204	-0.438704	-0.566704	0.189596	2.3506	0.175896	2.0157	0.0344957	-0.503404	-0.377604
CLDN11	-1.90384	0.548159	0.788659	0.448359	-0.0765414	3.21156	2.19056	1.46556	-0.345341	1.28356	-0.864641	0.983459	-1.39254	-1.46114	0.382759	2.06166	-0.763241	0.00175859	-1.32924	0.0979586	-1.53964	0.355859	1.13906	1.20806	0.519659	0.570059	-3.37724	-0.280741	-0.830341	-0.205741	0.343859	-2.05724	2.06776	-2.43874	-0.280441	-0.194941	-0.846241	0.113659	0.329259	-1.05074	0.647559	-0.613641	-1.30344	-4.17524	-1.49064	2.82046	-0.218441	-0.991241	-2.81584
PVRL4	-2.92366	0.174843	-1.91016	1.21744	-5.00176	-5.70886	3.26744	-4.93876	-4.13376	-2.55806	-3.64096	-2.06786	-2.70176	-1.85906	-5.45506	1.00494	-4.77786	-3.54956	-3.39986	0.240643	-2.41576	-4.70326	-2.17626	-4.20506	-2.19986	-3.43946	-2.57606	-4.21466	1.46004	-4.28266	-3.55916	-3.66776	-0.846157	-4.20776	-4.70046	-2.65706	-3.36116	-2.23706	-3.04416	-1.88686	-5.32686	-5.01616	-4.57346	-2.98146	-2.70966	-2.51046	-1.51666	-1.62216	-4.64446
PLTP	3.74208	-0.0118224	0.926578	-0.791822	-0.0166224	-0.380422	0.484878	3.09778	-1.74852	0.393378	-2.21222	2.49438	1.58398	2.82108	0.487678	0.784578	2.01018	1.97428	0.412578	1.65488	1.51208	-1.81912	2.50128	-0.238922	1.93558	-0.666922	3.69538	0.484478	1.59558	1.15448	1.20768	-1.47202	0.677978	0.798578	-2.81862	-0.136522	1.27008	0.573178	-0.0327224	2.69778	-0.596822	-1.05812	0.728578	1.72758	-2.34562	2.15278	1.18228	0.581278	-1.47612
KIAA0125	1.63339	-1.85571	-0.272405	-0.680005	-0.279105	4.78459	-3.43241	-1.70291	0.638295	-2.29131	-0.318805	2.87849	5.10189	-3.43241	0.343295	1.77599	3.40979	-0.228405	2.11539	-0.712305	3.63889	2.90589	-0.426705	2.01799	0.131395	1.96999	-0.413205	1.32289	0.161595	0.980995	-1.14241	0.026195	3.70739	-0.592805	1.66579	-1.08241	1.87039	-2.51101	0.475995	-0.639905	0.792495	0.837695	0.356895	-1.82171	-2.48421	1.46189	0.787595	4.67119	-1.69441
CD19	0.943805	-2.4378	-2.0242	-1.9158	-1.9642	5.2082	0.0344047	-1.7618	-1.3992	-2.338	-1.7854	1.8681	2.3096	-2.4923	0.125705	1.0554	3.1069	-0.861795	1.8695	-2.4669	1.7014	2.1893	-3.0186	2.0242	0.268705	0.377705	-0.622295	1.7367	1.2976	-0.767395	-1.4602	-1.708	4.0161	-1.1684	0.335305	-1.5221	-0.562195	-2.0972	0.549705	0.0535047	-0.484195	0.681505	0.770705	-1.7158	-1.2859	1.7546	0.304105	3.9609	-3.0186
IL8	6.44187	3.20247	3.30807	0.926768	1.37737	-1.38203	-0.288532	0.493468	-0.881032	0.773268	-1.81423	-1.11063	4.58797	4.07317	-0.0725323	-0.900632	-1.23353	4.08567	4.52967	5.20047	3.39127	-0.368632	6.26627	0.547268	2.60697	-1.21403	-0.985432	1.55037	3.62897	2.99797	3.04027	1.02837	1.78167	1.92807	-0.196732	-1.66903	1.48117	2.72567	0.352768	-0.0383323	-2.31183	2.40387	-0.590132	2.75907	1.24247	1.89937	4.72397	3.25247	-1.22523
ADAMTS12	-3.22744	-0.179144	-0.619844	-0.687344	1.55016	1.33846	1.00796	2.04526	1.59046	1.43776	-2.65814	2.66106	-0.857744	-2.17934	1.25686	2.09986	2.10596	3.49266	0.674656	-0.481744	1.75406	1.64806	3.70686	1.13836	1.85636	1.93746	-1.83804	2.70786	1.45516	3.13116	-0.135644	0.0064559	0.878556	1.94306	0.592656	0.585456	2.41656	2.24506	1.48026	0.645856	2.13266	0.971756	1.74686	0.356756	-0.914444	2.49306	2.69526	-2.02344	1.85426
MAGED4B	-1.51452	-2.72372	-3.53942	-1.03692	-4.21102	-1.62362	1.47868	-1.08142	-1.74422	0.689777	-3.32342	0.431077	-0.788423	-4.97892	-0.934423	0.965477	0.627777	0.929177	-1.52862	-2.56312	-5.25112	-2.17662	1.65678	-3.25702	0.273577	-1.32552	-3.22962	-1.17662	2.04078	-0.365023	2.73088	-3.62732	-0.445523	-3.08882	-3.71462	-1.75992	0.474177	1.35748	-1.83982	1.03658	-1.18672	-2.93792	0.0442773	-5.50782	-5.64162	-0.592723	-0.407423	-3.12542	-6.15842
FNDC4	1.70961	-2.04139	1.18801	0.520011	-1.20049	0.269511	-3.13219	-0.778089	-0.347589	1.86711	1.05321	1.71171	1.51441	1.14971	-1.19759	0.500011	1.22321	0.437411	-1.13599	-1.38859	-0.806789	-1.96029	3.82031	-0.817689	0.800011	-1.45139	4.19051	0.435411	2.04281	0.766711	1.82051	-0.240789	2.02131	-0.914989	-2.74369	-1.58369	-1.09909	-1.30039	-0.216789	-1.14679	-1.28969	-1.32239	1.10471	-1.33769	-1.69099	0.0909105	-0.127389	-1.70209	-2.72489
LRRC2	1.48822	-0.923776	1.68912	4.99782	0.190424	-0.532876	1.97052	0.280624	-0.921576	1.15932	-0.753876	0.769524	2.71932	-0.925076	-1.66388	2.61772	-0.673776	-1.27938	1.29962	-0.579776	5.10452	1.47892	-1.70768	0.671824	0.579724	2.46742	-0.000776261	0.986924	-1.19448	-1.08538	-2.87538	-0.299776	0.503524	-0.929876	0.649524	0.446024	-0.758176	-1.17538	-2.05078	-0.469276	0.171124	0.284024	1.66492	-2.74848	-2.88008	-0.212376	1.21782	-0.116576	-3.02688
CHRDL2	-1.09385	-1.61115	4.80085	0.921452	-0.907248	1.34875	-3.40965	5.81905	2.51125	5.14695	-2.87325	2.87745	-1.26025	-1.09875	3.27075	1.16155	2.43315	7.75425	2.77085	4.49125	-1.05875	-0.495448	-0.856848	-2.22955	0.801852	2.64225	5.50265	3.49855	-1.32885	6.75815	4.46815	-1.56535	3.91395	1.28355	-1.27275	-0.00874809	1.44305	0.927952	3.12095	2.20995	-0.970048	-0.602648	4.57965	-1.43355	-1.17165	1.75895	0.922152	-2.37255	-1.67165
TMIGD1	-0.404859	0.175941	-0.404859	-0.404859	2.09754	-0.404859	-0.404859	2.08884	1.43944	-0.404859	2.05534	0.796341	-0.404859	1.45964	2.85644	-0.404859	0.158641	2.49934	1.43314	-0.404859	0.398941	1.68914	0.652941	1.41554	0.194941	-0.404859	2.95124	1.73014	-0.404859	0.404341	0.0693407	1.93754	0.326741	1.92474	4.43674	3.71564	2.76754	-0.404859	-0.404859	2.53424	0.392141	1.88764	-0.404859	0.715341	4.32624	1.35854	1.29624	1.97594	2.09884
NEXN	-1.13832	-2.08762	1.88638	3.11358	0.761584	2.72918	1.17028	0.446384	0.682284	2.59668	-0.0134163	1.88748	-2.26002	-2.17502	1.77318	2.82418	3.54518	1.12408	2.60308	1.96598	-0.526116	-1.14912	2.52818	1.67628	1.64988	1.11088	-1.75432	2.42208	-0.403416	2.65368	0.377284	1.24268	1.81568	1.96538	-0.201416	0.800184	1.90768	1.54838	1.66988	0.712284	2.05878	2.04178	1.31898	-0.792616	1.99108	1.22468	0.998384	0.810584	-0.914016
PKD2L1	1.08907	3.52857	2.95957	-2.07403	4.76417	-0.645027	-2.07403	2.65267	-0.454627	-0.584327	-0.372927	0.746273	5.40427	2.17757	2.64797	-0.667927	2.56377	0.555573	-0.792727	0.744573	2.70587	0.614973	1.11387	2.29207	1.77417	1.65407	3.30137	2.09287	-1.52663	2.17787	1.90637	2.97917	1.45807	4.12987	-0.402927	-0.361727	5.36737	1.79707	3.02557	4.92277	0.633273	2.79347	2.79837	6.09137	1.52917	1.72637	3.26227	1.38467	2.51227
PRG4	-0.298931	-1.64853	-1.23643	0.500569	0.593669	1.52187	2.97477	0.785069	-0.764231	3.74237	-1.41343	1.92427	-1.70113	0.302069	-1.86823	2.50397	2.92207	1.37537	-1.29263	-1.05843	-1.89073	0.126569	-0.634131	5.64657	-1.39773	-3.31673	-2.96673	-2.72113	-2.99603	0.138369	-0.274831	0.148369	0.874169	-2.13053	0.0782688	-2.74953	-2.86443	-1.42093	-2.59923	-1.16983	-1.90463	1.26767	0.237969	-3.55223	-3.29323	0.856469	-0.768031	0.0591688	-1.65553
ARSI	-2.80361	-2.88551	-1.07841	-0.973213	-2.49301	-1.35161	2.27239	-1.60871	-2.60861	-0.366213	-2.99991	-0.471513	-1.07251	-3.28321	-0.347113	-0.474013	0.230787	-1.56901	-1.78981	0.194387	-2.58461	-3.96641	0.406087	-1.65531	1.13799	-1.83431	-1.15021	-0.414013	0.0413874	-0.728213	3.91229	-2.66891	-0.991813	-1.75091	-5.14661	-1.63171	-0.813613	3.47509	-2.02571	-1.22861	-1.62481	-0.816613	0.195687	-4.54911	-2.74281	0.0184874	-0.576613	0.312187	-3.87421
GRIK2	-1.36404	-3.09904	-0.782636	-1.95944	-0.586036	-1.43994	2.66516	-1.95034	-1.83554	-0.351936	-1.21964	-0.283736	-3.67984	-3.67984	0.0559643	-0.692436	0.117564	-1.83414	-0.181536	-0.449636	-3.22264	-1.25794	0.233064	-0.936336	-1.64674	-0.283536	-2.40394	-0.197336	-0.872636	-0.588636	-2.56404	0.0441643	-0.0676357	0.334364	-1.39184	-1.77984	0.910164	-0.155836	-1.03464	-1.83444	-0.326736	0.398764	-0.789836	-2.76884	-1.30624	-1.03164	-2.15564	-2.64274	-3.26444
EN1	0.260567	-1.20703	-0.314533	2.04477	1.48867	2.61127	3.33947	1.31587	-0.571433	3.16697	-1.11733	0.708867	-1.09903	-2.47923	0.730267	0.525667	1.83837	0.658267	-1.28793	0.707067	-1.92243	0.379067	0.000166663	-2.60883	1.42867	2.39687	-1.72963	-0.540033	-1.27983	2.44977	-0.965533	-0.139133	1.99647	0.875867	-0.950533	-0.418433	2.06927	1.72107	-0.281733	-0.137933	-0.667533	-1.68383	2.31107	-2.33933	0.358167	2.93347	1.24327	0.229667	-1.78233
HTR2A	-0.681767	-0.585267	1.94783	3.35223	0.181033	2.89433	4.15973	0.707933	0.463433	4.18573	-0.666567	1.66423	-0.652067	-0.685167	3.70893	2.38433	4.03603	3.46523	0.579933	0.191233	-0.582767	-0.605267	0.897133	2.11733	1.04533	0.446133	-1.12517	0.235233	1.51853	2.76963	-0.162367	0.0861334	0.896133	2.19663	-0.343067	0.315333	2.24363	0.294233	-0.635867	0.334433	2.20663	2.32483	2.14163	-1.52857	-1.34917	1.68723	2.58493	0.481033	-0.899067
FAM20A	2.506	-0.384096	3.8806	2.0118	0.0777035	0.552204	0.359404	2.6602	-0.470696	1.9434	-1.6628	1.1736	3.5068	4.1599	-0.245296	-0.487596	0.392404	1.9271	2.0555	3.2737	4.6367	0.0750035	2.1885	-0.145396	1.073	-0.567996	2.4828	1.0856	0.929504	1.7343	-0.341396	-1.1842	0.888904	0.284704	0.301604	0.309804	0.924004	2.004	0.823604	1.5387	-0.726396	-1.1264	0.709504	0.871304	-0.538796	1.8046	2.0397	1.4728	0.0235035
PKNOX2	-2.03518	-1.50218	-0.342178	0.672522	0.177322	0.976222	0.305622	-1.25378	-0.270778	1.72182	0.0547219	0.905522	-2.55238	-4.48648	1.06202	2.10922	2.21362	1.10242	0.771622	-0.347078	-2.94478	-2.11688	-1.83458	0.451822	0.0548219	0.995522	-4.35058	0.299822	-0.701578	1.50752	-0.887278	-1.16738	2.03492	0.581122	-2.48028	-0.280678	0.910522	0.830822	-1.45578	0.923022	1.17832	0.883822	1.32862	-4.09468	-2.10048	1.52972	1.73782	0.903622	-4.39678
TM4SF19	0.660096	8.2112	2.9788	-1.6306	3.0541	-0.564104	-3.5095	1.0233	-1.4269	-1.3701	-1.0493	2.7246	3.4721	2.325	-0.0663038	-0.794104	-1.8826	1.3286	0.435396	4.94	1.2598	-0.463804	1.1767	2.7428	2.7117	1.5881	3.347	-0.186904	1.285	0.924096	3.9714	2.6806	-0.0623038	2.8525	-0.985904	-2.1992	2.6236	0.719496	0.383996	3.7246	1.4182	1.4671	0.694896	3.2257	1.6654	2.8608	-0.0961038	-0.639104	2.7818
DACT1	-1.77796	1.76714	1.03974	1.81414	1.47744	2.36554	-0.941957	0.796943	1.10574	2.21334	-0.566057	1.62494	-0.918057	-3.46356	1.51864	2.99884	2.09994	0.678943	1.17594	1.00414	-0.947557	0.329543	0.131243	1.63724	0.589443	2.38224	-1.97406	1.39774	-1.32246	1.18554	-0.476657	1.11304	1.58024	2.15034	-0.277557	0.909143	2.05164	3.44734	0.446543	1.04514	1.93074	1.58434	1.35004	-0.367857	-0.0370566	1.67114	2.26244	0.372743	-1.85216
C13orf18	2.30825	0.369852	0.982652	-1.10875	0.589252	2.13105	-0.536848	1.59285	-0.0446479	-0.516448	-1.38605	1.82725	1.18745	0.752652	0.654852	0.138152	0.712152	0.196552	1.24135	1.14615	2.30635	-0.363348	1.79185	1.06645	0.792352	0.911052	0.528652	0.569952	0.993852	-0.169748	-0.0126479	0.131552	1.06565	1.24665	-0.500348	-0.699648	1.00805	0.728752	1.40155	1.15005	0.557752	0.856652	1.00335	1.22335	-1.05745	1.00225	1.15215	0.946552	0.838252
PLAC2	-1.68962	-2.21302	-2.62662	-2.61632	-3.44302	-1.50292	3.61328	-2.71192	-1.95322	-0.741316	-3.47002	-2.61762	-2.82372	-1.99212	-3.67022	-3.21332	-0.609616	-2.79682	-1.85352	-0.148016	-2.72352	1.00248	-1.46332	-3.08272	-3.31962	-1.26452	-0.511616	-2.25042	-2.37902	-2.71292	-2.92502	-2.33112	0.652784	-3.19422	0.286084	-2.93672	-2.63392	-1.79142	-3.89052	-1.57432	-4.21642	-4.03862	-3.99472	-3.65952	-2.37012	-2.12062	-3.06362	-1.13222	-3.02012
WNT5A	-0.347329	-0.901729	-1.34263	-1.49483	-1.41873	-1.29933	0.0782708	-1.34093	-2.82143	-1.83523	-1.22053	1.06257	0.164771	-0.208629	-1.15893	-0.585929	-0.0469292	1.49587	-0.575429	-1.39103	-0.997329	-2.19143	0.887171	-1.80783	-0.479629	-0.655729	-1.80723	-0.774129	2.56637	0.126471	1.48957	-2.15673	-0.250729	-0.426029	-2.26223	-1.96123	-0.546029	2.82887	-0.869629	-0.690729	-0.168429	-1.55963	-0.843329	0.682671	-1.84093	-0.641729	0.879871	-0.671729	-1.06573
DPT	-2.90512	0.395277	-1.01292	0.157377	1.07118	3.74958	0.811877	2.57168	1.75938	1.08818	0.258277	-0.438723	-2.56882	1.20038	2.69138	1.97278	5.53968	1.47478	0.768477	-4.14432	-2.70062	1.83218	-0.768023	-0.628323	-0.230623	1.05018	-4.79232	-0.766423	-1.20282	-0.588423	-1.88882	-3.06242	-0.747423	0.981177	1.02398	0.164977	1.34898	-0.103423	-0.688123	4.52718	0.670877	2.32928	-0.821523	-4.45752	0.149377	0.777277	-0.266423	1.07058	-5.33072
SCGN	2.83239	0.0336915	2.80579	2.27469	5.51189	5.94759	5.75769	0.531492	5.84909	4.50789	6.11089	2.99749	0.435992	-1.62991	4.79839	0.385192	6.83379	4.54089	7.13889	0.538392	3.82809	7.72209	-2.54091	5.97569	4.62169	4.69939	-0.598708	3.40599	0.358392	6.69989	4.89019	7.61799	3.04089	4.81209	7.44099	6.85769	5.13339	-0.278108	0.796792	3.45879	3.60249	5.93519	1.92669	7.31419	6.04369	5.42249	1.67909	4.94559	1.16089
STEAP3	1.497	-0.340199	4.8215	-0.410399	-0.697999	-0.324199	0.254601	1.0624	-0.184799	0.460101	-1.5271	1.9647	0.787101	3.5263	-0.661199	-0.685699	-0.187299	2.9878	2.4787	3.2229	3.5742	-0.202399	2.5264	-1.3749	1.767	-1.2048	3.6832	0.907901	1.8133	1.6313	1.1892	-0.920899	1.8407	-0.463599	-1.1236	-2.2485	-0.220799	0.561401	2.6659	1.3691	0.377301	-1.781	-0.114799	-0.381099	0.191401	1.7443	1.2237	1.0163	0.699101
TGM1	2.22647	-1.81943	-1.68713	4.77107	-1.55833	0.269672	0.028172	2.20557	-1.06463	1.88077	-1.75343	-0.843728	-3.05113	-1.01713	-1.83103	5.08437	-0.481928	3.21797	5.13007	-0.416628	1.54947	-1.62793	-1.77613	-1.04883	-0.403228	-2.07713	-1.49093	0.872872	-2.71133	-2.24273	-0.421428	1.13177	5.16367	-1.29613	-2.33043	-1.46773	0.054672	-1.16313	-1.43353	1.91277	-2.33893	-1.40393	2.34617	0.068472	0.105772	1.81477	3.05007	0.210772	-1.57473
BMPR1B	-3.56703	3.50897	0.257268	-0.273432	1.00147	0.0714678	3.02167	-2.57033	-4.09663	-0.314932	-3.54463	-1.31583	-5.46883	-3.13883	0.0878678	1.23527	-1.85933	1.10727	0.0874678	-1.27823	-5.76633	0.101768	-0.217132	-1.11303	-1.65793	-0.605932	-4.15373	-0.536832	0.369268	-0.519032	1.97977	-0.866932	-0.602432	-1.75883	-0.105632	-1.22513	-0.713632	4.48127	2.67797	-1.66273	1.42647	-0.145032	-2.02563	-2.42543	-2.73513	-2.69523	-1.71483	-1.66163	-3.22223
S100B	-3.71338	0.583621	-1.65268	-2.77368	-0.087979	-1.91118	0.319321	-0.607779	-0.033679	0.364621	-1.05788	-0.486379	-1.37318	-0.835579	-0.924679	-0.354279	-0.041979	-0.730079	-0.043379	-0.688879	-1.12528	-2.28388	2.90692	-1.31328	1.03142	0.00742103	-1.86668	1.35092	-0.702079	-0.161179	-1.88458	-2.22778	1.97282	-2.03468	-2.08838	-4.65758	0.108621	-0.928279	-1.40948	-0.761179	-1.24378	0.409721	-0.531779	-0.543279	-2.76668	0.407921	-1.56168	0.162021	-2.82428
EREG	0.981968	-0.885432	-0.777632	-2.23613	-1.62253	-3.15483	2.89367	2.61047	-0.831332	0.678768	0.142468	-2.67533	0.947668	2.54717	-1.72183	-1.58623	1.83657	4.32427	3.01367	2.38987	0.416768	-0.349732	1.28877	-0.419732	0.0498681	-1.36433	-0.0318319	-0.302032	1.17097	2.71177	-2.45963	-1.23303	2.37327	-0.735832	-1.15073	-1.22543	0.0358681	1.27927	0.765968	-1.58843	-2.50083	3.24687	-2.76443	-1.96473	1.29967	-0.108332	1.83907	1.40237	-2.15953
SERPINA3	-0.568172	-1.23977	1.60863	3.41333	-3.40067	-1.19437	5.31943	2.48453	-5.71037	-0.693072	-3.27547	3.02473	1.76013	5.26953	-3.30667	2.25213	-1.71427	-0.876472	1.24193	5.72353	-0.564572	-6.93747	-0.603672	-0.070872	-0.384272	-0.131672	3.31043	-0.260372	-0.447672	-0.990872	-1.01417	-0.769872	1.01933	-6.40847	-4.04087	-2.33467	0.013828	-0.790972	-6.58727	-0.037072	-1.32487	-1.53497	-0.449072	-3.74417	-4.22917	0.941128	0.758928	0.550528	-5.06047
SLC27A2	1.39964	-0.0917574	-0.202457	-3.61766	4.29224	2.05764	1.46404	0.835743	2.45454	-0.851157	2.71574	-0.577557	3.84374	-2.90206	2.54154	-2.93656	1.71814	0.323443	2.15634	-4.11626	-1.18026	2.42204	-3.10316	3.09304	1.04454	2.59624	0.383443	1.71454	-2.93136	0.376843	-1.69036	3.07014	0.221943	2.75244	3.63044	4.28464	3.88904	-1.23796	-2.26966	1.78784	4.11574	3.80454	2.06584	2.67754	3.87374	0.747043	1.46204	2.16594	4.33784
LEFTY2	-0.0717115	-2.72821	1.16829	2.75109	1.74279	2.89849	1.23509	-0.0148115	-0.992011	2.14609	-0.674411	2.66899	-2.72821	-2.72821	3.30739	3.03029	0.122389	-0.571411	0.615989	0.638489	-1.92441	0.799589	-0.642311	1.72379	0.480889	-1.01941	-0.658411	1.40809	-1.78491	1.52369	4.27869	-0.613411	2.61629	-0.398611	0.141889	1.31469	-0.0388115	-1.64591	-0.449011	-1.41671	1.75639	2.53819	1.17459	-2.35701	1.34209	-1.75881	-2.26861	0.0343885	-1.99071
NUDT11	-2.69566	-0.811363	-1.67846	-0.564363	-1.92666	-0.974363	-5.19186	-1.29496	-2.24026	-0.0726632	-3.13806	-0.835063	-2.21496	-2.44276	-0.449563	0.163337	-0.582063	-0.372163	-1.12686	-2.19426	-3.67366	-2.58646	-1.27896	-2.03616	0.851437	-1.00256	-2.05136	-1.25416	-0.420863	-1.48756	-2.26316	-2.65286	-0.599863	-1.13596	-2.32176	-1.36346	-0.701263	0.798437	-2.46806	-0.608663	-0.780463	-1.42676	-0.774363	-3.11196	-2.47456	-0.251863	-1.15756	-0.913063	-2.68816
CYB5R2	-0.269649	0.267751	0.402951	0.0865509	-3.13985	-1.10985	-6.93915	-0.280149	-1.66025	0.217251	-1.15685	-1.02425	-0.520649	-0.825749	0.0687509	0.259251	-1.52715	0.161051	-1.99635	-0.470549	-4.94535	-1.18335	0.421451	-2.04195	-0.0753491	-2.42935	0.114451	-1.59655	-1.00865	-1.58635	0.689251	-1.55665	0.839751	-1.82505	-1.88245	-2.81865	-0.972049	-0.0148491	-1.91525	0.320851	-0.788249	-1.98535	-0.840649	-4.22215	-2.06405	-0.810449	-0.448449	-2.51185	-1.28425
LOC283050	3.15731	3.31331	2.69541	1.05441	-0.689592	-0.221492	1.07281	0.820008	-0.664592	0.202708	-0.345492	0.760608	4.60581	3.04861	-1.33039	-0.283092	-0.948292	1.27651	0.583008	2.27401	2.60581	0.208708	0.281308	-0.367392	1.00551	-1.62609	-0.0768918	-0.101692	2.18031	-0.0775918	2.59001	0.540808	-1.15149	-0.0603918	-0.0267918	-1.36179	-0.269092	-0.0589918	1.01531	0.416208	-0.245592	-0.554892	-0.100592	0.718308	-0.342192	-0.662592	0.950308	1.11851	-0.0187918
ZFHX4	-2.3489	-3.0005	-1.7674	1.005	-0.683202	2.3318	3.8975	1.4829	-0.0708023	1.0651	-1.5743	1.8571	-4.4048	1.3324	0.0983977	1.3955	-0.409602	1.4313	1.1997	-0.0548023	-2.6185	1.0278	2.6284	-1.5933	0.520198	1.3535	-1.5406	-0.246002	0.703098	0.379298	3.277	-1.9983	0.602198	-0.0890023	0.431198	-0.399602	0.177498	3.1349	-1.698	0.179298	1.1188	-0.619602	-0.677202	-3.1072	-2.4557	0.472798	-2.1812	-2.0325	-2.3713
GREM2	-2.43951	-3.43861	-1.22161	1.86689	-0.650314	1.62689	2.66979	2.31469	-1.27531	2.00059	-0.832714	0.176186	-1.66221	8.11969	-1.00241	0.981586	0.128486	4.84819	-0.195514	-1.10851	-3.56221	-1.50291	-1.46661	0.106286	0.109486	-0.0217144	-2.74351	-2.49101	0.454886	0.144386	-2.90361	-4.01941	6.74669	-1.90971	-2.87291	-0.682014	-0.796614	-3.09801	-1.63961	1.49889	-2.17901	0.675086	-3.20841	-3.64821	-0.865714	-2.06561	-2.31831	-2.15941	-3.28191
GPRC5A	-1.82597	1.56753	-1.78997	1.50213	-3.13607	-2.25267	2.66403	0.220433	-2.46017	-1.28957	-2.25027	0.348333	0.0454334	-0.141767	-5.00287	1.76233	-0.871767	1.15403	-0.373967	0.103533	-4.44417	-1.32287	0.530533	-2.91307	-0.704767	-2.28607	-1.78697	-3.13647	-0.0109666	-0.0795666	2.14333	-3.68507	-0.929567	-2.78377	-2.05737	-2.56927	-4.20657	0.464333	-1.19737	-0.828867	-4.05677	-0.531267	-2.54117	-4.00807	-2.32527	-0.683767	-1.57507	-0.807767	-3.58077
RGS17	-0.341836	-2.14884	-0.829636	-2.67524	-0.734636	-0.316136	5.12216	-0.908236	-0.291136	-1.37244	-0.805536	-0.615536	2.49536	0.545064	-1.01804	-0.931536	0.190864	0.980964	-1.86134	-0.231736	-1.62444	-1.31784	2.44406	-1.77394	1.60006	-0.264336	0.0548643	-1.43704	3.34286	0.561664	3.16486	-0.430736	-1.03744	-0.746636	-1.00574	-2.20854	-1.76244	1.28766	1.12186	-2.06434	-1.16084	-1.03864	-0.580936	-1.39964	-2.59204	-0.733636	-1.44154	0.832764	-1.72674
TMEM174	7.1448	1.673	4.7206	0.043404	8.6095	6.8283	2.2767	2.7665	7.1313	2.3671	6.2082	0.673904	1.9238	-0.776296	7.5197	-0.364896	5.5771	0.122704	6.5334	0.958704	3.2159	6.0047	-0.776296	6.4193	4.6242	4.0657	2.2429	7.2012	-0.228896	0.032904	2.7958	4.8419	2.3817	5.9442	7.4793	9.7242	7.5615	-0.485296	0.487604	6.9352	3.7778	6.8664	5.2901	2.2313	7.5341	4.0946	1.4723	9.1298	6.5768
IGSF10	-0.956749	-0.343349	-3.47565	-0.406049	0.750851	2.57405	-4.79095	-0.0897486	0.798551	0.302951	-0.685649	0.157751	-0.501349	-0.716449	-1.98885	1.42375	-0.125749	-0.778949	0.292451	-0.979349	-1.32275	0.186851	0.0998514	0.384151	-0.322749	0.515451	-2.39465	-1.83025	-1.31165	-1.41215	-3.05355	-0.913749	0.790851	-1.40215	-0.0904486	-0.917049	1.15385	-2.46255	-0.474749	-1.71885	0.288751	1.35025	-0.852249	-0.767849	-2.41735	-0.941749	-2.23565	-1.02275	-0.730749
LTBP2	-2.45412	0.831781	0.670681	1.83028	1.51438	2.31468	0.494881	1.32118	0.159781	1.74678	0.330181	2.10288	-1.97932	-2.35042	2.47228	2.20148	4.03228	1.40448	0.742481	-0.500619	-0.751519	-0.164819	-0.339619	1.49638	0.810681	1.66788	-2.14252	2.03478	-0.0338186	1.74348	-1.25472	0.404181	1.76528	1.49018	-0.863319	0.270981	2.15238	1.02888	-0.207519	0.427881	2.15368	1.57078	1.79048	-1.46832	-0.101619	1.01388	1.31818	-0.105119	-3.13302
SCUBE3	-2.1604	-2.2712	1.247	3.0202	2.1892	2.3152	-0.0448985	1.4534	1.3183	2.8502	0.0420015	3.0417	-1.4618	-3.7466	3.3106	3.5918	2.4457	0.601502	2.2179	-0.887698	-1.1875	-0.473798	-2.1643	2.0053	0.651702	1.2045	-3.159	3.0837	-0.982398	2.5636	-0.721098	1.0619	2.2639	3.4925	-0.791998	0.476802	3.1258	-1.0046	0.305302	-0.423298	3.2714	2.6837	0.808702	-1.5439	-0.109198	0.421202	0.916202	-0.682398	-1.5005
ACTC1	-1.00994	4.48996	3.54346	4.92876	2.79566	0.762965	2.19696	1.14276	3.65076	6.01346	1.59496	2.43946	-0.967335	-1.32924	3.92656	5.21646	2.59956	2.38556	6.65746	3.81006	0.416865	-1.54044	-1.09284	5.48256	3.43226	1.08736	-0.365635	3.32776	0.0878648	3.85006	0.363465	3.00656	4.99226	4.14936	-1.72904	4.64486	2.58826	1.74546	5.74726	-0.434035	4.57556	5.05036	6.65226	-1.76314	3.64156	2.10556	3.00256	2.43626	-3.09074
TM7SF4	0.107755	6.92825	1.29305	-2.12465	-0.353345	-0.188445	-2.94435	1.34325	-0.581145	0.762255	-0.370645	1.61155	3.88495	1.09195	1.45925	-0.633845	-0.0937452	0.946755	0.0314548	0.768255	0.198055	0.754655	1.11615	1.89025	0.181955	3.19375	1.41635	0.993355	0.123255	2.52325	0.0562548	2.72715	0.412755	1.47315	0.105655	-1.44785	4.08035	-0.750345	1.06165	2.79015	1.83955	1.73335	1.42135	4.01265	1.68205	0.904855	2.86715	0.369255	1.84715
LHX2	-2.2761	0.678995	-1.2106	-3.01	-2.5676	-1.581	5.7437	-1.2805	-0.971305	-0.468405	-2.4736	0.444295	-1.3956	-2.099	1.584	3.2917	-2.4465	-2.4916	-2.647	-2.4583	-0.887105	-2.2221	-0.457205	-2.3025	-0.976905	-1.7704	-1.2078	-1.3044	-1.7564	-1.4837	-1.1134	-2.2107	2.0502	-1.8828	-2.6965	-1.5135	-1.3121	0.925695	-1.9735	-1.6985	-3.01	-1.5248	-1.4809	-2.6388	-1.2773	0.576995	-1.6876	1.3816	-2.5946
SAA1	11.1604	-2.555	8.9292	2.6785	3.1697	0.924503	-5.6315	9.2675	4.1028	2.9526	1.6737	4.7566	4.7089	6.1762	3.6204	1.1047	-5.068	5.8516	-0.242097	9.2269	5.2816	2.3227	8.7083	-0.358697	5.1382	-1.1508	9.001	2.5583	3.6378	2.2923	5.6528	-1.3185	1.4032	-3.6895	0.740103	0.154803	-0.556697	-0.700797	-3.2517	2.4785	0.00290264	0.333903	5.4009	-0.600697	-0.756397	6.0906	2.7352	4.4367	4.3183
SCG5	3.24989	-1.34001	0.607594	-1.79531	-2.41041	1.27909	-1.05351	0.051894	-2.42711	1.35229	1.27139	-0.578906	-2.96971	-0.396906	-0.348606	0.066994	-0.936406	-0.488306	-1.40811	0.288894	-2.19201	0.503594	2.26759	-0.101806	0.269094	0.812394	-0.668206	2.29119	4.38639	0.259194	3.88609	-0.621206	0.541594	0.083694	-0.307306	-1.68381	-1.56361	-1.05621	1.05609	0.564694	-0.065406	-2.22951	2.14359	-2.36721	-0.420306	0.780394	1.72919	0.888594	-5.05901
GRIN2D	0.0866894	-1.24311	-1.11421	-1.71091	-1.20151	-0.994911	-2.93311	0.0242894	-1.35181	1.46679	-2.17271	0.332589	-0.289611	-0.212511	-1.68811	-1.09311	-1.58881	-0.450011	-2.07731	0.132189	-0.530711	-1.99581	0.0912894	-1.20031	0.0113894	-0.912611	-1.19681	-0.149111	-1.42471	-0.260911	-0.963111	-1.84401	0.229489	-1.25381	-2.53301	-2.78501	-0.0190106	-1.25951	-0.857311	-0.173511	-1.50151	-1.67181	0.284389	-1.28891	-3.48871	0.707389	0.318589	-0.647911	-2.17741
DMBX1	-0.319259	-1.60736	0.262141	-0.645759	-2.18816	-2.18816	4.28094	-1.63906	-1.58586	-2.18816	-2.18816	-0.176759	-0.940459	0.122741	-2.18816	0.536641	-2.18816	-0.178559	5.22204	0.0525406	-0.669959	-1.40026	-0.298959	-2.18816	3.94264	-2.18816	-0.714759	-1.72676	0.0419406	-1.72756	-1.71396	-1.38886	-0.612159	-1.62876	-2.18816	-2.18816	-1.78696	-2.18816	-0.924259	-2.18816	0.519141	-1.80976	0.626541	-2.18816	-1.23996	0.220841	0.170141	0.192641	-1.45066
CFH	2.53784	-2.75746	2.39424	1.08874	1.11064	1.69434	-0.493364	1.60354	0.312336	2.71574	0.386736	1.87954	-0.714464	4.27284	1.16234	2.00594	3.69034	2.94824	2.20324	0.767836	1.36454	-1.13156	2.50204	2.03094	2.00354	1.53344	2.73414	2.30304	4.06434	1.85254	-1.76196	0.166336	2.91714	0.993936	-0.695764	0.0455356	1.58054	1.82234	2.02284	1.70744	0.907836	0.952236	2.15424	-0.726564	-0.402264	2.62474	2.26684	1.02854	-1.87856
PI3	2.80469	-0.443206	1.69349	-1.95021	-3.80331	-3.84651	3.01619	-0.714006	-4.52531	0.045994	-4.85771	2.60149	0.655594	1.56789	2.56879	-0.456306	-4.85771	-1.72301	-0.697306	4.38549	-2.73481	-3.56321	4.78589	-3.48901	-0.909706	-2.38841	1.97979	-3.15211	1.57479	-0.959006	4.45769	-3.34641	1.99109	-3.73051	-3.71121	-3.92361	-3.47751	0.083494	-0.329506	-0.343006	1.98239	-2.32201	0.269494	-3.55491	-0.748006	5.00229	-1.59011	1.03449	-2.11951
SRPK3	0.809593	-2.39961	-2.62691	-2.36341	-3.41641	-2.57741	-4.47081	-3.10371	-0.543407	-1.66891	-1.12671	-0.510607	-0.331807	0.046493	-2.46331	-2.63051	-1.70591	-2.18821	-0.646307	1.13489	-2.07121	-2.31911	0.581093	-1.79151	-2.90831	-3.20921	-2.67451	-3.66021	-0.119307	-2.78591	1.03499	-2.76851	-2.06481	-2.92441	-2.85691	-3.05331	-2.95661	0.723893	-3.12101	-2.88191	-0.351207	-1.17851	-2.42561	-4.47081	-3.52261	-1.38561	-1.93871	-1.94061	-3.03691
BMP8A	-1.21722	-0.99722	-0.0428199	2.96928	-0.13192	-0.61062	1.14028	0.66278	0.63568	2.29068	0.85168	1.48408	-3.11372	-1.47192	0.54628	2.57138	1.43618	0.99968	1.00898	-0.44452	-0.11452	0.39958	1.85838	0.51298	-0.12672	0.99338	-1.70052	0.37068	-0.0106199	1.34368	-1.24262	1.69618	2.52568	0.90638	-0.74452	0.70278	1.30178	-0.0808199	0.70638	-0.47112	1.95648	0.77528	1.05138	-0.10422	0.15848	0.66868	1.83928	-0.40092	-0.37262
COLEC12	-2.4453	5.4357	-1.0035	-0.126004	1.2791	1.4601	-1.8363	1.4552	-0.918704	-0.205504	-2.0725	0.530196	1.4654	0.806896	-0.268204	0.864096	1.2551	1.0653	0.701696	-0.899304	-0.185704	-2.6123	2.4248	0.466396	1.1519	-1.2101	1.1352	-1.2012	1.0264	0.201196	-1.3655	-1.4838	-1.6699	1.2197	-3.1206	-0.0625044	1.4481	2.6642	0.406696	-0.00690436	-0.882204	0.768096	0.485896	1.278	-2.2502	0.170396	1.4438	0.793396	-2.3156
C1R	2.99517	-1.47293	3.00357	0.955366	0.881666	1.98707	0.219966	2.74337	-0.761034	2.24207	-0.877034	2.72287	1.11767	3.77387	1.69757	1.73737	2.19237	2.39077	2.27127	4.09047	2.76927	-0.772534	2.82217	0.980766	2.32827	1.20167	2.84607	1.81857	2.52377	2.47287	0.584666	-0.776934	1.93177	0.335166	-0.779834	-0.341834	1.77327	0.976366	2.97527	2.02967	0.235566	0.611866	1.90137	0.868466	-0.711434	2.77507	2.38717	1.62067	-0.531634
CXCR5	0.0481186	-0.0310814	0.706619	-0.744081	-0.0430814	5.15052	-3.41218	-0.0525814	0.158719	-0.0842814	-0.951981	1.53652	0.716719	0.225919	1.01662	1.63282	2.77262	-0.782581	1.86562	-0.691081	1.86052	1.48002	-0.0616814	2.03822	0.878219	1.26122	0.762319	0.376019	0.566619	0.781619	-1.24048	-0.699481	3.67252	0.559519	0.455719	-1.69988	0.782619	-1.36498	0.772319	1.76562	0.949419	1.04682	1.42432	-0.830081	-0.694881	2.44742	0.654719	1.65882	-0.907681
C6orf141	-1.19872	-1.69492	-3.85522	-2.75242	-0.486125	-0.776725	3.48088	-0.370925	0.515575	2.05338	-0.0888249	1.28288	2.29658	2.43088	-1.61212	-2.27982	0.170975	3.54368	2.48158	-0.857625	-2.53822	0.722775	1.54078	-1.04512	0.741475	0.0580751	-2.05302	-0.966225	1.40698	-0.764025	-2.50112	-1.86932	4.46678	-1.91322	0.0822751	-1.95522	-2.02132	-1.66122	-2.59132	-1.62102	-0.262825	0.392275	-1.99112	-3.18902	-2.90702	1.54368	-0.832025	1.51998	-3.43982
ATRNL1	1.65508	3.68668	3.59218	2.25838	1.22328	3.11888	-4.68902	-1.69832	-1.32072	-3.19932	-1.02132	2.41798	4.05408	-3.47442	2.45848	3.35198	2.06018	0.0857849	2.13318	-0.615515	3.00838	-0.375115	-1.33922	2.18708	1.17438	2.41518	-2.02672	2.66708	0.348385	-0.465915	-2.28852	0.487385	1.79488	3.18758	-0.821815	1.61238	2.34278	4.76228	-2.21522	-1.13512	2.45548	2.82938	1.37738	-3.38622	-2.60062	-0.839815	-0.987715	-3.05482	-0.272615
HEPACAM	-0.00022683	-0.425127	-0.668127	0.713673	0.767273	-0.0988268	7.98567	1.13937	2.78607	1.84107	1.62517	1.54347	-1.22293	-1.97763	-0.517527	-1.97763	-0.812427	-1.07863	-0.260027	0.716773	-0.660627	0.0548732	-0.946327	-1.58093	-0.189527	-1.97763	-1.15583	-1.51623	-1.97763	-1.97763	0.421773	-0.900127	2.40737	-1.67093	0.107473	0.0884732	-1.57643	-1.42463	-1.97763	-1.52293	-0.843627	0.403073	-1.97763	-1.97763	-0.292127	-1.97763	-1.97763	0.0776732	-1.56223
TMEM171	3.40933	0.0907323	3.21683	2.54223	3.91893	2.01203	4.20813	1.69643	1.92813	0.714732	3.39873	1.28163	3.42623	-0.833568	3.97583	0.0213323	1.39943	-0.277568	2.07403	2.77973	2.59443	3.34593	2.48523	3.61613	2.39863	2.26873	1.82523	0.745832	1.32763	1.47603	3.33873	2.67123	-0.236768	3.00373	3.44583	3.75723	1.87193	0.999532	-0.155468	2.76833	0.845232	3.62113	1.31513	3.02633	3.16733	2.22053	0.819132	2.23073	3.09223
CHRNA1	-0.703341	3.89146	2.51746	-0.220241	4.75646	-1.18284	1.71676	1.12186	-1.70714	-1.70984	-3.19954	-0.907441	2.31376	0.757159	2.12986	-1.79344	-0.0874413	0.604859	-2.09894	-0.699341	0.0598587	-0.878841	-0.940641	2.50836	1.62426	3.09686	1.74766	1.40746	-1.11874	1.98446	2.54256	1.58966	0.488559	4.31916	-1.64284	-2.65814	5.37266	5.43506	0.0872587	4.46266	2.09866	2.75196	1.45246	5.13006	3.17986	-0.166641	1.02046	0.956959	2.62626
C6orf147	1.52015	-3.05905	-0.235749	-0.657249	-1.77465	-0.280849	-3.05905	-0.431649	0.345351	1.18785	0.674551	0.120451	2.09825	0.994151	-1.16585	-1.84485	-1.77585	-1.04945	-0.0577493	0.502351	-1.06525	1.50595	0.290751	-1.44835	0.440451	-0.847949	-1.97295	-1.01075	0.381451	-2.24985	1.45755	-1.07315	-0.244049	-0.599549	0.532651	-0.305849	-2.34425	0.0416507	-1.42575	-1.53185	0.765851	-0.737749	-0.777249	-2.39285	-1.32635	-0.486649	-1.05835	0.480851	-0.336049
SUSD4	1.09734	1.51594	0.557136	2.90484	-3.82126	-2.69596	2.73704	0.978636	-1.77896	-0.572064	-2.18826	-1.38316	-1.14436	1.74984	-3.61626	1.62034	-2.53426	-2.06126	-2.06526	0.847836	-3.71886	-2.96996	-2.45426	-2.74266	-2.11316	-2.79336	-2.77656	0.510536	-0.0164643	-3.30126	-0.976164	-2.20386	-2.17656	-3.13706	-3.42526	-1.93236	-2.96946	-0.560064	0.345536	-1.54506	-2.86156	-2.86186	-2.21406	-4.50436	-3.78946	-2.36476	-1.44896	-1.58866	-3.24386
LOC399959	-0.778312	1.49209	0.365188	1.53499	-0.175312	1.35039	-1.43461	-0.448712	-1.11241	1.67899	-1.27691	1.19999	-1.44331	-0.221412	1.22129	1.36399	1.32349	0.0555877	0.867388	-0.0920123	-2.03871	-0.0702123	-0.866212	-0.103612	-0.183612	0.758688	-3.01371	-0.280912	2.17739	0.696188	-2.20401	0.352088	1.21929	0.811888	-0.381512	-0.257412	0.651288	3.04659	1.24659	0.219888	0.895788	0.464288	0.145588	0.309488	0.328388	0.806088	0.869288	-0.113012	-3.10041
KCNS1	7.99921	-1.58139	-1.05069	4.56491	-2.68729	-1.30849	-3.74169	4.73151	-1.79699	3.28731	-0.23619	-0.46939	0.78141	3.67551	0.25261	4.56741	-0.55199	-1.89599	4.32871	1.56791	-2.04699	-3.29469	-0.83659	-2.37299	6.00781	-1.39579	0.48851	2.58981	4.47611	-2.21539	2.36861	-2.05429	0.49351	-2.20819	-2.76279	-0.61389	1.77831	4.84171	1.35791	2.46031	-2.23389	-1.28259	0.26631	-3.37049	-2.48219	-1.09349	-2.21749	-3.13189	-0.62499
MAGED4	0.509993	-4.57611	-2.30371	-1.24071	-6.27241	-1.91091	-6.27241	-2.23131	-1.56381	2.54739	-3.17241	0.217493	-0.500407	-4.16311	-0.412107	0.419393	-0.057007	0.485793	-1.94671	-0.568107	-5.71321	-2.48991	1.32339	-3.14151	0.065993	-0.664807	-3.74411	-1.10851	1.70619	-0.608607	4.06229	-2.19341	0.353293	-2.92771	-4.61231	-2.72381	0.144693	1.01989	-2.18421	0.792393	-0.989307	-2.73841	-0.156307	-4.65061	-4.92341	-0.393407	-0.437407	-1.54891	-6.08741
DOCK3	-2.52731	3.26479	-2.00991	-2.00681	-3.37841	-0.73731	-5.45921	-1.75391	-1.85751	-2.31581	-1.79151	-1.13321	0.31179	-2.80781	-2.82051	-2.19901	-1.12891	-2.64091	-1.85531	1.21419	-2.09161	-1.57141	-2.10941	-3.29531	-2.72151	-2.41301	-2.50461	-2.99371	0.97329	-3.45611	-0.76431	-2.00061	-1.32891	-2.31901	-1.69131	-1.93901	-2.39321	2.74579	-3.53201	-1.17191	1.74429	-1.75911	-2.18481	-3.99421	-1.69941	-2.42631	-2.13651	-1.63641	-2.28801
REEP2	-2.06266	-0.513663	-1.75026	0.117037	-2.26346	0.561737	1.31104	-3.12106	-2.73106	-0.856663	-2.91146	-1.44286	-1.78706	-4.55996	-0.943563	-0.0695631	0.547037	-2.57286	-2.38756	-0.732563	-3.90216	-2.10226	-0.454763	-2.39356	-2.22946	-2.69226	0.0956369	-2.40356	3.26884	-1.13836	4.31504	-2.22236	0.138337	-2.42426	-3.81066	-2.68766	-1.78056	0.727437	-2.63816	-1.08766	-1.38306	-2.32496	-1.41696	-4.28206	-3.52766	-1.17806	-1.77626	-0.631663	-4.43916
IGF2BP2	-3.64145	-0.407554	-2.97745	0.583146	-3.81485	-2.80935	-0.841554	0.554346	-3.74285	-2.03145	-3.95525	-0.357854	0.854846	-2.57855	-3.90715	0.639046	-1.99125	1.11905	-2.15625	0.575046	-2.81075	-2.24305	1.50395	-2.87115	1.79695	-4.84335	-1.23805	-1.56965	1.35885	-0.167654	2.98805	-4.31245	-2.12005	-4.74555	-2.65445	-1.72525	-3.00305	2.28725	-1.18015	-1.41465	-1.73715	-2.83945	-3.02695	-3.09125	-2.71565	0.0368464	-1.74635	0.732946	-4.55045
BAIAP2L1	-0.22166	1.26014	-1.07106	-0.35456	-3.01776	-1.89786	-0.77886	0.61334	-1.14636	-1.52616	-1.22496	0.22854	0.0981395	0.44824	0.19984	-0.30256	-2.43816	0.27084	-1.19006	-0.0298605	-4.37546	-1.37726	0.34654	-1.67436	-0.18756	-0.54186	-0.53726	-0.48616	-0.25716	-0.18186	0.40534	-2.03476	-0.55046	-1.70216	-1.66696	-2.08946	-0.69366	1.33574	-1.78016	-0.0963605	-1.60496	-1.90136	-1.33606	-4.19226	-3.04196	0.37884	-1.29186	-1.09706	-0.15826
HSD11B1	0.531401	1.7418	1.5597	0.192801	0.255401	0.495001	0.888801	0.350801	-0.746699	1.1176	-1.503	1.3588	0.618401	-0.919099	0.438001	1.0882	-0.0441986	1.6767	1.1507	2.7908	0.435901	-2.1237	6.7015	0.545901	0.653801	1.7726	-0.996199	-0.586199	4.9593	1.5199	-2.0363	-1.978	1.928	0.507701	-1.9234	-1.7698	1.3487	0.343301	1.4397	1.7038	-0.0598986	1.105	1.519	-1.284	-2.2627	2.2596	3.2074	0.204501	-3.1696
PLA2G7	-0.710953	4.17675	1.03325	-0.901953	3.51715	1.28255	-1.06635	1.22145	-0.674453	-1.75405	-0.758353	0.984147	2.15195	2.13595	1.19885	-0.379953	1.33305	2.78445	0.920147	0.939247	0.616747	-0.231853	2.52365	2.15495	1.37505	2.43955	2.53705	1.90995	-2.23645	1.79935	0.774247	1.95235	0.583547	3.31605	0.0801473	-0.692953	3.18615	1.00165	2.37835	2.62205	2.14185	1.87395	1.97335	3.43115	1.60695	1.80355	3.08655	1.34515	2.97735
ABCA6	4.77114	-3.28256	1.51014	0.336145	1.07374	2.61104	-5.27326	2.17174	0.413745	2.07144	3.85094	2.43924	1.50274	-2.34666	-0.144755	1.47624	2.07554	0.315645	1.97534	1.31894	1.04274	0.228645	2.74354	1.67854	0.758745	1.43354	-0.0541551	-0.210755	-3.04316	0.206545	-1.65466	-0.783455	0.942345	0.336845	0.224245	1.00294	1.61364	-2.94486	-1.06226	1.02014	1.47084	1.28094	1.23704	-2.43286	-2.45746	1.93664	1.06524	-1.88526	-0.333255
IBSP	-0.282363	1.94454	2.27374	5.39414	-1.81756	-0.998363	-2.59816	3.25924	-0.753863	-0.593163	-1.36496	5.17564	-2.59816	-0.287263	1.85544	-1.19206	-1.31496	4.05834	1.22574	1.62674	1.13564	-2.15116	2.18334	-0.539963	3.15924	-2.59816	-0.655963	3.01274	7.76244	2.50924	-2.12396	0.706837	4.79504	-0.951263	-2.02726	-1.66406	-1.62596	1.91914	5.30854	-0.611163	2.65894	-1.27646	1.79364	4.23434	-2.59816	3.98434	2.21004	3.56154	-0.374663
C2	4.02613	0.865326	4.86283	0.863526	1.37943	2.16893	-0.247174	2.55623	1.17973	1.83473	0.689326	1.61413	0.712226	1.94803	1.63963	-0.784674	1.29723	1.34993	1.70843	3.41853	4.28553	0.947326	2.63973	1.99153	3.06613	2.48003	1.98773	2.68943	1.02233	1.15643	-0.415974	1.53413	1.42943	2.08203	0.246226	-0.154974	2.38043	1.66803	1.53853	3.19433	0.558426	0.952926	3.05903	2.08123	-1.30137	2.29833	2.32103	1.43763	1.18423
NFKBIZ	2.12677	-0.804531	0.807969	0.860569	-0.643331	0.986169	-0.436131	0.798469	1.59467	1.69397	0.578769	-0.0307307	2.98587	-0.748431	-1.59583	-0.352131	0.763769	2.10307	1.95977	2.25317	0.353469	0.705369	2.68497	0.623169	0.929769	0.144069	-0.306831	-0.976931	0.652769	1.08577	2.31547	0.507669	1.44127	0.497069	1.68087	-0.189731	-0.393831	1.20527	0.800969	-2.17763	-0.415731	1.38867	-0.777031	-2.87963	0.892969	0.700669	0.558869	1.27267	-0.399131
TCHH	6.18956	1.33026	-0.0119446	-1.21914	1.13776	0.756555	-3.70214	0.892455	1.37006	0.131855	0.156755	2.11636	0.587455	7.12126	1.04016	-0.714745	3.04066	0.347955	0.672355	1.64096	1.52826	0.0753554	2.75866	0.166655	2.65416	0.0259554	2.37366	1.89756	1.92586	0.967255	0.679255	0.0218554	1.20776	1.01726	-0.314445	-1.22874	2.14156	0.949455	0.931655	0.858655	0.275055	0.958555	1.17026	0.803355	1.10276	1.46646	1.02666	0.760055	0.299255
DGKG	1.79909	-0.106408	1.50389	2.19389	-0.123408	0.887992	1.25779	0.902992	-0.489108	1.00079	0.525592	2.06479	2.73999	2.58759	1.35239	1.79499	1.62279	0.871292	1.34209	1.64459	1.51039	-0.150408	1.70289	1.24649	1.74409	0.620292	2.79809	1.23939	2.24719	0.550192	1.38669	0.476992	1.37569	0.955292	-0.158208	-0.554908	1.23159	-0.328008	-0.104608	1.30439	1.90889	1.10559	1.85499	0.0251918	0.793792	1.50559	0.957192	0.712092	0.983592
APOM	3.75789	-0.500205	1.68669	-1.01411	3.03119	1.21589	1.58989	2.34929	3.15879	3.32019	1.85669	0.885495	0.0502946	-1.17941	2.71529	-1.17991	0.255695	1.23449	2.19929	1.38759	-0.863805	2.21629	-0.570505	2.28039	1.43329	-0.642505	3.17999	2.21629	-0.877705	2.37469	0.619695	1.92779	0.997995	2.53969	3.19189	4.81429	3.34339	-1.14371	-1.26001	2.15989	0.982895	1.41069	1.99689	-0.0289054	4.16319	1.66759	-1.18711	4.47079	2.65629
CES4	2.98115	1.52525	1.12805	-0.981955	2.97915	-0.188655	3.73825	0.828445	-1.71895	-1.64065	-1.78485	0.884845	-0.414755	-2.32125	0.480845	-0.745855	-0.369855	-0.311655	-1.42715	-2.32125	-1.86405	-1.87425	-1.69745	1.07025	0.805045	-1.08165	5.30455	1.30025	-1.37795	1.90185	-1.84705	0.684545	-1.10655	0.419545	-1.53195	-1.77985	3.57775	-2.03025	1.28905	-0.809055	1.78515	-0.836055	-0.185355	2.80955	-0.805855	-2.32125	-0.191255	-2.32125	-0.905355
PCBP3	1.78177	-0.541732	3.01437	-1.76013	-2.23703	0.741768	-4.73943	-0.522032	1.98747	1.65607	-2.85123	2.82907	1.03157	4.24337	-1.72243	1.03657	-0.0742315	3.24407	4.48627	0.954568	-2.49803	-1.63043	-0.139032	-2.57553	-1.17563	-0.623732	1.66767	-0.322932	-3.23053	-0.637432	3.69727	0.391968	0.508068	-2.71113	-2.77123	-1.94863	-1.61923	0.451668	2.20637	3.25377	-1.87783	-2.97423	0.894668	-3.27443	-2.36583	1.89967	3.53587	-1.28073	-4.32403
SIGLEC1	0.209057	3.27606	0.813357	-2.39334	2.85346	2.42306	0.884757	2.76686	1.58156	0.571557	-0.0600435	2.48056	2.48316	3.03186	1.82276	1.27766	2.95956	2.09496	2.27186	2.83916	2.70556	0.935757	3.51966	1.84576	2.02136	1.95046	2.42576	3.29986	2.58276	1.32096	0.215657	1.26806	0.880657	3.24766	0.142157	1.57766	3.11906	2.70436	2.40976	2.94716	1.76086	1.37016	2.36066	3.17756	0.0905565	2.31216	1.79946	1.75626	2.34356
SYNPO2	-1.52864	-0.521243	3.65476	4.64976	3.14236	4.80556	1.62446	1.93736	2.86956	4.14386	1.03296	3.06066	-0.159543	-1.95954	4.15936	4.59766	2.22096	2.27966	4.08136	1.74226	1.17206	0.662557	0.401257	3.47296	2.85426	3.10716	-0.526743	3.59216	0.595057	2.66086	-0.323243	2.57876	3.62116	4.24726	0.687957	2.15096	3.73466	-0.871843	2.08546	2.05916	3.94516	4.13676	3.12746	0.766557	2.57416	2.36426	2.34946	1.03686	0.438657
SEMA3C	-0.260025	1.80738	0.997675	-0.185825	-0.339825	0.591775	2.04728	1.89178	-2.35842	-0.204725	-1.35882	2.76018	-0.356725	0.951175	0.170075	1.22578	0.758575	0.995675	-0.486125	0.189175	-0.433025	-1.63592	1.62078	0.288275	2.34978	0.174875	2.31258	0.828375	4.56078	1.52498	1.76408	-1.18672	0.284775	0.00767511	-0.991425	-1.13122	0.735975	2.53208	-0.269525	0.520475	-0.113025	-0.374025	-0.564425	-0.275725	-2.69382	0.950575	0.0278751	0.307275	0.187675
CILP	-0.673873	-3.16907	-1.12467	-0.281373	-2.18407	-0.328973	4.10293	0.240627	-1.15427	1.84493	-1.49627	0.456627	-4.91057	-1.97487	-2.42247	-0.490473	-2.09037	-1.80367	-0.323373	0.0626269	3.70303	0.0725269	2.64133	0.142827	0.142527	-0.990773	-3.86287	-4.02327	-3.66907	-2.37307	-1.50737	-1.12127	-0.272573	-3.69877	-0.700073	-1.53307	-1.11117	-0.452973	-2.50717	-0.616873	-2.80517	-0.972773	-3.79387	-3.72497	-2.04857	-2.21627	-1.69797	-1.30627	-3.57207
SULF1	-1.40605	0.0396513	2.13455	2.46645	1.56755	1.99575	0.639651	1.86185	1.26075	2.56725	0.552951	3.31195	-0.226349	-1.62475	2.42585	2.98445	2.78605	3.14455	2.59515	0.480051	0.273351	0.821751	1.69505	2.72255	1.60945	2.27975	-1.09895	2.71235	0.965251	3.32215	0.324351	1.57425	2.87345	2.38355	0.934751	0.716651	2.53465	2.27345	1.57715	1.62065	1.98895	1.62455	2.79555	0.0589513	0.894251	2.32005	3.51755	0.234051	-1.77815
LMOD1	-1.99313	-0.709734	2.61827	4.00707	2.28137	3.80047	1.04267	0.709266	1.99637	4.03467	0.789366	2.03177	-1.39383	-1.96103	3.81787	3.99297	3.78497	1.07547	2.86797	1.39687	0.00636626	1.01727	-0.536534	3.24457	2.29847	1.97337	-1.05893	3.31167	-0.713434	2.87177	-1.08823	2.02857	3.27937	2.90637	0.467266	1.23647	3.34077	-1.69333	2.03417	1.24177	3.03637	3.45067	2.98087	-0.343834	2.50327	1.67487	1.51127	1.58087	0.134166
CCNA1	-0.676857	3.96534	1.18404	0.907243	-2.42326	-0.342457	1.03944	-2.22086	-1.98526	1.27294	-2.24446	-1.63026	-1.12046	-2.01256	-0.928157	0.447543	-1.71656	-0.750657	0.562443	0.673543	-2.67386	-1.05576	-1.58846	-1.65726	2.42354	-3.47766	3.64744	-2.38626	-2.53436	0.935743	5.64484	-1.49176	1.58254	-1.14806	-0.869457	-1.41156	-1.10806	3.33634	-3.04426	-1.24346	1.22684	-1.71246	-2.15056	-3.10646	-1.74496	-0.285057	-1.34766	-1.84346	-3.47766
ADRA2A	-2.84639	-1.21199	1.06751	1.96361	1.79381	4.04691	2.08651	2.38091	1.55441	1.37251	0.321609	2.62831	-1.02649	-6.53979	0.553509	3.58281	1.14691	-1.45819	0.495709	-0.239991	-2.54759	-0.455791	-2.52679	0.674309	0.775409	3.80821	-3.65289	-0.434491	-1.38559	-0.631791	-2.59539	0.244009	2.72991	2.35681	-1.49359	0.434909	3.05761	-1.54699	-2.27529	1.21691	1.86741	0.706809	1.19741	-2.51669	-0.367891	3.69231	-0.142291	-0.647591	-1.71399
KIAA1644	0.334131	-0.0574691	-1.09337	1.29763	0.572931	-0.467969	1.63603	-0.944069	-0.141269	2.09703	-1.38497	0.311331	-1.83137	6.13263	-0.671269	-0.503369	2.68113	0.178131	5.61433	-1.38227	1.47323	-3.36507	-1.41787	0.210631	3.02363	-0.0921691	-2.93447	-0.769069	1.03063	0.196931	-1.96097	0.480431	1.38843	0.425631	-2.01157	-1.59797	1.42093	2.42703	0.334731	2.86743	-1.16387	-0.603269	1.30523	-2.82117	-0.731769	0.280931	3.85093	0.623931	-1.70497
CASKIN1	3.29787	-2.48943	-0.913632	1.28437	-3.02853	-2.14583	0.753868	-3.11343	-2.39203	-2.12433	-4.12713	-2.39343	0.991668	-2.57283	-3.25603	-0.823432	-2.26023	-4.12713	-2.78273	-3.04453	-2.98433	-3.27983	-3.45843	-4.12713	-1.36943	-4.12713	-2.39723	-3.62673	-2.81073	-2.52383	-1.30553	-2.51283	-0.700132	-2.66003	-2.90663	-2.31233	-3.69473	-2.56593	-4.12713	-0.384432	-2.06163	-1.28533	-2.94123	-4.12713	-4.12713	-3.48523	-3.63623	-2.61003	-2.84333
FAM83A	-2.22449	-4.54029	-4.54029	-0.415192	-4.54029	-4.54029	2.14891	-2.81079	-3.71069	-1.72719	-3.61379	-2.69289	-3.78559	3.81951	-3.45609	-4.54029	-4.54029	-2.69459	-4.17729	-2.61639	-3.22329	-0.252992	-3.48249	-4.54029	-3.51819	-4.54029	-3.06689	-4.54029	-2.81459	-4.54029	2.96991	-4.08599	1.27941	-4.54029	-1.33039	-2.64029	-4.54029	-2.94989	-4.10689	-4.54029	-4.54029	-4.54029	-4.54029	-4.54029	-3.59209	-1.89209	-3.45239	-2.90609	-4.12489
SUSD5	-3.38486	1.12264	-0.375963	3.38444	1.16064	1.85264	0.850537	0.255337	1.29114	2.42504	0.641937	0.324037	-2.51756	-3.31756	3.14874	3.05224	3.29844	-0.255963	0.510737	-0.327263	-2.47936	-1.83636	-2.48876	2.05804	0.966837	0.149637	-1.67186	2.58904	-1.08136	0.599737	-1.28436	1.49664	1.78684	0.268237	-1.38486	0.582037	1.40794	3.49754	1.88694	-0.889063	2.21774	3.29694	2.94864	-1.63666	0.102437	-0.345263	1.08384	0.277837	-2.49316
GLTPD2	3.43763	-1.26537	-1.26537	-0.855066	2.39663	0.278634	-1.26537	3.95923	2.43223	4.75813	0.239134	5.11173	-1.26537	2.88293	3.17013	-1.26537	0.292934	3.69903	0.689034	1.94603	-1.26537	3.28383	-1.26537	0.897534	2.34603	1.17883	4.67263	1.95423	-1.26537	4.32373	-1.26537	2.03963	1.52503	2.76083	2.44883	4.69813	4.42673	-0.953366	-1.26537	3.94173	2.01343	1.30863	1.65223	-0.325466	3.21303	4.96103	-0.319166	3.35353	3.17603
MFSD2A	1.89207	0.198073	0.484573	-1.34003	-1.22393	-2.02173	-0.259027	0.403273	-4.28363	-3.15943	-3.31603	-0.787427	0.656673	2.25357	1.58457	-3.88673	-2.49933	1.56467	-2.86303	2.56267	0.111573	-3.50163	-0.854527	-2.47223	0.593673	-2.38503	1.88077	-1.59323	-1.48503	-0.721327	-0.163727	-2.72853	-0.748427	-1.45843	-3.85383	-3.63013	-1.29153	0.178073	-2.15323	0.868473	0.436873	-2.04273	-0.118027	-1.51733	0.719273	0.343973	0.247973	1.44907	-1.76593
SFRP2	0.391111	0.309411	1.53331	2.33991	0.677111	2.75831	4.31611	4.25291	0.395211	3.50241	-1.05589	2.74231	-5.15699	4.56131	0.170011	4.39281	4.28111	3.58931	2.08121	2.08871	-3.08079	0.839611	0.252711	0.517611	3.41741	1.65281	-2.48729	2.19581	-0.793489	1.79071	0.633411	-0.555789	0.587111	-0.280189	-0.0224888	0.351411	0.0810112	0.976711	0.312311	1.91861	-2.25189	1.17761	2.15181	-7.27659	-0.762089	0.894411	0.477011	-1.78019	-6.32539
AEBP1	2.54401	-1.12969	2.38681	1.87391	1.78341	3.09421	1.88641	2.52031	0.332814	2.52201	-1.63029	2.97071	-2.55219	1.30041	2.63311	2.84771	3.91361	1.52871	2.53161	3.66481	3.31291	-0.794786	0.583514	1.86611	2.80501	1.71871	1.16621	2.98251	1.30241	2.28661	-0.889586	1.72501	2.34161	1.94531	-1.43469	0.530714	2.92161	-3.09129	2.16431	2.96141	1.74761	1.84541	2.37481	0.00321422	0.434114	1.54951	1.87191	0.347014	-2.98679
TRO	0.884597	-1.1673	-0.333703	0.255597	-1.7927	0.882597	-2.5149	0.636397	1.5787	2.2945	0.426797	1.2912	0.501297	0.792897	-1.5607	0.755797	1.185	0.193097	0.507497	0.786497	0.517697	1.0645	-0.442203	-0.397003	0.634997	0.762497	-0.457003	0.210097	-1.7765	0.397897	1.4987	1.1979	1.124	0.585197	0.311097	0.621797	-0.490603	-0.382403	-0.740303	0.601297	0.181197	-0.272803	0.551697	-2.3747	-1.3958	-0.109103	0.912297	-0.983803	-2.3143
LOC283663	1.30162	-1.13958	0.004021	-0.020179	-1.50288	2.69552	-4.71318	-0.772079	2.14832	1.80122	0.724021	1.85642	0.710521	1.64442	0.286521	0.302621	3.44822	0.038621	2.18022	2.17402	1.32852	1.84122	0.587021	0.778421	0.057121	0.559721	-2.22268	-1.23068	-1.56838	0.059021	1.06002	0.731921	3.44842	-0.279779	0.903321	0.422421	-0.957879	0.319521	0.247221	0.721021	1.28802	0.692421	-1.13548	-2.97018	0.883721	0.583921	-0.204479	1.77712	-0.568879
PTGER1	0.777903	-2.2742	2.2697	3.3238	-0.791497	2.8767	3.4289	0.095703	-1.2482	0.964403	-1.7378	2.3842	0.702703	-1.3632	0.603203	2.8818	0.837903	-1.7558	2.6552	2.5097	-1.1911	-2.2742	-1.2164	-1.5667	0.934903	2.4239	1.0309	0.460003	-0.193397	0.086703	2.1072	-1.4749	4.1219	-1.7148	-2.2742	1.7283	1.4465	-1.3528	-2.2742	-0.158297	-0.590497	-0.788997	1.2571	-2.2742	-0.185797	1.4234	-0.749997	-0.639997	-2.2742
C6orf105	1.12735	2.94955	1.10655	1.04385	2.45335	-0.227547	1.39565	3.35565	-0.405747	0.598153	-0.136247	0.304953	0.974153	0.599853	-0.509747	0.291853	0.0283527	1.14125	0.479153	2.55645	1.14825	-0.741047	1.03225	0.351053	2.17415	0.871453	2.40505	0.446653	0.714953	0.311753	-0.580547	-0.0166473	-0.195547	1.49765	-0.456247	-0.269047	3.09615	4.55015	2.77405	2.52835	-0.828547	0.247453	1.85825	2.86965	0.164853	1.79055	0.800553	0.107053	0.466853
RORB	-2.69925	0.813055	-2.69925	0.753155	-1.64485	-1.68805	-2.69925	0.724055	0.390455	-0.929045	-1.46605	0.0297548	-1.45155	-2.69925	-0.574645	-1.29315	-1.73145	0.634155	-0.981645	-2.14755	-1.61615	-2.25225	0.488655	-2.69925	-1.67715	0.497355	-0.897045	-1.37285	8.37865	0.111655	-2.69925	-2.24495	-0.207745	-0.947145	-2.38575	-0.633145	-2.29805	0.404755	-2.69925	-1.62095	-1.90225	0.107755	-2.23755	-2.69925	-2.69925	-0.426645	-1.37685	-1.66215	-2.28385
C5orf23	2.95359	-0.356411	1.03839	3.01609	4.66159	4.04699	2.69469	1.25729	4.54829	2.05749	5.03649	1.11979	1.42139	-1.42301	5.29209	3.05879	2.58359	3.18199	3.62639	0.788489	-1.72691	4.92919	-0.0717112	4.78449	3.34169	4.67709	2.90349	3.17669	1.69029	3.80439	1.00969	5.14219	1.97869	5.99189	5.84329	5.12119	4.25789	1.51909	1.54689	3.69719	5.02559	3.98669	3.25669	5.89529	6.24409	1.77749	2.69649	3.68949	4.24639
CDCP1	1.09565	4.35925	1.25635	2.10445	0.394245	0.377245	-0.0753547	1.83545	0.0770453	-0.196655	0.0415453	1.56975	0.798445	1.96195	0.908445	1.74335	-1.17105	1.82155	0.651745	1.65105	1.81675	-3.88975	2.78805	-0.541655	2.41235	0.980045	2.25215	-0.0604547	3.37475	2.28305	0.357245	-2.54175	0.903245	0.610845	-2.99835	-1.88005	1.06235	3.90385	2.41325	1.02325	0.498945	1.00195	0.182545	-0.881755	-3.02925	1.78075	1.08485	0.932345	1.14255
SIX4	-5.90891	0.944793	-3.48281	-1.12681	-3.13071	-2.68341	1.51539	-3.57041	-4.27961	-1.89221	-3.86591	-1.79891	-1.02491	-3.00521	-2.99021	-1.97481	-2.94821	-3.58091	-2.97251	-2.87981	-5.83901	-4.54881	-3.45491	-2.57041	-2.39171	-2.56541	-4.57301	-2.44601	-2.32661	-2.36271	-2.37331	-4.01481	-2.30981	-3.50261	-4.67461	-2.72471	-2.52581	3.00329	-3.52041	-3.92961	-3.18921	-3.77531	-2.60141	-5.97661	-3.73481	-2.49191	-2.71121	-2.40361	-5.41961
PPP1R1A	7.05309	1.01159	8.71559	3.36389	2.64529	0.97909	-1.71771	7.90549	3.76339	4.07579	1.76629	4.02669	5.79909	5.28589	5.27049	0.91569	1.23119	1.46519	0.86279	10.234	5.89729	0.37939	2.18089	0.0638901	3.35529	-0.34981	8.40429	4.67389	4.80109	0.58209	6.39569	-1.46571	3.66579	-2.66101	-0.0435099	1.88359	2.19229	1.46609	3.54419	4.41769	2.95909	0.0818901	2.28899	-0.97261	0.63379	5.58949	2.25669	5.79479	0.12149
GAD1	4.90639	2.94419	0.647189	3.33879	-3.01181	0.140089	-4.29621	0.844489	2.19759	0.847789	-3.36971	0.632189	-0.482811	3.87819	2.65189	2.69329	0.594989	1.44039	0.192989	0.582089	0.0268887	0.762489	-2.03731	-2.92751	2.61159	-0.963411	2.01089	-0.588911	-1.93071	0.0652887	1.06389	0.512189	2.63299	2.22289	0.217689	-0.467811	1.50659	5.00519	3.19319	2.68799	3.14929	-1.01861	1.87209	0.112989	1.84749	3.76099	3.39989	2.50429	2.51689
C1S	4.25887	-1.25673	3.76807	1.13457	1.08617	2.26167	-0.657927	2.54687	-1.00173	1.78977	-0.296127	2.55617	1.64547	3.57987	2.14957	1.83587	1.95947	2.45107	2.32757	3.29597	3.65297	-0.484027	2.64607	1.21987	1.87687	1.56547	3.39377	2.14547	2.44287	2.04267	3.04567	-0.412127	2.22627	0.850773	-0.398427	-0.458127	1.94037	0.233073	1.88157	2.74477	0.399273	0.882273	2.26357	0.516773	-0.0742274	2.60907	2.65107	2.13767	0.372773
HTR2B	-0.789469	0.809931	3.41813	3.38833	2.67633	3.54413	1.07843	1.84193	0.150131	2.07863	2.57253	4.03383	0.558431	-1.11347	3.46353	4.30103	2.45333	2.67953	2.50033	1.78673	0.185131	0.256331	1.73823	2.29593	2.25133	4.18823	0.770331	2.98533	-0.386469	3.10903	0.244031	2.11173	4.08363	4.09093	1.22383	2.42513	4.50963	-0.698969	1.53833	2.88073	1.96573	1.96603	3.98373	0.597731	-0.0158694	4.16253	1.44263	0.0204306	0.331531
MS4A1	-0.621895	-1.79	-0.442295	-1.3318	0.600605	6.3838	-4.2393	-0.0581952	1.0682	0.445205	0.743505	2.8123	2.2581	-1.8058	1.7715	2.9848	4.2919	0.314305	3.7827	-0.747795	2.4855	3.1475	-0.611895	3.3982	1.196	2.1845	-0.883195	2.7946	0.404305	0.803705	-2.3427	1.0507	5.0086	0.518505	2.7683	-0.608895	1.3106	-3.157	1.4557	1.2435	2.1008	2.5403	2.4238	-0.568295	-0.0539952	2.6936	1.2004	2.0904	-0.268295
SAA2	10.575	-2.58013	8.73597	0.737974	0.982074	-1.55133	-4.57083	8.32447	3.23017	0.179774	-1.06533	3.55797	5.55747	5.86307	3.20687	0.650374	-4.57083	7.10437	-0.933326	9.18407	6.09847	0.823074	8.08587	-0.867426	5.86647	-1.44743	9.02657	1.42797	3.34187	0.872074	4.57167	-2.45603	0.842374	-3.44363	1.10857	-1.87833	-0.508126	0.421974	-3.80463	3.51777	-0.773226	0.0898742	6.11067	-0.447126	-0.625526	4.91127	2.86577	4.39557	3.39827
FMO3	0.654	2.1584	3.4001	3.0048	3.3829	2.5336	2.2308	0.8324	3.1373	2.2219	1.2969	4.1289	1.1116	-0.2215	4.7468	4.6906	4.3997	4.9385	4.2777	3.1343	2.592	0.6575	-1.5379	3.7567	3.1383	4.0907	1.8631	4.618	1.7842	4.6187	0.0259999	3.0455	5.0595	3.8042	1.7529	1.9149	5.0291	0.3835	4.9149	3.1153	1.5172	3.7197	5.3573	1.9688	1.4702	5.1562	4.2608	2.6401	0.8156
ZNF365	0.780042	-1.09856	2.04824	0.564642	-1.49126	-0.328458	-0.258058	1.95464	-1.03846	2.04754	-0.131258	3.94624	-0.0301583	0.503242	-0.493758	0.416442	1.37584	3.10244	1.20764	1.83784	0.739342	-1.35916	0.782642	-1.91966	1.10744	-0.426658	-1.24696	-0.0482583	1.85034	0.268542	1.94174	-1.57696	0.170142	0.296342	-0.542758	-2.04656	-0.305758	0.699842	0.540042	0.0613417	-2.24136	-0.973158	-0.127158	-1.60676	-3.08596	2.46444	0.859942	-0.856958	-3.75846
SLC7A5	0.787606	-1.96949	2.13671	2.40811	-0.434994	-1.21929	0.339106	1.76851	-0.273394	-0.470594	-0.926694	1.33801	-2.26389	2.84111	0.369706	1.08551	0.650306	1.55801	1.13851	0.774606	0.250106	0.346106	0.414806	-1.89339	1.12741	-0.129894	0.274906	-1.12139	0.300606	0.228406	1.43861	-1.48879	0.592906	0.688006	-1.11139	-3.54819	-0.695694	-0.592694	0.119706	0.970206	-1.74509	-0.102494	-0.529494	-2.50669	-0.879794	0.437006	0.540406	0.680706	-2.25129
LTBP4	-1.31023	-2.68713	-0.514727	1.05077	0.611373	1.21977	0.691973	-0.813027	-0.406827	1.35657	-2.05453	0.958573	-1.31433	0.707873	0.0085733	1.66687	2.85257	-1.09233	0.170573	-1.17583	-2.23823	-1.75573	-2.30303	0.930173	0.0581733	0.812873	-2.74633	0.377473	-2.57993	0.209373	1.48707	-0.0062267	1.70847	0.117973	-3.49463	-0.368427	0.956573	-1.17703	-2.57843	0.253073	0.441373	0.908173	0.609773	-2.65043	-0.900427	1.00027	0.154073	-0.809827	-3.78843
FCRL2	-1.53186	-2.26576	-0.466358	-1.79836	-1.48516	4.31604	-2.26576	-1.31976	0.867142	-1.58516	-0.0633576	1.44864	3.24754	-1.73946	-0.141158	-0.161358	2.64844	-0.420058	2.14804	-1.31606	2.03014	2.12504	-1.20796	1.50604	-0.232658	1.06704	-0.323558	0.468442	1.75464	1.21374	-1.43546	0.0766424	4.02474	-1.13856	1.33894	-1.33166	0.103842	-1.97476	0.735642	0.363542	0.441542	0.601742	-0.401658	-1.89456	-0.750358	1.58344	0.757442	4.42144	-0.849858
KCNT2	2.54745	-3.17455	2.03015	2.19765	0.776147	2.53555	-1.11535	1.08175	1.35765	3.03005	1.99555	2.93865	2.12925	3.90365	2.46405	2.66705	3.96145	3.32005	3.10445	1.73095	2.88275	1.36785	2.80205	2.49895	2.16045	2.50675	-0.309953	2.06535	3.40655	2.13955	4.61255	2.01025	4.03905	2.24645	2.08885	0.584247	2.04925	-0.111453	0.691147	2.99805	1.93695	2.41775	1.97705	-1.73505	0.511347	1.98975	3.10635	1.47325	-1.66465
EFEMP1	-0.212209	3.46689	2.09369	3.22069	2.09539	3.25949	0.858091	3.07219	0.711791	2.46999	1.51029	3.56179	0.228891	3.93689	2.69479	3.43329	3.79619	2.88879	3.15159	3.34199	1.37509	1.21739	-0.874909	2.20519	2.02589	2.93999	-0.142709	2.47579	4.55239	2.87139	-1.45621	0.770891	2.53339	2.45709	1.10719	0.961691	2.64949	3.24339	3.57029	1.85999	1.97899	1.82499	2.74639	-0.323709	0.0341908	2.88939	3.00219	0.911891	-1.61531
MMP7	5.44384	4.43004	5.63554	7.27874	1.54544	2.09844	3.33824	6.62694	-1.68256	3.24814	2.68594	7.81924	5.64774	6.39164	2.24794	6.67054	-2.05816	0.232444	3.90754	5.15014	3.24524	-2.76976	3.49984	3.20344	4.02254	2.80064	-2.45596	6.10184	1.02484	2.35384	7.81474	3.58694	3.59604	1.80114	0.810844	2.58774	3.47844	1.54104	1.79504	3.54804	2.16454	3.30594	5.17354	2.16664	0.810544	5.43324	-0.0913561	4.31564	-1.21166
C1QTNF2	-2.53421	0.85159	1.79539	3.42649	1.73179	2.54969	2.72289	0.32359	1.46759	2.83039	-0.18881	1.10809	-2.25371	-0.48791	1.89459	2.84319	2.81749	-1.06971	0.88429	-0.45461	-1.32291	0.43519	-1.13201	1.99319	0.78939	1.18759	-1.09801	1.81609	-2.17301	0.44639	-0.65361	2.06809	2.31609	1.32129	-0.58471	0.61569	2.04389	-0.44651	-0.13861	0.88829	1.04889	2.15569	2.64019	-1.68611	0.32799	1.61269	0.86459	-0.28981	-2.17961
HK3	1.95496	4.14316	1.25486	-2.27274	0.994958	0.817758	0.555158	1.96786	0.431458	0.674558	-0.507042	2.11076	2.26426	2.99676	0.797658	-0.227542	2.14776	1.92716	2.07926	3.49666	2.74846	1.49776	4.22376	1.24376	2.01556	0.547558	1.20006	0.966858	1.87476	1.18566	0.861458	0.526858	0.730958	1.54776	0.263258	0.991158	1.93106	2.35936	1.41806	2.41466	0.840058	0.780558	1.65866	2.43006	-0.210342	1.96096	2.84766	2.23046	0.961958
EPHB2	-3.68811	0.66489	-1.43151	-2.38211	-0.21851	0.11769	-1.47271	-0.57461	-2.91221	-0.96351	-2.50271	0.52909	-0.62901	-0.79001	-1.16661	-0.54681	-1.11811	-0.53131	-1.18091	-0.70521	-0.71891	-2.10921	0.77139	-1.01381	0.0961898	-0.99261	-0.33981	0.41009	-0.16861	-0.77941	0.51179	-2.50091	-1.23271	0.15269	-3.06371	-1.79541	0.24429	2.13299	-0.83931	-0.91241	-1.33111	-1.37051	-0.16621	-0.21931	-2.94291	-0.66131	-1.12621	-0.15231	-1.36171
CPEB1	1.03425	4.11785	0.666048	0.342348	0.287048	-0.0617518	1.92035	-0.710352	-2.16335	-1.77775	-2.85625	0.924248	4.21325	1.68135	0.595148	0.0452482	-0.0358518	-1.93705	-1.63435	2.24575	-3.78275	-0.557052	-1.89355	-0.679152	0.302948	-1.09455	1.92245	-2.25435	2.94185	-0.512252	3.40445	-3.78275	-0.0225518	-1.26245	-1.56835	-1.71665	0.223448	1.90395	-3.01655	1.74715	1.74035	-0.975752	-0.453152	-2.47995	-2.26735	-2.81335	1.77655	-1.26315	-3.04525
RBP7	0.970143	-0.485857	1.18124	4.10584	2.38114	2.73734	3.25264	1.36744	3.37604	2.86074	2.72334	0.392743	-1.49706	-0.192657	1.35654	2.27594	2.95034	1.80234	3.71334	1.15694	-0.0358568	2.95604	0.444443	3.38224	2.95874	1.06014	1.76584	2.45154	0.675443	0.641143	2.31604	3.18904	1.90944	2.20724	3.68714	3.19814	1.33354	-0.775657	2.26054	1.88444	0.911143	1.46084	2.45154	1.79854	2.82554	2.78414	0.388743	2.43724	3.21154
ALS2CL	-0.20978	1.47012	-0.47158	0.53502	-2.34818	-0.79868	-1.42408	-1.36828	1.06492	-0.54958	-0.10528	0.61872	2.17052	1.62932	-1.19648	0.21672	0.45902	-1.53528	-0.31978	1.11452	1.30712	-0.85088	0.54242	-0.24478	-1.62408	-2.44408	-2.27298	-0.65458	-2.42028	-2.37758	1.06902	-0.21078	0.0930202	-2.09538	-1.39128	0.33992	-1.01868	2.29782	-2.82198	-1.87988	0.72282	-0.21668	-1.30198	-4.67168	-0.22078	-1.46878	-1.40658	0.0712202	-0.0517798
WSCD2	-3.72766	2.86004	1.45134	3.45444	1.11224	4.51694	-3.72766	-1.49326	-0.0656632	1.23294	-1.52526	2.03444	-3.72766	-2.81666	2.58374	2.37364	1.04234	1.00084	2.12884	-1.63666	-2.92386	-0.745563	-2.33666	2.12944	0.987037	0.630737	-2.08046	1.45944	-1.64686	1.84634	-1.99026	0.713737	0.824337	-0.0184632	-1.30296	1.33114	0.467137	1.42774	-1.80046	-1.88226	0.871037	2.10734	0.100437	-2.81666	1.50924	-1.31866	-2.63976	-0.757063	-2.50446
PTGDS	0.372975	2.25688	-0.437125	-1.08902	-1.21302	2.67658	1.32768	-0.602425	-1.49312	0.881375	-1.44252	0.399275	-2.19722	-1.18892	0.777175	2.80498	0.156875	-1.68812	0.685875	-0.193625	-3.12282	-1.45732	-2.27132	-1.04502	-0.811825	-0.399425	-3.77082	-1.09572	2.68558	-1.54262	0.603275	-3.04282	1.01898	-3.19482	-2.89092	-0.233825	0.973975	4.09998	-2.64062	1.63078	-0.0440249	0.632375	0.0436751	-4.65322	-2.06812	0.679375	2.05788	-1.51122	-3.22232
LAMA2	-2.65173	1.81877	-0.607031	0.704869	1.51077	1.44647	0.669369	0.299869	-2.09513	1.39467	-1.66943	1.64347	-1.75313	-2.92363	0.626769	2.74477	3.16897	0.0718687	1.27147	-1.82293	-3.33333	-0.848231	-0.533731	0.895969	-1.03113	1.13347	-1.76593	-0.930131	-2.57163	1.38787	-1.79573	-0.218531	1.58377	0.895769	-1.31813	0.573969	1.64487	-2.54513	-3.86223	0.407369	1.88467	1.36157	0.670969	-4.25213	-1.60403	0.880669	0.0742687	-2.70043	-4.45803
SYT12	1.85961	-1.95359	-1.23639	0.437609	-0.379491	0.923309	3.04361	2.42631	-1.61229	-0.396791	-2.22879	1.31761	0.644209	-0.220691	-0.365691	1.14351	1.53761	2.20671	-1.40469	-0.747891	-1.40549	-3.41989	-1.39169	-1.17169	0.168809	-0.812891	3.20731	2.17661	2.09931	0.725309	3.05521	-0.852691	0.00430947	-0.759391	-0.137691	-1.87809	0.149609	-1.09949	2.99441	1.87501	0.0256095	0.768809	0.263009	-2.00689	-1.68079	0.204509	1.62391	1.23061	0.775909
DMRT3	1.66686	-1.09884	2.59826	-0.391744	-0.930644	0.342556	-2.41334	2.41096	-0.286444	2.62876	-2.41334	0.406956	-2.41334	-0.384244	-1.32914	-2.00194	-1.84984	3.56006	2.46076	1.01706	1.00546	0.695656	3.23686	-1.45034	0.625156	-0.202244	0.165656	-0.884944	0.393856	0.397556	0.275256	-2.41334	2.21766	-1.00304	0.357656	-1.47924	-0.455244	0.446056	2.77206	1.14056	-2.41334	-1.48754	0.148356	-1.74714	1.29616	1.57296	0.231256	-1.80354	-0.675344
CYP4A11	8.13308	-1.59322	4.67908	0.938884	6.88968	8.10288	2.34308	2.00708	7.07938	4.92638	8.25528	-0.511616	-2.17402	-2.17402	7.66558	0.983184	7.49898	6.75378	7.49008	1.43228	0.626284	6.52828	-2.17402	7.03588	5.05948	5.82868	2.55858	7.62578	-1.62662	0.384084	2.70378	6.80008	2.94228	5.89048	6.34868	11.4377	9.97978	-1.88302	0.549784	8.63308	6.17568	5.27178	5.66178	2.42178	6.50188	4.66538	2.44888	5.68028	10.1486
CHIT1	-0.833481	9.43722	4.43522	2.33132	6.98352	1.14352	0.837119	3.03502	-0.469381	-3.73768	-0.315181	2.65842	5.38492	0.119219	-1.05428	1.85872	-0.663981	1.90202	-2.69878	1.01292	1.07262	-0.803881	-1.81868	5.93482	3.03182	6.09222	3.76832	1.27752	-2.79908	3.01152	6.04882	3.79942	-0.0291809	5.91122	-1.41868	-2.23708	7.16772	-1.41278	-0.531381	5.96972	1.78312	3.78012	2.03292	5.94242	7.30332	3.09212	4.32752	1.97012	1.02752
TFR2	3.79499	-2.66781	2.87949	0.524087	-1.56141	-0.393713	2.89409	-3.25031	-1.89011	-0.869213	-2.77741	0.475587	-0.850913	3.13859	-2.10241	-0.00881251	-0.287613	-2.35021	-0.454313	1.18599	0.360887	1.44029	-1.01601	0.269187	2.33539	-1.11061	1.33369	2.45699	4.29589	-1.88861	0.352687	-0.311413	1.42759	1.43899	-0.306513	-1.57891	-1.75701	-0.775713	-2.92551	2.33499	-1.34401	0.686487	2.68149	-2.39771	-1.68281	-0.612513	2.72149	-0.552513	-1.27801
PI16	-4.22766	-1.65306	1.66824	0.82264	3.00764	5.66804	2.82094	4.22464	3.12034	5.35224	-0.0488597	3.22794	-3.47296	-3.01306	-2.10306	4.07244	1.03074	-1.70256	1.09114	-2.71006	-2.23386	3.65064	-2.83666	5.66574	1.78144	2.10164	-3.78896	1.32644	-4.22766	-1.01446	-1.72466	-3.15016	-1.18056	-3.10046	2.21814	2.55154	-0.69406	-3.93666	-3.79426	-2.24066	1.30694	4.30334	-1.66596	-3.56146	-1.85406	0.41324	-3.13976	1.85574	-4.22766
NRTN	1.78822	-2.23868	-0.46238	-0.48728	0.15102	-0.74418	2.17212	3.47162	-0.13128	1.41562	0.06812	1.38942	0.25242	0.54122	2.34052	-2.46178	-1.00708	-0.52908	-1.00988	0.97212	-2.04338	1.35672	-2.37568	0.23752	0.21392	0.32122	1.06732	-1.22348	0.70922	0.92102	0.07892	0.42862	1.21032	0.05922	1.10132	0.56122	0.69882	-4.03718	-3.27098	0.69432	0.03792	0.09172	-0.41468	0.20302	0.69392	-0.84458	-1.39258	1.07832	-0.97698
CYP1B1	4.16988	1.29378	3.57728	2.54678	2.11508	2.24228	0.119584	2.84418	-1.00502	2.33618	0.680884	4.21728	0.571884	3.80878	1.44348	3.90578	1.39418	3.24078	1.85638	3.06338	2.41808	0.697384	2.34868	1.45278	1.59548	2.82608	2.36858	1.26658	4.43388	2.35258	1.50778	0.415584	3.20008	2.35098	1.33088	0.545084	2.26758	-0.892616	0.466484	1.45678	0.183784	0.848784	2.24788	0.782284	-1.33382	2.41398	2.36918	0.00798378	-2.15732
WNT2	-3.59817	4.86753	0.43973	-3.27377	-3.00367	-1.33647	1.39313	2.09693	-3.79017	-0.47357	-2.03927	0.56613	-1.97107	-2.95167	-1.55487	-3.08927	-2.40987	0.15043	-2.97817	-3.86647	-4.01237	-1.90197	0.54223	-1.61007	-2.61197	-1.61957	-2.74637	-3.48977	5.08363	0.98883	-1.06667	-2.70137	-2.95147	-2.42017	-2.20797	-2.34277	-2.35977	2.31313	-3.55227	-2.82917	-4.81617	-2.35707	-1.33267	-3.69597	-4.26557	0.54963	-0.84957	-2.43537	-4.07867
GAS2L2	6.81784	-2.15656	1.73994	2.42564	-2.15656	1.89414	4.05274	1.38624	-1.32696	2.45864	-1.62016	-0.494164	-0.908864	-1.24556	-0.636964	-0.581164	-0.873364	0.255936	0.323136	2.69874	-0.461864	-0.190864	-0.0706644	-1.44906	1.27564	-2.15656	-1.38196	0.404136	0.0735356	-0.153464	2.74024	-0.845964	1.53154	-1.02936	-0.599864	-2.15656	-1.44176	0.234636	-1.39036	5.09644	0.971636	-1.01926	3.31524	-2.15656	3.52114	2.03274	2.53084	1.15704	-1.74116
MIAT	0.0135253	-1.41847	0.802925	-1.88187	-2.06267	1.05303	2.54623	-0.277275	2.35653	2.48473	-0.265775	1.70953	1.55053	4.25153	-1.35507	-1.18017	2.21613	5.05553	3.00933	0.479325	2.10743	1.70433	2.28003	-0.410675	0.143225	1.24873	-0.0269747	-1.58117	-1.54277	1.08703	-0.187175	-0.365775	2.31173	0.0673253	1.00503	-0.378575	-0.344375	1.57373	-1.33277	1.07993	0.167325	0.756325	-1.48707	-2.32807	-1.17527	1.45753	1.44333	2.73123	-0.326275
VIPR2	-1.45387	3.52933	0.0415266	2.08693	-0.253873	3.04533	1.79523	-1.00667	-0.219773	0.555927	-1.32527	1.56033	-1.23977	-2.35987	1.64713	1.06203	-1.29547	-3.00127	1.29603	-1.46117	-1.19547	-0.643173	-1.68097	1.10863	-1.32667	2.48243	-1.75627	0.759427	-3.31707	-1.65037	-0.719173	-0.758973	0.715527	-0.535873	-1.79417	0.751227	2.99943	-1.53887	-1.46697	-2.11697	1.03593	1.63923	-0.831573	-1.40587	-0.763673	-1.20197	-0.828273	-0.265473	-1.97167
KIAA1755	0.955641	-1.95256	-0.394559	-0.394459	-0.166459	1.24664	1.55974	-0.463959	-0.560459	1.84214	-1.30896	1.54694	-1.50456	-2.98546	0.735941	1.15394	1.70414	-0.0575591	0.0284409	0.0673409	-1.14156	-1.34626	0.0072409	0.754441	-0.0495591	1.25834	-0.498659	-0.158959	-1.68866	1.12504	-0.794459	-0.377859	1.67364	0.219241	-1.77076	-0.0634591	0.925841	-0.801759	-1.14266	1.69884	1.33824	-0.0504591	1.35824	-3.11616	-0.944059	1.34394	1.72194	-0.954659	-3.26156
AQP9	6.10371	4.22301	7.60971	-0.484285	0.230815	-1.65569	0.374515	6.14441	-2.22379	1.46381	-0.780785	4.47421	4.66781	6.17851	1.22941	-0.039985	0.995115	5.03091	4.12841	7.58901	6.74021	0.394115	5.21481	0.033415	5.12331	3.05861	5.38591	2.36841	4.80851	4.06621	4.50591	-0.036385	3.47351	3.03931	0.495615	0.749915	1.10381	3.79181	2.22861	3.82511	0.748215	1.80101	3.93341	4.58031	0.344115	4.99161	5.69261	3.57491	0.817515
LGI2	-3.1097	0.8974	0.4184	2.1076	0.9187	0.7745	-5.9105	0.9746	1.7755	1.5473	-0.1884	1.7193	-0.6325	-1.3057	1.3883	2.6776	2.3214	1.8027	1.8417	1.6777	1.2157	-1.4706	2.0912	1.7475	1.4415	1.1697	0.6015	1.8077	0.7029	0.7536	-0.2002	1.0806	1.5813	1.8652	-0.7819	0.4238	1.2104	0.5069	0.6685	1.0863	1.9045	1.4083	1.5948	-0.5154	-0.5219	2.2945	1.3252	1.1452	-0.8647
ALDH1L2	-1.06849	0.0441059	0.106006	1.89611	0.188406	1.58251	-0.254394	1.18981	0.395206	1.10301	-1.13789	2.22021	0.0811059	-2.39199	0.547206	1.12421	1.81471	1.00491	0.144406	0.426406	-0.0737941	0.121906	1.42211	0.449606	1.14191	1.45411	-1.06279	1.10951	0.548606	1.67161	1.41831	-0.121494	0.670006	0.325506	-0.0113941	-0.0661941	0.981606	2.61631	-0.0648941	0.949706	2.89711	0.479706	0.995606	-1.13199	-1.17699	1.06611	1.60611	1.60721	-0.650594
MOCOS	1.05809	-1.47411	2.32259	1.36319	-1.27681	-1.04841	-6.43941	1.78389	-2.55871	-0.0859146	-1.56321	1.88919	-0.0801146	1.22319	1.93329	-0.819315	-1.88721	1.63709	1.25609	4.32949	2.77999	-2.91161	2.73449	-2.05131	2.22279	-2.40131	2.84669	-0.407015	1.75589	0.729685	2.75669	-3.18951	1.13969	-4.04341	-2.54841	-3.47031	-0.221815	1.23239	0.886385	-0.125715	1.99119	-1.63241	0.756385	-1.82621	-0.276915	1.72529	-1.53771	1.24819	-0.0286146
COL22A1	3.48893	0.492131	2.28553	-2.52467	-0.383969	-3.03717	-5.27707	1.66883	1.70173	1.10803	-0.589669	3.95063	0.214331	5.21223	0.647631	-2.35097	1.15033	4.56613	2.13563	5.66303	-0.777169	1.64883	3.12363	-2.53357	-0.711469	0.0620313	-1.10257	0.796331	2.09173	1.60973	4.98833	-0.937469	1.61253	-1.82447	0.204831	-2.48627	-1.21437	-0.846769	-0.839269	3.50563	1.89353	-1.30477	-0.119069	-1.05937	-1.78867	-0.147469	3.33343	2.63503	-1.21687
GALNTL1	-2.19978	1.99662	0.766621	2.61742	2.07562	1.44372	2.29332	0.312521	2.68232	2.84452	-1.26018	0.795921	2.13292	-3.21448	2.27942	3.10172	3.05692	0.109721	1.82802	-0.183579	-2.40978	1.34122	-1.35808	1.74022	1.11602	1.43282	-1.54868	1.68672	-1.14488	1.57062	2.28242	1.91122	2.17512	1.37262	0.0303214	1.64062	2.52482	3.29512	0.814921	1.64152	2.25382	2.27072	2.25942	-0.674579	2.14602	1.37782	1.98132	-0.0104786	-1.89898
SEMA3E	0.226945	-3.74966	-3.74916	-4.33046	-3.27606	-3.09526	3.13044	-2.09606	-3.30446	-1.28896	-3.40396	-2.17186	-0.921455	-2.86536	-0.860255	-1.75746	-4.33046	-1.19576	-0.760855	-1.83026	-4.33046	-4.33046	-0.906055	-2.16656	-4.33046	-0.417155	-3.89176	-1.11436	-1.62166	2.47134	-2.77206	-3.87616	-0.718255	-4.02376	-3.54116	-2.11536	1.79084	-3.79736	-3.06656	-1.53796	-1.39746	-0.0380554	-4.33046	-3.95926	-4.33046	-1.29756	-3.52266	-2.96416	-1.45476
PTPRH	3.22876	-2.75504	-1.34004	-2.57724	-2.01154	-2.64784	0.562658	-1.90634	-3.71024	-2.00174	-4.09644	2.86036	-1.25864	4.05676	0.364758	-2.06944	-2.79884	0.838458	-3.09094	0.995558	-4.24654	-3.23564	1.95286	-2.97514	2.51826	-3.83644	1.77696	-3.07584	4.92866	2.44846	3.70886	-4.53034	1.55186	-4.05394	-2.78004	-4.08714	-3.94944	0.418258	-2.94984	-1.01524	-3.64594	-4.40384	-3.46554	-2.08024	-2.95604	4.58436	-2.77434	1.37946	-1.95914
PYCR1	-1.03357	-3.52137	-2.54997	-2.52677	-3.05887	-1.63497	1.40743	-1.29327	-2.93007	-1.90137	-5.23867	-0.374772	-1.55827	2.16713	-2.87417	-2.41327	-1.36447	-1.34047	-2.18437	-0.532572	-2.97897	-2.68707	-0.027672	-3.56677	-0.456772	-2.74977	-2.58017	-1.90057	-0.242272	-0.386172	1.03593	-2.06947	-1.69797	-3.56177	-2.91497	-3.77557	-2.23327	0.292128	-2.41497	-1.51247	-1.80457	-3.32037	-2.02357	-1.26417	-2.68447	-0.878872	-1.60207	0.00812804	-3.47867
HAMP	0.527258	2.47926	2.69346	-2.01054	0.00385772	-1.03204	-3.55294	2.53806	-2.35424	1.48916	-0.776042	2.87866	2.98776	1.57206	1.08506	-1.68884	-2.01114	-0.0448423	-0.0546423	3.15946	1.99736	-2.25844	2.24476	0.185058	2.25846	-3.01314	1.21776	0.673258	5.15336	1.97476	3.67596	-1.56704	1.96796	1.42686	-2.40644	-3.55294	1.76156	0.0527577	1.19816	2.69906	-0.551842	-0.275342	1.67936	2.71926	-0.325742	2.36336	2.60786	3.78666	-0.551642
ARHGEF4	-1.97482	-3.64152	-2.96272	-1.54922	-2.97812	-0.411922	-2.03602	-2.44312	-2.67482	-1.56042	-4.27342	-1.34822	-1.23682	-5.73772	-1.59632	-1.64442	-2.55502	-3.28852	-2.61812	-3.95472	-6.49512	-3.25332	-4.04722	-2.60852	-2.66272	-2.62622	-2.47192	-2.87922	-6.00902	-1.81382	2.68478	-3.31142	-1.45232	-3.00292	-4.81542	-2.17562	-2.61342	-2.91492	-5.49192	-4.60872	-2.35362	-2.24122	-3.08642	-6.28612	-2.92242	-2.76302	-4.59402	-2.39042	-4.53612
HTR1D	-1.84073	-1.48203	-3.05873	-2.59133	-2.00433	0.931767	6.60517	-0.973833	-2.03273	-1.05373	-1.00493	1.76317	-0.701533	-2.14773	-0.706133	-1.19463	0.130967	-0.646233	-1.00653	-1.79733	-0.511033	-2.61173	1.85807	-1.87863	-0.113633	-3.05873	0.611067	-0.923733	-0.977933	0.320067	2.72467	-2.25943	2.37667	0.228667	-1.62623	-1.81623	-1.22483	-0.155533	-1.27103	0.300567	-1.55093	-2.38083	-0.804033	-1.19443	-0.341433	-0.525233	-0.928733	0.916667	-2.32123
EPS8L1	-0.246564	-3.24856	-2.04476	1.66644	-2.80196	-1.30826	-0.695064	1.00094	-2.35966	-1.41266	-3.22756	-1.64586	0.223836	0.225136	0.813536	1.89194	-3.53496	-2.84666	-2.96906	-1.47336	-3.56306	-4.39196	-0.764564	-2.48316	0.223936	-2.59346	-1.80026	-2.39886	-1.00256	-1.31656	-1.38646	0.335736	0.183636	-2.35446	-4.35986	-2.81046	0.767336	-1.22706	-3.33076	0.519936	-0.790264	-0.830564	-0.0703639	-5.12416	-2.09126	1.29894	-2.36006	-2.17846	0.493536
KCNK15	-0.165265	3.98474	-0.497565	3.12854	-2.23486	0.863635	2.77904	0.166635	-1.09806	0.656635	-3.26126	-1.05096	1.36834	-2.72266	-1.83516	3.24644	0.334735	-1.55816	-1.37866	-0.757365	-4.18776	0.299635	-0.174765	0.264235	0.921035	0.654235	-3.14086	-1.72226	-2.93416	-2.05526	0.727735	0.562235	0.322935	-0.194865	-1.57956	-1.39696	-0.916265	1.87674	-4.18776	-0.0442648	-2.50406	0.899335	-0.438365	-4.18776	-3.23956	-1.77876	0.767335	-3.15066	-2.77186
F13A1	0.125922	1.91022	1.37582	0.520522	3.61742	2.98952	2.15612	4.25402	1.25362	1.43402	0.267422	3.61322	2.99072	1.60412	2.55882	3.72622	4.22692	4.49822	4.47552	1.48862	4.25052	1.16072	6.01782	2.60512	3.60332	2.91942	3.86272	3.38802	4.08992	2.44472	-0.386578	0.729622	1.62132	4.80702	0.856122	2.26242	3.82432	2.57062	3.90112	3.39992	2.02962	1.63112	3.33072	1.42652	-1.63208	3.09212	3.51292	2.99002	0.748622
CYP4A22	1.88867	-0.767829	-0.767829	-0.767829	0.714871	1.12287	-0.767829	-0.218729	0.430871	-0.767829	0.718171	-0.767829	-0.767829	-0.767829	0.316371	-0.767829	1.50217	-0.767829	0.949771	-0.767829	-0.767829	-0.320829	-0.767829	-0.371129	-0.168029	-0.228029	-0.329129	0.0427707	-0.767829	-0.767829	-0.767829	0.309671	1.09687	0.00667073	0.0214707	3.27507	2.05827	-0.767829	-0.767829	0.744371	-0.767829	-0.767829	-0.767829	-0.767829	0.491671	-0.767829	-0.767829	-0.767829	1.64837
HP	10.7789	-2.30341	14.9112	-0.120109	0.432691	-1.00291	3.55059	6.31139	-1.99431	5.67749	-0.645509	1.56289	8.40839	2.45319	1.23419	4.83359	-2.46261	5.09239	3.48269	6.03039	11.052	0.732991	-3.60241	0.740491	8.45219	-0.734109	11.4102	-0.478509	0.621091	-0.182009	-2.49041	-2.54941	6.03649	2.13379	-0.542209	-1.65601	1.50059	-2.87171	-1.26401	5.32389	-0.190309	-0.125909	6.91929	1.79769	-2.49601	6.20789	5.38629	1.70849	4.96759
TMEM30B	-4.08706	3.60564	-2.04446	0.626638	-1.98456	0.0843375	0.938838	-1.59886	-2.13036	-0.0817625	-2.43036	-1.66936	-0.527862	-5.01766	-2.14986	1.76354	-0.731562	-1.98436	-1.77016	-2.08246	-3.00776	-2.77196	-2.26256	-1.17786	-1.50976	-1.18786	-4.89366	-0.747262	-2.82216	-1.00666	-3.70646	-1.70756	-1.21566	-1.28626	-3.16916	-1.26566	-1.12506	2.68824	-1.45856	-1.31906	-1.08346	-1.32566	-1.68946	-2.20526	-1.57886	-1.24696	-0.838362	-3.26506	-4.27996
GABRP	-0.666128	-3.00333	0.787172	3.01557	-1.33583	-3.37283	1.78147	-3.07233	-0.603528	-1.31033	0.750672	2.65377	-0.853928	-4.27553	-2.25233	4.69757	-0.404528	-2.38933	3.22967	-0.613328	-3.71873	-3.13303	-1.70213	0.170072	-1.51453	0.955472	-3.15463	1.89727	-4.25443	-1.18323	-0.106928	-0.410428	1.25107	-3.39153	-2.31333	-0.0251283	-0.290728	-3.10813	-2.74753	-1.93423	1.47797	2.40717	2.52517	-3.68163	-1.98603	0.182572	-1.65133	-1.83123	-2.57833
ZNF280B	1.88204	-0.445958	0.388442	-3.06386	-0.698358	1.36644	3.27114	-0.0188582	-1.41286	-1.88746	-0.152658	0.181842	1.46714	-2.46626	-0.973258	-1.22886	-0.692858	-0.772158	-1.75406	-1.06416	-1.60826	0.387042	-0.749758	0.0808418	-0.265958	0.262342	0.547642	0.677642	-2.07056	-1.43016	2.53534	-0.902358	1.01304	-0.781958	0.436442	-1.94456	0.324642	0.759742	-1.48596	-0.483858	1.57274	-0.128258	-0.652658	-1.32866	-1.03006	0.382142	-0.683158	-1.14656	0.245442
TCN1	0.286917	-1.24618	-2.09118	1.77122	-3.40648	-2.98588	1.11062	-2.46048	-3.07408	-3.40648	-3.40648	-0.992083	2.80012	3.96542	-1.88688	-0.360183	-2.12328	0.853517	-2.75368	2.92702	-1.88828	0.739917	0.506417	-1.58608	-1.04928	-1.34418	5.70432	-2.59588	6.55142	-2.94588	-3.40648	-2.09588	3.19002	-2.84708	0.436517	-2.86508	-2.21588	-1.92738	-1.94608	2.55942	-0.0533831	-2.08478	-1.40008	-3.03528	-3.40648	0.393917	-2.59868	1.59512	-2.66898
FCRLA	-1.19397	0.0380339	-0.834766	-1.08727	-0.528766	4.91313	-3.99477	-2.07657	-1.36687	-1.98977	-1.53457	0.663634	1.93113	-0.767666	1.58043	1.40623	1.74853	-0.190366	1.57063	-0.564366	0.431934	1.32233	-0.644966	1.95393	-0.369466	-0.125566	-0.975566	1.30703	0.870634	2.34033	-3.16447	-1.05697	3.34653	-1.01867	0.894834	-1.64477	-0.0775661	-3.25457	1.28473	1.01073	-0.358966	0.297634	1.23753	-0.987166	-2.07327	1.68593	0.0395339	3.00863	-1.99367
ARL4C	0.988869	0.00786932	2.96717	1.31687	0.329769	0.794869	0.901169	2.38757	0.672469	1.66887	-0.344631	3.01857	-0.0795307	4.39057	0.657369	1.71107	1.80367	2.58007	2.85237	0.569969	2.72477	2.09847	2.75387	0.471069	2.13147	1.25697	1.66657	1.15347	3.32457	1.73937	1.66327	0.363169	2.38197	0.777069	1.55377	-0.319531	1.40567	1.27667	2.81217	1.48697	0.533969	1.38417	1.64527	1.58967	0.721969	2.14267	2.57687	1.58737	0.178069
LDB3	-1.11226	-0.913663	0.875437	3.92184	1.85514	2.06814	3.31834	-0.528163	3.69544	2.79754	1.40414	0.405637	-2.24636	-0.728563	2.68954	3.21584	3.94414	0.996837	3.15134	0.445437	-0.706363	-0.413063	0.590637	3.46004	1.11924	1.69624	-0.800563	2.97384	-0.329663	1.62374	-0.0124628	2.34314	2.77944	1.56514	0.677137	1.70134	3.25344	-2.38176	0.123337	0.571837	2.21304	3.01194	2.85564	-0.619263	1.70374	0.122637	0.455337	2.17064	-2.00666
MYBL2	-1.81022	-1.89992	-2.73112	-4.86832	-3.51102	-1.97642	1.36058	-0.911122	-2.58952	-0.981122	-4.83512	0.187078	-3.79192	1.49708	-1.12342	-2.53742	-2.48802	0.314578	-0.505822	-2.58772	-1.44622	-0.885422	-0.235422	-2.33532	-0.207722	-2.84492	0.240678	-1.28942	-2.01642	-0.0817224	2.33668	-2.54642	0.211678	-2.38672	-1.76232	-2.49612	-1.72602	2.24418	-2.94862	-1.37182	-2.16762	-2.40572	-1.18262	-3.29502	-2.44772	0.883978	-2.03842	-0.769322	-2.17652
CR2	-1.34099	2.28581	-3.20989	-3.20989	-2.76749	6.71021	-3.20989	0.971206	-1.71749	-1.20489	-1.50879	0.0624063	0.374706	-2.29889	0.750206	-0.414794	0.938006	-1.36419	1.90961	-1.69229	0.0495063	0.224106	0.538606	1.22111	-1.17679	-0.331594	-1.73649	2.18541	-3.20989	0.575306	-3.20989	-2.75559	2.88541	-1.67639	-0.438894	3.67311	-0.753494	-1.16419	-1.15559	-0.270794	-1.52619	-0.0727937	-1.68079	-1.74489	-3.20989	0.732106	-0.121594	-0.0575937	-3.20989
GSDMA	-0.316116	1.29228	2.01318	-2.90082	2.27028	0.591184	3.90128	2.81768	8.43941e-05	0.582884	-0.499516	1.82208	1.42898	0.815184	-1.67202	0.243084	3.16718	3.31278	0.768884	-0.138016	2.04998	-0.525216	2.95308	1.36698	2.40288	-2.12862	-2.09232	-1.36262	1.27538	1.46238	0.462484	-0.0102156	1.37378	2.57748	-0.498116	0.634284	-0.911816	-3.36822	2.76158	1.83888	0.768684	0.396884	2.06638	1.63638	-3.36822	2.25758	1.33998	0.870984	1.42328
BCL2L15	0.893879	-1.54022	-0.299321	4.53508	-1.23612	-0.344521	3.52998	2.74048	0.892979	1.20278	0.480679	2.86558	-1.84012	3.85268	-0.785521	3.21538	-0.143421	-0.325721	1.01888	-0.130821	0.624579	-0.821021	-0.639721	0.967779	2.32068	0.548679	2.83438	1.22718	-2.26382	-1.25802	0.849579	2.26798	0.787679	-0.667521	-0.0985213	-0.208121	-0.766721	-0.742821	-1.05272	0.801079	-0.230721	0.280579	2.21608	-3.32332	-0.181021	1.69118	-0.168521	-0.398921	0.934679
MPO	4.35024	1.57984	0.58164	-1.15666	-1.21156	0.74634	-2.49596	-0.00225984	-1.66636	-0.11206	-2.49596	0.95834	0.91304	1.65204	0.38144	-0.39156	1.72764	0.23104	1.66444	0.99554	1.23784	6.87894	2.78434	1.49264	0.12574	-1.56426	-1.44906	0.66034	0.72224	0.46184	-0.93756	-0.65166	-0.00445984	-1.08566	5.64654	-0.99946	0.26344	2.39184	1.34344	0.29654	-0.38536	0.18174	0.0657402	-1.82976	-1.23646	0.84044	0.45904	0.26664	1.70184
FCRL1	-1.12908	-0.54848	-0.0635802	-0.52368	-0.57858	5.63492	-1.86298	0.37142	2.04292	-1.86298	0.47412	1.75292	1.44952	-1.86298	1.45342	1.23982	4.14962	-1.34458	3.18342	-0.34538	1.78762	2.22302	-0.80518	3.01882	0.17012	1.59422	-1.08838	0.60252	-1.31558	0.69512	-1.86298	0.84892	4.31362	0.39692	1.74172	-0.62048	0.41422	0.18272	1.20022	0.12402	1.54122	2.08152	0.60342	-0.74278	-1.31238	2.03332	0.78162	1.45062	0.25362
FLRT2	-4.18227	-0.646674	-1.16857	1.34893	0.602126	3.01513	-0.354274	0.908426	1.03963	1.78633	1.35303	1.69323	-2.66877	-2.32487	0.837726	2.43723	0.468926	0.466826	0.990326	-1.52747	-1.40327	-0.526674	-0.638374	1.64323	0.180026	2.38653	-3.60537	0.947926	-0.528874	0.173826	-1.55657	-0.141974	0.963326	0.594926	-0.796674	-0.208374	1.49103	0.916126	-0.500174	0.142826	1.78443	0.871126	1.50843	-2.90717	-2.14727	1.59403	0.469526	-1.21977	-1.97247
GRIK5	-5.28902	4.14568	-1.01422	1.91948	-0.663223	-1.72432	-2.23602	-2.47712	-1.13202	-0.506523	-2.42032	0.222177	-3.38252	-1.10562	0.0669766	2.73008	0.0902766	-1.57682	0.0193766	-1.25602	-4.48522	3.35558	-0.112823	-2.08292	-0.692323	-1.09972	-3.48682	-0.00102338	-2.58022	0.141377	-3.24902	-2.66102	1.24718	-1.17272	1.66878	-0.0805234	-0.661123	0.0367766	-3.82862	-0.661823	-0.393623	-0.253823	-1.49972	-4.62282	-3.05102	-1.76072	-0.442623	-2.13672	-4.28832
TGFBI	3.41846	1.73126	4.47206	2.07106	1.78166	1.57456	1.46676	7.46896	3.15496	4.39726	0.118057	5.19046	0.610357	6.87976	1.30066	3.30396	2.82036	4.16156	4.74856	3.90636	2.06826	0.166057	3.15226	1.49746	5.49156	2.98186	3.23716	5.49236	3.24246	4.77576	1.43456	2.96126	1.35126	2.26486	0.297557	0.762857	2.49456	4.12316	4.70426	3.32156	0.392957	1.27226	4.48656	2.17046	-0.0668434	5.43906	7.16996	1.83836	1.94906
OSM	3.63312	1.51472	2.85632	0.113416	1.82312	0.978216	-5.12408	3.08122	1.56702	2.54502	-1.67698	0.345416	1.96752	3.26452	1.08902	-0.889784	2.45492	2.56212	3.68302	3.65192	2.11322	2.16902	1.63922	2.03682	2.88552	0.571416	1.26482	3.69912	2.67962	2.07112	0.263116	0.831816	3.07042	2.72312	0.685816	0.170616	1.87192	3.21542	3.70702	-0.314284	-0.419584	2.92532	1.78072	3.20292	2.16752	2.43272	4.47972	3.03372	2.53082
SRRM3	-1.06239	-0.157792	-0.818592	-0.261992	-1.11019	-1.16459	2.31081	-0.274292	-0.695292	-0.0161917	-1.33269	-0.290992	0.921308	-2.67789	-0.338492	0.245208	0.544708	-0.739692	-1.18419	-1.43719	-3.76779	-0.262792	0.171608	-1.38789	-1.14349	-0.766092	-1.85829	-0.704592	2.29871	-0.444092	0.391708	-1.39709	0.319908	-1.39089	-1.08079	-1.71709	-0.815792	0.341208	-1.54579	1.31201	1.65181	-1.83689	-0.737292	-2.57959	-2.45989	-1.00089	1.70431	-1.19999	-4.72959
TTYH1	-2.25118	-2.99028	0.422225	1.03102	-3.51258	-3.13798	3.26132	-1.14368	-1.02818	2.09212	-0.800575	-0.0379753	-1.06758	-0.569875	-3.04738	0.357725	-2.44748	-1.23358	-2.01508	0.581425	-1.48678	-1.65278	0.185925	-3.03148	-1.94528	-2.35588	-1.06798	-4.10558	0.587225	-2.43448	0.793125	-3.05568	1.39712	-1.77588	-1.43478	-2.09358	-1.55738	-1.79928	-2.28778	-1.05928	0.633325	-0.970375	-0.429675	-4.56698	-2.83428	-0.923675	-2.31838	-0.976375	-1.50678
LMX1B	0.985397	-3.2508	-3.8316	-1.0792	-1.3292	-0.110603	6.06	-2.1021	-3.4992	-1.8266	-1.4945	0.990297	-2.2172	-3.8316	-2.7474	-0.522603	-1.7121	-1.6748	-0.297203	1.3356	-3.8316	-2.0068	-2.4406	-2.6515	-0.986503	0.891497	-2.7847	0.532997	-1.9175	-3.371	-0.902903	0.184097	0.679097	-3.8316	-3.8316	1.1668	-2.641	-1.3224	-3.3982	-0.824503	-0.898603	-0.467403	-2.1253	-3.8316	-2.5721	-1.8778	-2.5092	-2.4653	-3.8316
ALOX12P2	1.7834	2.1726	-0.645102	0.992098	-3.193	-1.2022	-3.6354	-0.0364018	-2.016	2.1525	0.680198	0.920498	2.3386	-1.2019	-0.833302	-1.0624	-0.523302	-3.117	-1.9178	1.9648	-1.6416	-1.5414	0.377598	-2.0999	0.535398	-0.369102	-2.162	-0.821702	-1.1462	-2.8262	1.669	-0.844202	2.3133	-1.3058	-1.7596	-0.942902	-2.4448	-1.2442	-2.5989	-0.922202	2.3986	0.612098	-0.984402	-2.7244	-1.138	0.306598	-0.425102	-0.664802	1.8034
FBXO41	2.11647	-0.860632	0.0370684	0.0595684	-1.28403	0.0623684	0.287468	0.489068	-0.0646316	0.165968	-1.83963	-0.480632	0.791468	0.512168	0.493868	-0.320232	0.221668	-1.16553	-1.10433	-0.162032	-0.852432	1.40867	-0.106832	-1.59883	-0.550932	0.465468	-1.33643	-1.41013	-1.26423	-0.827632	1.74857	-0.108132	0.853968	-1.38553	0.201868	-2.30243	-1.04373	-0.707332	-2.30843	0.794468	1.95187	-0.682332	-0.196032	-3.10973	-3.64903	-0.813332	0.270968	0.336668	-0.0619316
PNOC	-0.157796	-0.399696	-0.639396	-0.938196	-0.782796	3.4611	-3.0897	-0.481996	-0.238196	0.322304	0.296604	0.576304	1.8436	-0.438296	2.9864	0.399704	1.2059	-1.244	0.704804	0.0670044	1.4338	0.609304	-0.409596	-0.346196	-1.4753	-0.124996	0.497204	1.5613	3.7671	1.6625	6.224	-0.974896	2.6431	-1.0614	0.00190436	-1.1897	-0.263596	-2.1683	-0.615896	2.1028	2.1812	-1.09	0.951704	-1.3467	-0.0132956	0.806604	-0.281596	3.6122	-0.425496
CORO6	1.30345	-1.38855	0.105151	-1.24715	-2.93365	-1.78995	1.99405	0.152851	0.979351	0.702451	-0.522249	0.0922514	3.28255	-1.90485	-1.47935	-2.48105	1.06115	-1.41975	-0.536449	2.16725	-1.48135	-0.956249	0.282451	-1.32715	-1.92285	-1.35525	-1.72665	-1.91585	-4.58455	-2.40045	3.85105	-0.690549	0.258651	-1.42275	-1.67885	-1.12945	-2.51615	2.13355	-2.19515	-2.05985	-1.29665	-1.13235	-1.46585	-3.82915	-1.76825	-1.43435	-1.23625	-1.42055	-2.25625
CPA4	4.86043	-3.15227	3.41073	0.224533	1.19453	-1.71637	3.31553	2.32823	-1.78837	1.52893	-0.778067	3.91553	-1.58367	-0.439667	1.23253	0.934933	0.0643327	0.460333	-1.18117	5.58473	2.08853	-2.23937	-0.461967	-2.55297	5.49573	0.382633	-0.713867	-0.0680673	9.44053	2.07193	1.74513	0.144133	1.20813	0.514933	-2.75417	-0.462267	2.01923	3.97313	1.67103	4.76183	0.574733	0.211433	-0.703267	-2.43027	-2.00037	4.24963	-0.465467	6.30303	5.16213
LTBP1	-2.35526	-1.15226	1.87154	2.43384	1.39484	1.13324	-0.345163	-0.246863	0.142037	1.44494	-0.320463	1.15154	-3.83186	-1.51986	2.93794	3.45664	3.24844	2.07304	0.912137	0.165337	-0.418763	-0.578363	0.912237	1.62574	1.49504	1.04024	-1.33456	2.05794	0.477437	1.88364	-2.51276	1.24244	2.42644	2.36684	-0.647463	-0.365463	2.16924	0.713337	0.939937	0.885837	2.23414	1.70674	1.87734	0.998737	0.511137	1.00764	2.16644	0.743737	-2.34376
C7	-2.15121	1.23619	4.50379	4.76029	4.89509	5.94239	1.30079	3.98049	2.56849	5.83379	3.36919	5.72779	1.57279	-3.65481	4.43409	7.40159	5.30009	2.97789	6.47109	2.98369	0.180788	2.26979	1.15229	4.97879	4.08569	5.50969	-0.641312	4.19689	-0.555612	3.81959	0.089188	1.44799	5.28719	3.74739	1.78409	4.87629	5.10819	-1.37661	1.15759	4.55699	5.55069	5.56679	4.20919	-4.03851	1.53999	5.45309	1.89829	2.12059	-2.71061
LOC153328	1.4593	-1.0604	1.4727	-2.3749	1.0911	3.3566	-2.3749	1.5662	-0.755498	-0.885198	3.4539	-1.1737	0.937602	-1.4639	2.1967	-1.6436	-0.613798	-1.8565	0.842002	-0.639898	0.992702	0.672102	-1.3171	1.1011	-1.0264	0.748502	-0.0794983	0.719102	-1.4316	-0.848598	3.1406	1.1777	-0.0636983	3.1781	1.0459	4.6102	1.3458	-1.8418	-0.320598	0.876302	-0.534498	1.3902	-1.0478	0.782502	2.8441	0.0341017	-1.5671	1.1513	0.211302
C6orf168	-4.68213	0.143573	-4.10073	-2.01563	-4.97763	0.763873	1.51917	-1.87533	-0.200227	-1.06973	-3.92493	-1.65403	0.439673	-5.73573	-2.44753	-0.548227	-3.61653	-4.10523	-2.72763	-3.64773	-5.80483	-1.64083	-0.659227	-3.58843	-2.46643	-2.80483	-5.48743	-2.64053	0.154973	-1.53013	1.68797	-5.46273	-0.584027	-4.50993	-1.08423	-2.34393	-3.43593	0.505373	-3.88223	-4.57363	0.740373	-2.37493	-3.52683	-5.89083	-4.74663	-4.30823	-3.37863	-4.20673	-5.52453
ANKRD56	1.15925	3.30975	-0.353555	1.93475	2.27315	1.80665	-0.523355	0.406045	-0.283955	-0.938255	1.84925	-1.11865	1.51725	-5.22575	1.66495	1.20715	-0.727855	-0.163155	-0.668655	-1.98905	-0.359255	1.91555	-3.66615	1.72805	-0.036555	2.38925	0.048245	-0.108155	-5.75205	1.17545	-3.58165	1.93225	-0.190255	2.23505	1.51175	2.23765	1.68135	3.36135	-0.539155	1.35735	2.15225	1.59625	0.633545	1.81085	2.04055	-1.00435	-0.147555	-0.254255	2.75325
CD163	-0.524197	2.6009	1.019	-1.8194	3.5497	2.4234	-0.0204965	3.3907	0.358503	-0.529997	0.747603	3.5233	3.6925	3.2765	2.8106	1.745	3.9714	3.8197	3.2228	2.2477	4.0055	0.738203	5.4108	3.3146	2.9415	1.6054	3.4171	3.611	3.6147	3.8968	-0.468597	1.2832	1.0056	3.7359	0.622703	1.7953	3.6984	2.7579	4.5827	3.2992	1.7578	2.231	3.6743	4.5649	0.985803	2.7882	3.8078	3.1989	2.6125
SLC38A5	2.43879	-3.00371	-0.347115	0.591285	-3.12071	-0.154515	-1.35871	-1.68091	-2.39111	1.60079	-3.70031	1.43429	-1.72171	1.07279	-2.33671	0.663785	0.733585	0.0840853	0.508685	-0.0770147	-1.52251	0.0625853	4.62269	-2.38931	4.26009	-1.97011	4.97829	2.16119	3.75179	-1.06981	-0.123415	-2.31761	2.18129	-1.56411	-1.03821	-3.73571	-0.191615	-0.621515	0.507285	2.55009	-4.01401	-3.04011	0.125485	-2.53741	-4.34181	2.63759	0.736885	1.49569	-0.588115
PSAT1	0.198956	0.443756	-0.252744	-0.232744	-3.23804	-2.35874	-5.06134	-0.418644	-2.49404	-3.33444	-4.61434	0.0538557	0.925656	0.588756	0.791256	-3.40454	-1.83674	0.790456	-0.555544	1.45336	-2.86534	-0.645244	1.43236	-3.90104	-1.14164	-2.85894	1.12336	-1.01304	-0.717944	0.435356	4.36076	-4.03724	0.0450557	-1.77114	-1.19664	0.177156	-1.64584	0.480456	-3.33934	0.742456	1.42346	-2.44764	-1.05254	-3.89384	-2.07424	-0.592544	-1.68164	0.457856	-0.457144
CRLF1	-3.81046	-1.11666	-0.35676	2.78294	1.90554	1.32754	1.80914	-1.90606	-1.88416	2.53634	-2.13396	0.0791403	-4.14266	-3.21346	1.02564	3.26064	3.95604	-1.26676	0.76144	-1.48606	-4.58656	-0.83446	-0.85576	0.78374	-0.46526	1.21254	-5.39036	-0.41166	-2.17216	0.21734	-3.35036	0.58264	0.70494	1.87424	-2.61936	0.60604	2.38034	-3.26866	-3.75706	1.59384	1.64894	0.65584	0.32884	-3.52606	1.54914	-1.40406	0.42114	-0.61946	-4.97496
LRRN2	0.120299	5.5104	1.7992	2.337	-1.2026	1.7085	3.2301	-1.0245	-0.0580008	-0.403401	-1.9007	0.317199	0.391099	-0.902901	-0.177401	2.7005	0.0612992	1.8654	-0.0211008	-0.719901	0.861799	0.293699	0.493599	-0.463501	-1.2481	-0.182601	-3.6014	-0.550801	-3.4443	-1.7396	-2.4724	0.424399	1.298	-2.3188	-0.970401	0.489099	-0.456301	2.9335	-3.6196	0.0526992	0.0271992	-1.0101	0.881099	-5.0559	-1.4926	-1.3676	-0.255001	0.00839923	-1.0878
ADH1B	-3.80191	0.63849	4.44749	6.20079	5.36469	6.35919	1.13709	4.96349	5.40429	5.42179	3.48259	5.73689	0.61849	-3.73461	5.52879	6.56859	3.89069	1.57689	5.45149	4.18159	-0.84811	2.80459	-5.91151	4.53499	3.66669	4.85359	-0.57361	4.44929	-0.47001	2.56439	1.64419	0.43399	5.02999	2.27409	2.31749	3.68769	5.12269	-0.79281	-2.43111	3.30329	4.71549	5.00379	4.20979	-4.04721	1.69069	3.25549	-1.55311	1.83029	-4.03601
FAIM2	-0.224268	-0.608468	3.95393	0.146432	-0.417268	1.87803	-5.55067	-2.73877	-2.41777	0.680832	-2.36397	-0.466868	-1.73727	-2.39297	1.18643	1.61833	1.17913	-1.25847	-0.103368	-1.18877	-0.393768	-3.33887	-1.74527	-0.535768	-1.86627	-1.39767	-3.48087	-2.27727	-0.804268	-0.924568	-2.86207	-2.61287	0.164132	-2.71107	-3.87957	-1.50777	2.20513	1.95373	-3.17087	0.815832	-0.439868	0.149332	0.594732	-5.17947	-2.47427	0.745732	0.467032	-1.15907	-2.88647
ACTG2	-1.86724	-0.393241	3.92236	3.53496	0.0710585	2.51946	2.45786	1.40256	2.04206	4.81306	1.61356	0.497659	-1.67474	-1.89824	3.34306	3.47696	2.06266	1.89266	2.36516	1.83586	1.65766	-0.700041	-0.495841	3.27216	2.58846	0.976659	0.892859	2.73046	-0.126741	3.37696	-0.887241	1.60936	3.36826	3.23566	0.139859	1.34386	2.31046	1.87296	5.74006	0.299159	2.91396	2.34356	3.18436	1.05786	3.22466	2.00106	3.65516	1.91356	2.00196
MAP3K15	5.58109	1.48869	-1.80901	5.69329	-1.80901	-0.989305	4.88019	1.89429	1.08339	0.286295	0.437895	2.72519	0.342595	-1.26961	-0.648105	4.41149	-0.125205	1.39439	3.57069	2.04739	-0.989805	4.79379	1.90119	-0.174605	-1.80901	2.61339	0.631395	1.93609	2.40359	-0.315105	5.37589	0.762695	5.47459	0.275895	3.77199	1.44539	1.56869	-0.546605	-0.807505	2.05089	1.13859	0.243795	0.650495	-1.80901	-1.80901	-0.473705	2.49969	1.52509	-0.353905
CYP3A7	1.28531	4.97271	-1.39949	-1.98079	2.99691	3.27611	1.07221	4.32821	1.94981	1.06071	2.00651	3.24341	0.168615	-0.515685	2.65721	-1.56939	0.425515	0.0288148	-0.699485	-1.98079	-1.17699	2.80141	1.51451	0.953915	0.640915	2.49991	4.19061	1.68421	-0.471885	3.12661	-1.15049	3.13531	1.28021	2.92111	4.71181	3.11691	1.99631	5.29511	-0.944285	3.68161	0.952215	0.123215	1.84731	-1.31459	2.00741	2.24591	1.16971	1.17151	4.33651
GPR97	6.72473	2.60023	3.93733	-1.59357	-0.84577	-2.14527	-3.74507	0.70423	-0.52937	0.36553	-1.17137	1.76613	2.02593	2.86743	0.82653	0.21113	1.42033	0.83483	2.70933	3.65703	2.92273	1.37513	5.10273	-0.81037	0.29623	-0.34877	-0.66397	-1.27957	-1.03627	1.23053	3.17183	-1.63027	1.98773	0.11303	0.58953	0.25743	0.99093	2.90203	1.07923	-0.73797	-0.0670704	1.90413	-1.18337	-0.25067	1.13003	1.21733	1.35913	2.09503	-0.0807704
HAS1	-0.928852	-1.92795	1.18145	3.15605	-2.50875	2.09755	3.96035	2.33895	0.997448	4.86245	-1.97235	0.0183483	-2.50875	-1.98245	-1.42455	-0.404352	1.78685	4.23185	1.94325	1.78625	-1.42565	2.58105	0.762348	-0.823752	-0.0132517	-0.799952	-2.50875	-1.41735	-0.143252	2.55055	-0.108252	-1.70945	3.58655	-2.20205	0.944348	-0.442652	-1.31815	-0.387052	-1.24485	-2.50875	-1.71175	2.37345	-0.979652	-2.13755	1.14855	-0.0997517	1.52555	0.804848	-0.633252
MEG3	-0.505672	-2.83717	-1.57397	-0.0151716	-2.76627	0.445128	-5.73337	-0.256272	0.143728	1.72943	0.0954284	2.16343	-1.25407	-4.82237	-2.41697	-1.44927	2.29973	-1.12757	0.502928	-1.10377	-1.92087	0.271228	0.273028	-1.32367	-1.33397	-0.739872	-4.08617	-3.47957	-1.75457	-2.15967	-1.29907	0.106128	0.718228	-0.950572	-0.391172	1.16623	-1.37177	-0.0280716	-3.25957	-1.36617	0.875528	-0.200872	-1.94407	-3.99037	-1.24957	0.375528	0.171428	-0.574772	-0.146972
GPC3	-2.74001	4.96609	0.250887	-0.0087131	0.311787	0.709787	0.379287	0.103887	-0.874813	2.17849	-0.968713	1.72789	-1.28541	-2.50341	0.216787	1.92589	1.89119	-1.21841	0.240187	-0.120713	-0.888813	-0.713213	-2.01061	-0.260113	-0.0284131	1.54799	-1.22731	0.748487	-1.20571	1.40859	-0.259913	-0.0364131	2.18969	0.547287	-1.22531	1.48199	1.17919	1.94319	0.954187	0.709387	1.32669	0.796287	1.23809	-4.31061	-1.20951	1.83399	-0.585713	-1.66161	-1.52111
TBX18	1.93773	-2.75717	0.742833	1.19413	1.10423	2.42523	-4.33387	1.81483	0.704633	3.82043	-0.266867	1.29563	-1.97667	-3.42287	2.36223	2.54263	2.13303	0.271933	0.568133	-0.522267	0.280233	0.830833	0.776133	2.11563	2.38913	-0.109167	-3.05797	1.40473	4.80093	1.51883	-0.809667	0.270133	1.43433	1.37103	0.531933	-0.290967	1.21603	-0.577367	0.932633	1.23033	2.42013	2.38953	0.883833	-1.04067	2.88753	1.57093	1.80403	-0.0946675	0.740833
SDK2	-1.22591	-2.03911	1.37449	-1.91831	-1.06411	0.192988	4.48099	-3.23051	-0.443012	-0.981112	-2.13801	-1.63171	-3.04461	-3.22651	-0.996112	0.0504881	0.400588	-1.26551	-0.618712	-0.895612	-2.93761	-3.53941	-2.02381	0.494488	-1.95221	-1.36081	-2.22341	-1.15181	-2.20591	-1.94181	-0.453012	-1.02081	1.14529	-2.22371	-4.02891	-0.970912	0.209588	-3.34961	-2.97321	-1.60621	1.99079	-2.25241	-1.39011	-6.08241	1.17259	-1.55931	-1.51611	0.690588	0.957188
LOC554202	2.28451	-0.745892	0.411708	3.77261	-1.77889	-1.19599	-3.43589	1.41181	-2.40989	2.92821	-1.73479	0.0184082	3.87771	2.78361	-3.43589	2.02041	-0.905092	1.06361	1.15961	-2.88419	-1.91769	-3.43589	-0.530792	-2.06719	1.38791	2.30931	1.54421	2.53721	0.913308	1.86281	2.62481	-2.63659	-0.174892	-3.43589	0.357508	-1.53589	-2.46369	2.51331	1.27711	3.20151	-1.92809	0.616808	0.313508	-2.13309	-2.88529	2.76041	0.495708	-2.39879	-2.69839
KCNK17	3.65341	-0.768694	2.03751	0.118606	-1.27199	-2.50839	-2.92899	3.19111	1.95351	2.19021	-1.44299	3.88231	-1.31459	-1.71439	-0.379494	-0.00289422	-1.96119	2.05741	1.11111	1.01951	1.47251	-0.507094	2.48541	-0.406094	1.97151	0.337306	5.14601	1.04371	-0.439794	1.17301	-1.37059	-2.92899	1.35601	-1.96749	-1.25789	-0.138194	-1.95679	-1.13899	0.305106	-0.299694	-0.947194	0.348606	3.45011	-2.92899	-0.555394	3.98111	3.03771	-1.06899	-2.51359
PROM1	4.62781	-2.68829	-0.465394	6.85131	3.49781	3.60691	3.66621	-2.04499	0.0242063	-3.39019	1.98561	2.05331	5.69141	2.28281	4.35471	6.55421	-3.03139	-3.44649	1.49011	0.0520063	-2.34149	0.133806	-4.34579	4.59681	3.39031	2.70241	-5.65709	4.50131	-0.930194	-2.53299	-3.74309	5.50301	4.84091	0.379806	-0.354694	2.08301	6.39861	-0.446394	-2.78059	3.66811	6.45501	5.40461	4.43981	1.53651	6.64251	0.681706	3.92591	-2.72029	2.23741
C12orf53	-2.39511	-1.60851	0.212492	1.90089	-1.47281	-2.16491	-4.50471	-1.21171	-0.0807078	1.31429	-1.63601	-0.570008	2.68529	-1.95811	-2.15211	2.32239	1.79719	-0.996608	-0.489908	-0.954708	-2.15381	-1.27901	-1.40501	-0.873208	-2.00921	-1.38131	-3.45781	-1.07171	-0.754108	0.0766922	7.15899	-0.907308	1.95779	-0.961408	-2.01621	-0.630808	-0.387708	1.53059	-2.87141	0.342692	-0.429608	-0.303508	-1.12201	-3.83851	-1.89321	-0.562708	-1.41641	-2.64471	-2.50361
NACAD	-0.809639	0.866761	0.603161	1.32426	-0.510739	-0.00573943	1.12246	-1.64534	-0.211939	2.25346	0.761261	1.63006	-0.779139	-0.782839	0.610861	1.76526	1.52676	-1.03204	-0.437539	-1.47374	-1.04314	2.65146	0.934761	0.224661	0.640961	1.52426	1.44536	0.962361	2.17756	0.138461	1.80436	0.342461	-0.260539	-0.692139	1.34196	-0.217239	1.03096	-1.00064	-2.27034	0.924461	0.571761	-0.138139	1.29616	-2.94074	-1.21454	-0.0153394	-0.354539	1.17566	-2.36594
XIRP1	-3.20567	0.537731	2.38333	1.82783	-2.42507	1.78553	-3.20567	1.18103	0.125931	1.69803	-1.31747	-0.574069	-0.666869	-1.52707	1.79403	-1.63027	4.15993	3.43213	1.56643	-0.591369	-0.657969	-1.11167	-0.0177691	-2.02557	1.90313	-1.96607	-1.92977	0.582531	0.970231	3.94823	-1.85157	-2.75137	1.53633	-0.809669	0.00423094	-0.990569	0.158631	7.47533	-0.926469	0.519731	0.0393309	2.51913	-0.390969	2.15893	3.02983	1.37873	3.73623	1.07313	-2.20497
NAT8B	3.07244	0.34594	3.20774	-1.28366	3.97134	4.28794	-2.10336	2.40584	4.67204	2.32254	4.54794	0.96054	1.63764	0.90444	4.30634	0.46964	3.17294	0.42174	2.49214	0.51094	1.15604	3.37524	1.90964	3.50514	2.18624	0.36594	0.78354	3.54054	-0.37766	1.05014	0.58524	3.29184	1.72544	4.70204	5.20084	7.19864	4.59594	-0.0576603	0.17584	5.44064	3.97854	3.02134	1.97074	1.56764	0.61394	2.29704	3.34874	2.52144	3.62594
RAMP1	-3.85552	-2.45382	-0.0497244	0.231476	-2.04082	-0.112924	0.0427756	-3.04082	-4.51482	1.12618	-4.24262	-1.20132	-3.94872	-3.40512	0.417876	0.537576	0.0845756	-2.16712	-0.644824	-1.66122	-5.99502	-3.91222	-4.00052	-0.782824	-2.07682	-2.71692	-5.50272	-1.39932	-3.10032	-0.947524	-3.82012	-2.66912	-0.0908244	-1.55712	-5.08152	-2.29792	-0.572224	-1.26852	-3.09722	-1.36262	-1.15922	-0.803824	-1.01592	-3.98592	-1.01302	-1.25912	-1.33132	-2.31452	-5.57312
RAB3B	-3.01816	2.21774	-2.43686	-2.55076	-1.96376	-1.78296	-3.01816	-0.410456	-2.68576	-2.33756	-2.48176	1.36874	-0.660956	-3.01816	-1.93396	-2.02536	-2.45466	-0.388556	-2.36536	-3.01816	-2.56096	-1.95486	2.13634	-3.01816	0.722944	-2.08646	-3.01816	-1.31256	2.37654	0.805944	3.91714	-1.50686	0.0289442	-1.48466	-1.87166	-1.30586	-1.32026	1.77974	-0.638356	-1.50596	-1.51036	-2.34026	-2.55646	-2.64696	-2.46756	-2.04876	-1.01746	1.18024	-3.01816
KRT15	-3.16623	-6.43233	-5.85103	-0.603131	-5.65173	-6.01173	3.33187	-1.65603	-3.86613	-0.385731	-4.37853	-2.10633	-5.67763	-2.64923	-6.43233	-0.605131	-5.46453	-4.14203	-0.686931	-0.00213103	-6.43233	-4.93863	-1.03633	-6.03563	-2.48433	-2.86063	-0.904631	-4.56903	-1.37473	-3.62143	1.06237	-2.32083	-3.17133	-6.12563	-5.64303	-6.43233	-4.88453	-2.58343	-5.66613	-2.97243	-2.35723	-4.66713	-4.72603	-6.43233	-2.36203	-0.738231	-5.62453	-1.93613	-4.84643
ABCG2	-1.71341	0.943294	0.379094	1.93179	2.71079	0.827394	0.561994	0.583894	3.38709	1.16369	3.73779	0.323094	0.685894	-2.87631	2.57199	2.45879	2.96429	1.33309	3.44309	0.00709412	-0.935506	1.56699	0.140694	2.70699	1.85269	2.12289	0.462294	1.86389	-0.478406	0.437294	-0.228506	2.81319	0.895694	2.60969	2.66849	3.08429	1.52129	-0.734406	1.34269	1.77459	2.42779	1.99709	2.01769	0.283294	3.31699	1.70519	1.23049	0.328794	1.90499
DIRAS1	-2.60229	2.96441	0.456713	0.171913	-1.08199	-0.772087	3.05251	-2.71629	-3.51169	-2.90099	-2.95289	-1.38549	0.654413	-2.18289	-2.44479	-1.39849	-0.448687	-2.52579	-2.09949	-2.42699	-3.33929	-3.81889	-1.53919	-1.86489	-2.29139	-1.54609	-2.83449	-1.44599	0.308213	-2.20499	1.95911	-3.20179	-2.18249	-2.53879	-4.00269	-1.46209	-2.02259	3.48551	-2.65919	-0.807787	-0.737087	-1.86949	-2.70559	-1.52639	-3.32379	-2.94699	-2.98909	-0.839387	-3.40139
EFNA5	1.8233	1.9428	2.829	1.765	0.171995	-1.3291	4.0138	3.652	-0.321705	2.6112	-1.2369	4.3852	2.386	2.37	0.631595	2.6189	-0.792105	3.9442	3.2859	3.3713	-4.0954	-0.946305	5.3425	-0.0173045	1.7208	1.4697	4.7985	2.2705	5.1067	3.3637	3.7314	0.781695	2.7257	-1.5796	-0.328505	-1.0298	0.573395	2.2348	2.744	2.0189	0.376095	0.429295	1.6175	0.998895	-2.115	3.2943	2.2174	2.7116	1.1176
ADAMTS2	-3.21068	-1.03468	0.74172	0.32582	1.15602	1.87622	-2.12858	1.49982	2.06512	2.05242	-0.34908	2.86962	-0.82498	-1.84888	1.36952	2.09052	3.02762	2.79352	1.04842	1.05282	1.02502	1.01912	1.29212	1.34542	2.41582	1.21222	-0.72488	2.33432	0.79122	2.91912	-0.82508	0.35322	2.09912	2.22052	-0.43598	0.51442	2.22702	0.08902	1.55832	0.39832	1.73212	0.95812	2.14442	0.65462	1.28232	2.28342	2.62292	0.65002	0.64542
TMEM72	3.72226	7.49536	4.69826	4.49276	5.79856	3.31956	4.54196	3.61516	4.74116	2.73256	4.03156	4.22116	-0.406438	3.33526	4.57436	3.61506	0.790262	1.97356	4.91926	-0.609438	7.67376	6.79516	-0.537338	5.12836	2.12616	3.25976	1.72576	5.00606	1.82476	-0.351938	1.12886	5.27346	3.17186	4.65106	5.69146	6.40856	5.32766	7.17136	-1.16114	0.527262	7.48126	5.08066	2.77756	6.71096	5.76746	0.792662	-1.16114	5.93396	3.84026
ZP1	7.06356	-1.37864	2.13476	-0.558943	0.574257	0.0503574	1.67436	2.60536	-0.179943	3.78976	-1.37864	0.632757	0.235757	1.77906	-1.37864	-1.37864	-0.815143	1.52556	0.860057	5.93756	-0.921443	2.19396	4.94266	1.43146	4.44586	0.330157	-0.939943	2.72636	4.95826	1.50766	0.179757	-1.37864	2.90636	-1.07194	0.292457	-0.444543	2.07276	3.34796	2.05576	2.88096	0.731957	0.253357	3.11326	0.597457	-0.430443	6.79326	2.68826	0.676657	2.24716
SV2B	-1.89183	4.55297	4.76597	-2.24523	2.53027	0.822566	-0.860434	0.528066	0.765766	1.56137	-1.56733	1.26647	3.54647	-2.27713	1.36747	1.77187	3.52487	3.10697	2.40847	-0.919434	5.57497	0.723766	1.78827	0.0887657	0.678666	1.03857	-0.320534	-0.922034	0.0866657	1.36277	2.63637	-0.743434	1.33967	2.34207	0.483466	-1.77303	1.95357	2.80147	0.759766	2.31257	0.591266	1.09237	2.21537	-1.32933	-1.82913	1.96657	1.56087	-0.710434	0.116266
LRRN1	-3.94275	-2.94775	-3.56755	-2.04155	-4.30565	-1.01445	2.78185	-2.71575	-4.13165	-2.48685	-4.20475	-1.13835	0.938251	-5.34755	-3.90595	-1.22805	-2.46115	-3.96825	-2.19355	-3.53845	-4.74035	-3.21155	-3.15885	-3.65835	-3.41345	-3.29385	-5.48395	-2.92995	0.586751	-3.37225	-4.70015	-3.91615	-2.12825	-3.46745	-3.90055	-2.13805	-3.03575	-1.71335	-2.60745	-4.02435	-0.334149	-1.70435	-3.44385	-5.59235	-6.25855	-4.71465	-3.70325	-2.79985	-4.52055
ADAMDEC1	0.0719642	6.88586	0.729364	-2.15074	2.94786	0.690564	2.95246	1.97486	-1.72604	-1.56324	-0.493936	2.97176	3.84156	2.27596	1.79606	-0.480836	1.44206	0.994064	2.22326	2.97506	5.03946	-1.90434	4.58126	1.69056	2.41756	3.61906	1.70296	3.77706	1.13076	3.42726	1.08976	1.65866	2.72906	3.23316	-0.711236	-2.78004	4.51436	3.77386	2.55386	4.51946	1.76466	1.77406	1.71916	1.83036	0.765964	3.00786	5.37866	1.60786	1.38446
UNC13A	0.937869	-1.12773	0.834069	2.00817	2.57847	1.42107	3.79367	-0.941231	1.12037	0.942069	-1.40953	2.03777	-0.353731	-0.676831	1.65457	2.65097	2.66877	-0.432031	-0.324431	-0.416031	-2.01363	-0.625731	1.93717	-0.464831	-1.41943	2.37327	0.183169	0.0262694	-0.885231	0.710969	5.52477	-0.284231	0.932269	2.36237	-1.23233	-0.170431	1.92587	-1.22343	-1.30133	0.326069	1.20407	0.442469	0.470269	-2.62153	-0.604731	1.51707	1.07517	-1.21223	0.478169
DLX4	2.88183	-0.021467	0.802433	-0.662867	-1.51217	-1.02867	4.44773	2.49363	0.220133	2.28253	0.394833	2.37973	-0.612867	2.52593	-0.289767	-0.099167	-0.520767	0.644133	0.582133	1.04883	1.40043	0.753433	2.40123	-0.900367	-0.865367	-0.032567	1.74893	0.154433	1.61953	0.801333	0.499633	0.166733	2.22273	-1.07567	0.358033	-1.36047	-0.884367	-0.333867	0.056533	1.45253	0.774133	-1.33227	0.363633	-1.96747	-0.346767	1.35863	0.955733	1.51053	-0.539267
PPP2R2C	1.4154	-3.887	-0.780005	-2.4253	-3.0495	-1.7978	4.2675	-2.9737	-3.1905	-2.7343	-2.5549	0.811695	5.3455	0.0808951	2.6373	-1.5456	-2.4135	2.2149	-0.666205	3.6828	-5.8777	0.414495	-3.4644	-3.0676	2.1519	-2.054	2.1626	-2.7837	4.1482	-1.5162	3.5858	-2.0373	2.1911	-3.8494	-0.357105	-3.5277	-2.5134	-1.3188	-3.4039	-0.872205	2.9552	-2.3545	-0.221905	-2.7203	-3.9562	-2.0773	-1.687	2.1524	2.4214
GALNT5	0.742849	-2.91235	-1.66505	-2.42005	-0.928851	2.47665	-0.385951	0.675449	0.504649	0.770249	2.05555	-0.0811507	-0.0362507	-4.37675	0.357749	-0.501651	2.14075	-0.610851	-3.18545	-2.97915	-2.26615	1.36895	3.44355	-1.96835	3.86535	1.69985	-3.62715	0.627749	-0.286251	0.0725493	-1.90245	-0.437251	-1.21495	0.605649	0.894349	0.784749	0.0275493	2.94425	-1.21225	1.75035	-0.736151	0.105549	2.21265	-2.55025	-3.64355	0.411549	0.446549	-2.52225	-3.90235
CCNO	0.285857	-0.172043	1.27856	-0.665543	-3.88654	-1.70854	-0.470343	0.0995565	-3.96284	-3.15744	-2.83034	-2.97004	1.23936	-2.69124	-0.786143	-1.41494	-1.67284	-3.40874	-2.35484	0.0952565	-3.06214	-3.60504	0.0119565	-3.34454	-2.01464	-3.35314	-0.909743	-2.67014	-2.55424	-2.88814	2.73276	-4.18774	-0.0397435	-4.28874	-4.55254	-3.22564	-3.16074	1.12636	-4.06574	-2.05684	0.766757	-3.16334	-2.66924	-5.69904	-4.18364	-2.75314	-2.61074	-1.93084	-1.47524
MLPH	-2.35172	-0.155017	-1.89892	0.784983	-0.819517	-1.73942	3.80348	-3.43752	-1.09382	-2.01432	-3.53922	-1.26002	-1.83692	0.320783	-3.38302	-0.782617	-0.641317	-2.26102	-0.246017	-2.50422	-3.16642	-3.51922	-0.730917	-2.60752	-1.19342	-1.03832	-2.26682	-3.74522	2.09888	-2.33152	-3.87482	-1.85512	-2.30372	-2.21742	-4.09462	-3.54492	-1.75022	0.0253826	-3.45642	-1.88102	-3.97222	-3.03452	-3.32232	-1.25092	-0.232517	-2.68322	-1.22322	-0.527817	-2.70632
GPR109A	2.36661	2.25561	0.80731	-1.00139	0.46171	-1.25729	0.96151	1.04421	0.31031	-0.28719	-1.22009	1.54671	3.27041	4.75541	-1.22009	-2.45269	-3.12829	4.86531	1.77821	1.92201	2.77121	-0.46559	2.76901	-1.61629	0.11701	-1.56989	2.02381	-1.11149	-0.21039	-0.0637898	-0.35099	-1.94279	2.36581	-0.23589	-1.38059	-2.11999	-0.58289	2.14781	-1.00979	-0.55719	-1.37569	0.49331	-1.07989	-0.65199	-0.92209	3.38041	0.61111	-0.75159	-1.27679
ZNF536	-1.01251	5.26099	-1.64921	-2.23051	-1.78811	-2.23051	5.77219	-1.68141	-1.89811	1.54119	-1.69411	-0.568111	-0.982811	-2.23051	-2.23051	0.815789	-0.111011	-2.23051	-0.949211	-2.23051	-1.77331	-0.736811	-2.23051	-0.695011	-1.20841	-1.29881	-1.18361	-1.41991	-2.23051	-0.906011	0.0594894	-2.23051	3.04179	-1.45601	-1.44121	-1.68911	-1.82931	4.68309	-2.23051	-2.23051	-1.15591	-0.126511	-0.0946106	-1.56431	-0.971011	-0.686611	-2.23051	-1.62071	-2.23051
HS3ST2	0.539065	5.32887	2.88177	1.02777	6.01217	2.78857	-4.81103	3.00107	0.739065	0.810165	1.39747	1.41887	4.78677	1.82717	3.95357	1.31097	2.45957	3.65407	0.222865	1.48027	2.88377	0.607565	-1.38663	2.48677	3.15167	3.05797	3.76487	4.39477	-1.21703	2.91677	1.70097	3.80997	1.77557	5.04597	0.487365	0.227965	5.80207	2.06467	5.51517	4.84577	2.12777	3.42937	4.61267	5.67487	2.89757	3.81367	3.52077	2.02307	2.77037
ETV4	-5.04085	0.610449	-4.37705	-3.02575	-4.70885	-4.45855	-2.30835	-6.28025	-4.49195	-3.64335	-4.15075	-3.27475	-1.56305	-4.30995	-5.29395	-1.11935	-2.53415	-1.60395	-3.35375	-3.58855	-5.18615	-4.69405	-2.96925	-4.66335	-4.32795	-5.06775	-6.49015	-3.74885	-1.05155	-3.67515	1.06765	-5.09305	-3.20405	-5.01675	-5.40015	-3.08105	-4.47105	0.130049	-4.30295	-3.98315	-4.13285	-4.50175	-4.00575	-5.02745	-4.92555	-3.07265	-3.26005	-3.33865	-5.53595
LAMB3	0.850666	-1.98463	1.95867	2.58857	-1.93233	-2.34433	-1.01443	1.16307	-1.06203	-0.0320338	-1.16683	0.0820662	-0.578934	1.58597	-1.19373	2.28097	-1.96193	0.433366	-1.19723	1.52347	0.562766	-2.81373	0.693666	-1.70303	-0.127634	-1.30143	4.18257	-0.840234	1.90317	-0.0570338	-1.24353	-2.36743	1.20037	-1.33413	-3.85903	-2.92893	0.0415662	-1.35613	-1.04773	-0.602434	0.00286623	-1.85183	0.673466	-0.663434	-2.34473	0.672666	-0.445734	-0.609034	-2.70883
FZD10	-4.08633	-0.131733	0.923767	4.43157	-1.78833	-1.86223	1.23927	-0.714833	0.0367667	0.652267	0.390167	-0.590933	-2.28143	-1.89363	-1.87133	1.29487	1.17087	1.36517	0.0397667	-0.491333	-2.18333	-0.454633	-0.669133	-2.87603	-0.193133	0.597567	-2.75043	-0.213233	-1.53223	-1.44143	-2.41973	-0.260833	2.60667	-1.64183	-1.50103	-1.76953	0.595267	0.0783667	-0.206933	-2.83323	0.907467	-0.381033	2.02897	-4.82023	0.970767	0.626967	-0.819433	-0.844833	-4.08273
ADH1A	-1.93854	1.50966	1.75166	2.95346	2.43216	4.09086	-1.93854	2.88576	2.69576	1.89546	0.740364	3.36686	-0.690836	-1.93854	2.99216	3.71036	1.39496	0.218264	2.72366	0.675764	-1.48134	0.829464	-1.93854	1.76486	0.0945639	1.97476	-1.93854	0.526964	-1.93854	-0.0775361	-1.10824	-1.48424	2.01856	0.00346389	0.275864	1.03056	2.17846	-0.148536	-1.93854	0.853964	1.65386	2.11416	1.39106	-1.93854	-0.679036	0.0152639	-1.47894	0.116764	-1.93854
NRK	-4.05876	-3.06496	-0.483964	-0.290664	-1.38426	0.587136	2.52454	-0.303064	-0.0799641	0.873636	-0.735964	1.35324	-4.05876	-4.05876	-0.406164	0.865936	0.606436	0.440736	0.897436	-2.13486	-4.05876	5.25484	2.06414	-0.427264	-1.02026	-2.16246	-3.62006	2.76554	-3.51136	0.610636	-1.76876	-2.37136	0.0160359	-3.09726	4.76764	1.53694	0.0582359	3.45274	0.0679359	-0.924464	0.871936	1.56434	-1.92286	-2.93856	-3.50816	-1.11286	-0.276564	-2.42456	-4.05876
SVEP1	-1.64926	2.46884	1.09844	2.41764	2.96014	5.40244	2.25194	3.05914	2.24324	2.68464	-0.0294638	3.03704	-1.22516	-3.53976	2.04184	3.48534	3.05034	2.71604	2.50914	0.0317362	-0.501164	1.77404	1.40314	2.42894	2.17654	2.41604	-1.31406	1.59924	2.64974	1.99184	-0.221864	0.0210362	2.16804	1.17594	1.06084	2.50134	2.66894	1.08094	0.532636	1.47654	2.18824	2.58854	1.90474	-0.276964	-0.336464	2.79184	1.75504	0.362936	-2.68966
43711	-1.34133	-0.782634	-0.115634	-1.86123	-1.17683	-2.48263	-6.82573	-2.84173	-3.22403	-3.25893	-3.78923	-1.79823	0.854666	-2.00333	1.11437	-2.10263	-3.13113	-2.97733	-2.86293	-1.85883	-1.25263	-1.00363	-1.23903	-3.61963	-2.69683	-1.34803	-1.91213	-2.68943	2.18807	-1.97623	3.50787	-3.41653	-0.892534	-0.603434	-1.46643	-3.77503	-0.0442341	-0.751634	-2.45963	0.124266	0.598166	-2.30883	-2.33383	-2.26543	-3.06593	-2.75483	-0.487234	0.318466	-2.85473
MRAP2	-1.73531	-2.10171	-2.73711	1.06949	-0.359007	-0.789907	0.804693	-2.40471	-2.60971	-0.0846069	-1.08501	-0.240007	-0.0659069	-2.86931	-0.217807	1.61099	1.12479	-1.76371	-0.126307	-1.08681	-3.81531	-2.93271	-3.50741	-0.853307	-1.53681	-1.27261	-4.12381	-0.313907	4.01399	-0.894507	3.51209	-0.640207	0.722693	-1.87951	-3.46591	-0.442407	-0.729107	-0.900807	-2.42461	-2.26911	-0.731507	0.809893	-1.62401	-3.98741	-1.24111	-2.62581	-1.63081	-3.26421	-3.31251
TRIM46	3.85331	-0.581486	-0.806986	-1.25769	-2.08569	-1.27099	-0.122186	-0.308086	0.576214	0.0410139	-1.73529	-0.0936861	0.226114	2.87541	-1.93019	-0.540286	0.313114	-0.445486	0.970514	-1.63829	-1.05499	-1.65189	-0.885286	-1.57909	0.769214	-1.27349	-1.35759	0.203214	1.68401	-0.639486	2.44851	-0.837586	0.468814	-1.49279	-1.89779	-1.61809	-1.52869	0.873014	0.903314	-0.619386	-1.44289	-1.08079	-0.698886	0.0239139	-2.35629	0.288814	1.41321	0.640014	-2.47519
NTNG1	-1.49859	0.550006	-3.60819	0.0330059	-2.12549	-0.852294	0.908906	-2.35139	-1.39819	-0.116694	-0.739494	2.15391	0.205206	3.46681	-1.61279	0.574606	-1.07739	-3.08979	-0.741394	0.465306	-2.80439	-1.78339	-2.55039	-2.64519	1.75661	-1.26229	-3.16949	1.81271	0.674106	-3.14759	-2.25409	-3.60819	1.23681	-2.07469	-1.05859	1.45061	-2.06039	4.18631	-2.84199	-1.91979	-1.37939	0.364106	-1.24379	-2.94199	-2.65999	-0.959994	-2.28579	0.783406	-3.19279
SNX32	1.20581	-1.31389	-0.315393	3.19101	-1.14569	-2.20779	-2.62839	-1.11599	-0.683693	-0.858193	-1.14239	0.191907	1.71101	-0.949793	-1.31009	-1.05299	1.26491	-2.10999	5.01851	-0.704493	-2.17119	-1.56509	-1.57059	-0.187293	1.87301	-0.566093	-2.18969	0.332307	-2.08099	-0.925093	0.741407	3.04311	2.04051	-1.85389	-1.33189	-1.13189	-1.91359	-0.838393	-2.19499	1.71261	-1.55379	-1.70259	-1.09929	-0.885393	-2.07779	3.96851	0.100307	-0.994193	-1.62769
SCN4A	0.107263	-0.214637	-1.15124	3.85436	3.05596	3.46176	4.00556	2.77136	5.70536	3.91626	3.99616	1.97636	-2.47924	-0.499837	1.18596	3.42206	3.63456	0.744663	4.27426	0.385963	-0.210937	5.30866	0.773563	4.31566	2.71736	2.78566	-0.0173371	3.26056	-0.247637	-0.635737	2.38336	4.15586	2.10956	1.68076	4.25996	4.35296	0.991663	-1.93694	-0.201937	1.02446	2.23216	2.79936	1.70766	1.16816	2.37836	2.43116	0.604863	0.897863	4.57826
IGFBP2	-3.0385	-1.4939	-0.5844	0.8645	-1.79	-0.6838	0.9161	-3.2963	-0.8945	-0.7327	-3.1498	-1.0852	-2.5321	-3.7841	-0.767	1.6256	2.0317	-1.3225	-2.2101	-1.5562	-3.6714	-3.5835	-1.6459	-2.2904	-1.135	-2.6452	0.4548	-0.7425	-1.4217	-1.2806	1.5974	-1.7047	-0.8538	-1.956	-4.1014	-1.8619	0.2042	-1.3308	0.1455	-1.545	-2.4497	-1.2939	-1.1455	-3.1632	-2.5677	-0.2418	-2.0321	-1.1665	-2.372
DERL3	-0.335059	-1.52176	0.505541	-1.19146	-1.75836	3.24504	0.241741	-0.0165591	0.0952409	-0.352259	-1.47206	1.28864	0.950941	-0.250659	0.709841	0.145341	2.59004	-0.128459	0.554441	-0.0218591	1.28574	1.50654	-1.12166	-1.42846	-0.533759	0.156741	-0.149059	2.02424	1.84634	1.50694	-0.306259	-1.77266	1.94644	-1.31006	0.318341	-1.04456	0.142141	-0.659959	0.732541	0.785041	-0.764559	-0.813859	1.07004	-1.08436	0.105041	1.25294	0.492141	4.08434	-1.03476
SLC16A9	3.7588	-5.046	-0.245804	-1.1038	2.9097	3.0201	0.0631959	2.7638	1.9043	1.4973	3.231	0.259896	3.6388	1.2453	2.7545	-0.591204	3.3027	1.2393	2.5537	0.974796	-3.1161	1.0619	-0.965204	1.5676	1.0347	1.5803	1.6964	1.5392	0.278496	0.748396	1.5656	1.8413	0.269596	1.8606	4.5676	4.9176	3.2385	-3.5233	-0.681204	3.3377	1.5314	1.1757	0.935296	1.4068	3.2731	0.745996	1.4599	1.6267	1.8221
KRT19	0.568978	-4.47422	-3.67002	3.85418	-1.18802	-2.15892	5.12278	2.97248	-2.40832	3.36888	-1.55072	0.510678	-1.90572	2.95308	-1.37072	3.85528	-4.78712	-2.70352	2.45878	3.38248	-6.40182	0.901078	-0.369422	-3.82132	4.03098	0.0303779	1.31988	0.0062779	3.99718	1.35688	1.75848	0.702178	1.41248	-4.14162	-0.854322	-2.28052	0.116278	1.37528	0.226578	2.43658	1.69898	0.865378	2.09518	-0.735122	1.58138	3.47558	0.900978	-1.04232	-0.747722
PTGS2	1.19697	0.362867	0.585167	0.494067	2.52877	1.22507	-1.63453	0.872567	-0.037533	2.12867	-0.945833	-0.046433	-0.069233	4.16657	-0.403733	1.65907	0.945267	5.14957	4.21437	0.046467	0.510067	2.78347	3.27167	0.858867	0.971667	0.895267	-0.602233	2.05297	2.97977	1.67967	-2.95573	-0.752533	2.24497	1.92627	2.61047	0.274267	1.47027	1.32307	3.63597	-0.142333	0.336567	2.74717	1.07377	-0.796733	-1.41203	0.957767	3.01707	-0.154133	-0.343433
SYTL5	-1.35746	0.286537	-2.11896	2.00644	0.529237	1.02784	4.21034	-2.57556	-2.18206	-3.03976	-3.88346	0.495437	-4.80996	-4.80996	0.0667374	1.92174	2.10264	-1.60596	-1.78266	-1.25996	-4.35276	-2.84426	-2.92076	-1.81676	-1.24616	2.11184	-2.86776	0.219637	-0.276963	0.0206374	-3.07256	0.610437	0.462337	1.58474	-3.83106	-0.652163	1.50964	1.47724	-1.52316	0.0558374	1.13194	-0.331363	-0.224363	-3.50716	-2.88846	-1.95656	-1.06766	-4.80996	-3.80926
TFAP2C	-3.16426	-0.410162	-3.62166	0.147738	-5.12466	-5.54646	3.77354	1.41454	-4.93736	-4.39776	-5.29566	-1.34066	-3.46916	-4.91716	-5.08546	-1.42646	-3.51826	-3.38766	0.172938	-1.59586	-5.08696	-5.99376	-4.10156	-3.78846	0.709138	-2.30096	-4.97946	-4.64666	-3.88236	-5.07836	-4.18286	-3.64866	-2.95286	-4.45206	-5.34916	-4.71556	-4.70916	2.17834	-5.51776	-3.47536	-3.78056	-3.25846	-5.07536	-6.11546	-1.52716	-2.19726	-3.35456	-2.75886	-6.04416
TM4SF5	6.12832	-1.86588	3.67782	-1.39848	4.72082	3.09432	4.71742	5.80912	5.25122	6.68842	5.13902	5.19042	-1.11118	2.41872	5.73162	-1.45448	2.95382	4.44272	2.12312	6.48542	-1.40868	4.82672	4.30112	3.67552	5.22762	2.97612	6.41762	1.40752	-1.86588	3.67352	1.88362	4.59932	1.58132	4.09082	4.65042	4.87692	3.67412	-1.86588	-1.09968	6.14612	3.98672	3.58982	5.65732	4.67542	5.39982	6.00612	2.75702	5.68272	3.33192
EGFL6	-4.88994	-3.89614	2.79946	0.40486	-3.40724	-3.87874	-4.88994	-1.46664	-2.85124	-0.0455404	-3.65674	-1.03934	-1.00774	-2.71304	-2.76534	-0.53434	-1.62654	-0.41834	2.53236	-1.39844	-0.96694	-2.28454	3.22586	-0.76424	-1.76364	-0.24324	-3.24274	0.0360596	-0.86954	-1.73644	-2.59994	-2.44594	-1.53284	-3.76274	-3.33324	-3.39344	-1.76974	0.0407596	1.33756	3.44036	-1.43634	-3.40474	0.46706	-4.22374	-3.15724	1.06036	3.72746	-2.37034	-4.47454
CTHRC1	1.92127	-0.604332	1.05247	0.844368	-0.587432	1.40427	1.29237	1.29517	-1.44153	1.04117	-1.58813	1.82817	-1.79993	3.70207	2.01267	1.46597	2.49877	2.89637	0.255368	1.21957	0.167068	-0.406232	0.832668	-0.802732	2.62557	0.754268	-1.20023	1.75447	1.83567	2.07747	0.056268	-0.117632	1.88187	0.217368	-0.204732	-1.98233	0.672968	3.22647	1.91317	2.56987	1.38227	-0.778332	1.97487	1.20947	0.232868	2.01737	2.50797	1.52467	-2.70283
SLC16A12	3.70237	2.83387	4.03107	0.921872	6.94107	6.23427	3.73857	7.45957	5.05857	3.06407	7.05847	5.62457	6.28787	0.587972	7.59567	4.03057	6.39107	4.47447	5.81277	3.23937	0.971772	5.31797	1.57617	5.96207	4.78587	7.55087	3.76807	4.87357	-0.0222282	5.95467	5.76197	5.22887	2.81447	6.75577	6.92697	7.06187	4.34297	2.99397	5.92107	5.48547	7.84737	6.54957	6.07377	6.39897	7.73727	3.25337	5.10327	-0.583928	1.37377
PDZRN4	-3.5051	-1.0558	0.876599	3.5909	1.6429	3.4239	-0.452101	1.5377	-0.415401	2.9901	0.874299	0.301499	-2.7504	-2.5941	2.751	2.8441	1.1601	-0.171701	2.2092	-2.2437	-2.1881	-1.5394	-2.1141	2.1674	-0.0729009	1.218	-3.5051	1.5574	-2.2515	-0.179401	2.8715	0.575199	1.4969	2.588	-2.3586	0.537799	1.5279	-0.886901	-1.3339	-0.637501	2.5126	3.0764	0.912399	-3.5051	1.37	-1.3831	-2.6973	-0.440801	-2.7676
KCND2	-4.30973	-2.14943	2.01017	-1.47763	-0.209432	-1.62793	0.606568	-0.505432	-1.68183	0.0328683	-1.97263	-0.0474317	-0.997232	-3.39873	1.00627	-1.73673	-1.04633	-0.461332	-0.576032	5.42567	2.15987	-1.02913	5.12317	-2.94103	-1.36463	1.87407	-4.30973	1.78767	-0.133832	2.58167	-2.01973	-2.99913	0.600168	-0.826232	-0.955832	-1.10863	-1.41983	-2.34433	-2.38253	-1.37063	-1.12193	-1.17263	-0.335932	-1.95693	-3.36153	0.513068	-0.308932	-2.08253	2.68797
TINAG	8.50559	-1.65121	5.17699	-0.831511	8.29309	7.82569	3.57749	5.94999	6.95179	5.19329	7.77259	4.35399	10.0922	3.39909	6.34059	-1.23981	6.82289	5.93459	6.43759	4.83249	6.83339	7.09569	3.88589	7.23889	5.28109	6.35399	8.34989	5.82889	4.34339	6.92619	3.53489	5.55769	5.50209	6.97759	8.74399	8.59179	7.67359	0.470489	5.11589	5.26379	6.04309	7.52829	7.14149	5.51179	6.95069	6.14509	3.11789	7.15829	8.58349
ADD2	1.62821	-1.12709	0.824609	-1.52049	-1.70429	1.27261	-5.02239	0.345709	0.146509	-0.679791	-1.51689	0.502509	2.86481	-2.58889	0.518509	-0.666791	0.453009	-0.468791	2.77691	1.31941	-0.546491	2.82441	-2.34229	-1.25059	-1.28129	1.03931	2.14971	0.664309	-1.87759	-0.374491	4.63151	-0.682791	2.94341	-0.166991	1.99881	-1.82129	1.25011	1.43961	-1.45409	1.03461	3.05731	-0.665191	1.29661	-2.66959	-1.86869	-1.32479	2.36651	0.198609	0.861709
CYP27B1	-0.293265	2.06844	-0.140465	-0.398465	-3.33426	-2.22526	0.0702352	-2.12206	-0.610665	-0.799865	-1.23626	-1.36276	-0.891965	1.17124	-2.69236	-1.92566	-1.47606	-1.32776	-0.907565	2.82944	-1.49206	-0.137965	3.25064	-2.31146	-0.489965	0.424535	-0.803065	-0.320365	-2.70626	-1.84136	-0.276065	-0.645365	-0.192865	-2.09306	-0.714565	1.21954	-0.732065	0.544535	-3.36076	-0.151265	-0.229265	-0.302765	-1.34096	-1.84746	-1.86816	0.382035	3.13894	-0.0398648	-3.09196
ADIPOQ	-1.71446	-1.71446	-0.720064	5.45234	8.10414	1.57854	2.80264	8.54934	9.88904	7.98324	7.32704	7.99434	-1.71446	-1.71446	-0.909764	3.97194	-1.71446	-1.71446	-1.06166	-1.16276	-1.71446	6.53324	-1.09066	2.51224	4.88364	7.29174	-1.71446	-1.71446	-1.16706	-1.71446	5.80804	-0.915164	1.08144	-1.40776	5.94014	5.00364	-1.71446	-1.42346	-1.71446	-1.25976	-0.639864	5.78974	-1.71446	-1.71446	-1.71446	-1.71446	-1.71446	-0.677364	-1.71446
C11orf70	3.45304	-0.677661	1.76014	2.04624	-0.882161	0.0675387	2.79734	0.135439	-0.225761	1.89694	2.62134	0.356739	2.59534	0.593439	0.386739	2.10964	0.616439	1.50854	0.868239	0.142939	-0.400961	1.28494	-1.45436	-0.996561	1.58634	-0.679561	1.86944	1.88534	3.68874	-0.723861	1.00994	-0.0499613	1.55154	-0.346861	1.01104	-1.36856	-0.799861	1.56694	-0.726261	-0.0197613	-0.240661	0.392239	2.46454	-2.17136	-1.53396	1.40224	1.87114	-1.01606	-0.0274613
WNT7B	-4.94287	-3.72607	-3.62557	-1.25637	-6.08037	-6.10217	0.357333	-5.26597	-3.95657	-3.70967	-1.83537	-3.79377	-2.78177	-3.97617	-4.82657	-2.36637	-2.82817	-0.320367	-3.77377	-5.26137	-5.43967	-1.23217	-0.411067	-5.81527	-2.95897	-3.93987	-4.72057	-3.30667	-2.72357	-2.90417	2.56813	-5.01147	-0.220067	-4.49447	-2.91807	-3.83027	-1.34217	1.22603	-2.08497	-4.40687	-4.54097	-0.980967	-3.70807	-4.91207	-5.26327	-4.56897	-1.87807	-0.352567	-4.52167
WNT10B	2.61341	-2.52139	-0.717392	-0.847092	-1.43439	0.412508	-3.51519	-0.801792	0.415408	1.23541	-0.560192	0.680408	0.432708	-1.20429	-0.965692	-1.02449	1.72511	-0.788192	-0.212192	-0.284992	-1.82049	-0.346692	1.72431	0.998108	-0.570092	-0.932292	-2.46829	-1.65189	-1.02599	-1.65419	-0.742092	-0.976192	2.52331	-1.57319	-0.906992	-0.464492	-1.96739	0.869508	-1.88189	-1.52819	-0.449192	0.151208	-1.26049	-2.84899	-1.42679	0.471108	-0.0385918	2.65501	-2.09929
BCAS1	4.64895	-5.26475	-2.68555	1.39615	-4.03305	-2.41025	2.07255	0.358555	-4.00125	4.70475	-1.52995	-2.28155	-2.18065	2.43275	-2.70125	2.53245	-3.89415	-2.86035	-2.31115	-3.34535	-3.99355	-5.05765	-5.84555	-3.32265	-3.64135	-2.79935	0.480855	-3.59175	-0.532145	-4.52105	-0.584345	-3.61245	-2.23335	-4.88405	-5.84555	-3.94555	-2.43705	0.228555	-2.45865	-1.76385	-3.50755	-2.75845	-2.51595	-4.93455	3.39545	1.63975	-3.03745	-0.624545	-2.90575
SYT3	1.22834	-0.0231631	0.621237	-0.344263	-1.05946	-1.77716	-3.01236	1.81194	0.893537	-0.328663	-1.12416	1.54354	3.57024	3.77704	-1.92816	0.598937	-0.892863	-0.722063	-1.57046	0.354337	-2.55516	-2.22446	-1.12316	-2.30486	-1.66386	0.184237	3.38874	-1.68596	1.12624	0.0136369	1.59314	-2.55806	1.00484	-1.16216	-2.22306	-0.319863	-0.322963	0.300737	-1.37906	-1.70086	-0.783563	-1.01266	-1.30606	-2.10136	-3.01236	-0.478863	0.0108369	-1.64606	-3.01236
COL24A1	-0.188527	2.30487	0.638973	-2.91993	-1.26933	1.42527	2.66647	-0.267027	1.85437	2.17367	0.853473	0.863973	-1.04583	-2.80813	-2.02733	-0.813127	0.747273	2.51127	0.655673	-0.656027	-0.603927	-0.494927	0.577673	1.13967	0.018573	0.796273	-1.95293	-0.121027	-0.00232702	0.415873	-1.51973	-0.772827	1.14747	0.113073	-0.229327	-1.14003	-2.06463	2.38707	-0.371627	-1.15513	-0.722627	-0.289727	1.11997	-1.24273	-1.20693	0.240373	3.05767	0.175673	-2.60683
LPHN3	-0.555575	-1.84228	2.47242	4.70892	3.13322	3.75692	-5.15308	0.836425	1.68252	2.62702	0.687125	2.74632	-0.0660751	-3.47448	4.84182	4.24122	3.50302	1.77842	3.47682	0.433125	-0.726375	-0.158675	1.11862	2.93892	3.04052	2.69902	-1.52408	4.57602	2.35752	3.80962	-1.83858	2.51812	3.50952	4.69242	0.127425	0.736625	4.14842	-0.211875	1.82522	1.56782	2.83322	4.23132	3.72422	1.71972	2.37112	1.47902	2.49532	0.426425	-1.12198
PRRX2	-1.06057	-2.22477	0.360232	1.66833	-1.14177	0.772332	1.16783	0.739932	-0.0223681	2.44683	-0.00566814	-0.181068	-3.15187	-3.27217	-0.388368	0.677032	1.40893	0.547832	-1.11797	-1.04087	-2.15887	-0.374168	-2.03017	0.669432	-0.530968	-0.287368	-2.04897	0.545232	-1.45497	0.444332	2.74533	-0.719468	1.30503	-0.775968	-1.88047	-0.938068	-0.0101681	-4.07417	-1.73297	-0.590068	-1.84767	-0.557468	1.01773	-2.52127	-0.274568	0.714532	0.368532	-0.739368	-4.30057
CAPN8	-0.377158	0.0333419	-2.22496	-0.427358	-3.09786	-2.79436	-3.54026	-3.54026	-3.20786	-3.54026	-1.33786	-0.908658	-1.92586	0.927742	-2.73556	1.49024	-2.97676	-2.34036	0.312542	-1.80526	-2.45716	-1.87146	-2.91646	-2.83276	-0.695158	-2.30066	-2.26436	-3.07886	-3.54026	-3.54026	-1.80286	-2.22966	1.95974	-3.23356	-2.56136	-2.60616	-2.82546	-0.553358	-0.816458	-3.54026	-0.832958	-1.16206	-3.54026	-2.62926	-3.54026	-2.57086	-3.54026	-2.93046	-3.54026
KL	3.50459	-0.136313	2.25609	5.59839	5.45719	5.00529	2.16579	4.64499	4.48549	3.02879	4.96949	4.42749	5.11929	1.31949	5.68049	6.14949	4.09649	3.05979	3.84469	1.13499	4.03199	4.39219	1.19499	5.12939	3.91519	5.01899	2.02859	5.13029	0.752587	4.01349	5.60119	5.38529	3.16039	5.73189	5.86249	6.25959	5.89909	-0.451213	3.69519	4.55559	4.56909	4.53249	4.63299	4.96059	4.13769	3.80379	3.74079	4.64659	5.97989
INHA	2.71597	-2.02763	2.04297	3.55097	-1.40603	0.613168	2.28797	0.933868	0.0868683	0.289368	-0.417632	-0.540432	1.64787	7.43937	-0.726932	6.49547	-0.753732	0.589068	4.50547	0.757568	1.86327	2.77857	0.963468	-1.66013	-0.866632	-0.0887317	-1.41733	-0.715332	-3.05693	-1.90103	0.0592683	1.91247	5.30607	0.0785683	0.584268	-0.476532	-1.53183	1.39847	-3.17093	2.26427	3.00457	-0.326732	-2.07523	-3.60433	-2.34483	-0.0760317	-1.14413	1.42077	-0.603032
C1orf130	0.910592	-1.62011	-1.89881	1.25349	0.106592	-1.73861	2.57289	-1.47351	-1.60691	-0.0121083	-2.12291	0.592892	-1.28761	-1.68881	-1.08751	1.21209	-0.366308	-1.79241	-0.631608	-1.53991	-1.08951	-2.18011	-1.79151	-0.143808	-0.567708	2.76039	-2.75441	0.282092	0.320392	0.922192	-3.58081	1.21559	1.32729	0.0356917	-2.03211	-0.240608	0.263992	-1.63061	-3.06331	-1.75751	0.0678917	0.228992	1.96649	-1.63731	-1.78861	-0.625708	-0.535908	2.22779	-1.28031
PDE4C	4.45562	-1.04958	2.04182	5.03672	-0.0448759	0.284024	3.06802	-0.0823759	2.83352	1.24162	2.25412	1.17702	-0.613976	1.31262	1.20362	3.62022	3.00992	0.0693241	2.61442	3.38872	2.17312	1.74362	-0.548876	1.12842	3.22332	0.0316241	-2.91468	0.416824	-1.14358	0.0195241	3.49942	1.99122	2.15732	1.12982	1.04032	1.54352	1.24092	1.75392	-0.832476	0.285524	1.93962	1.56082	0.670424	-0.825976	-0.660676	0.625724	0.926824	1.51022	-1.28758
OMD	-3.79694	-4.53084	1.07296	3.04176	1.65476	4.56466	1.52866	3.17006	0.273557	2.85606	1.00776	3.36076	-4.53084	-4.53084	2.75426	2.93606	4.92266	1.33966	2.11716	0.436057	-2.17994	0.193057	-2.44494	3.21056	0.904457	2.58286	-3.25494	1.80736	3.21816	1.81756	-0.320743	0.914257	1.57836	1.19356	0.393757	1.77886	1.69916	-3.17224	-3.26694	0.661657	2.48806	2.71286	0.730157	-4.53084	0.808957	0.694257	-1.80214	-0.417543	-2.41424
SCGB1D2	-0.747234	-2.61613	-1.62173	0.215966	1.83137	-2.19553	4.17167	-0.381734	2.00297	-0.845934	-2.07973	-2.61613	-1.36843	1.16697	1.34397	1.40017	-1.64833	-2.61613	0.600766	3.40197	-2.61613	4.33547	-2.61613	-0.093234	-1.26763	-1.37653	-1.56923	-1.28973	-1.67283	0.341666	2.10027	1.96567	-2.61613	0.072666	3.86927	1.11667	0.748166	-1.02573	-1.57963	1.06827	3.89707	1.08397	-0.251734	4.14007	2.45117	-0.494134	-1.52823	3.72297	0.122066
FSCN2	2.92134	0.785137	-1.44826	3.44614	-1.43516	-0.491763	0.715637	-2.30166	-1.12076	0.758537	-1.54656	0.913437	0.417237	-0.498563	-0.230663	1.36304	1.21364	-1.23806	1.31324	1.17814	-2.44386	-1.42286	-1.35846	-1.56266	-0.890463	-1.18536	2.56184	-0.993863	-0.261763	-0.886763	1.02184	-0.708663	1.17694	-1.71416	-1.81516	-1.34766	1.17994	1.15244	-2.81426	2.28224	0.344737	-1.48246	-1.92056	-3.24766	-0.431863	-1.70376	1.67204	-0.0953634	0.0266366
REN	5.20768	-1.50742	6.45638	-0.349716	2.16598	1.25638	-2.50122	0.571184	4.33758	3.93498	7.74338	2.78828	3.50398	1.68218	1.87668	1.32678	4.91378	2.66968	5.94678	5.95328	3.43898	3.59818	-0.415316	2.34928	5.91978	5.02488	-1.02782	0.592784	8.00978	0.652284	-0.604616	-0.515316	4.32258	2.15178	9.35658	6.26808	-1.31062	-1.27412	-1.46472	5.42108	5.89188	0.944684	2.98288	5.15278	8.15468	3.60768	-0.252616	4.46628	-0.763216
C8orf31	2.41815	-0.961646	-0.639046	0.348554	-0.861746	1.37605	2.16685	0.644854	1.33355	1.45205	0.322654	1.51025	0.534754	0.0493542	0.116354	1.55135	0.158354	0.268154	-0.727146	-1.44525	2.31365	-0.554146	-0.111846	1.11065	0.0275542	-0.0790458	5.28035	0.365454	-1.62215	-0.0567458	2.36455	0.665054	1.34155	0.798954	-1.17825	-0.198846	-0.0848458	2.60335	-1.15645	1.82185	2.00985	0.516454	1.25985	-1.26885	0.789454	0.896454	1.12995	-0.383946	0.202054
MUC1	3.56133	1.55183	1.15073	3.60823	0.596427	-0.248773	2.74753	2.29273	-0.227073	1.58733	-0.0426734	1.10313	0.849227	1.32893	0.287627	3.69723	-1.67497	-0.510673	1.32313	2.29923	0.965327	-2.85637	0.783927	1.08413	1.59263	0.540827	1.22723	1.79593	0.382827	0.0822266	2.21153	1.05103	0.874027	0.783527	-1.62817	0.948627	1.92163	2.09063	-0.274773	1.50623	-1.87927	0.943627	2.09183	0.149527	-1.54467	1.57453	1.61833	-0.701473	2.83053
AP3B2	0.124126	1.53923	-2.28007	-0.322274	-1.10367	-3.18717	0.625226	0.257526	0.630726	-3.58817	-1.21897	0.867726	2.17203	2.62193	1.28673	-0.568074	-3.31677	-0.193374	-0.917474	0.654526	-3.76087	0.942926	-2.66457	-0.646874	-2.34017	-1.45207	1.05023	-1.32957	-2.47477	-2.51977	2.41993	-0.712074	-0.200074	-4.51847	1.05513	-3.01177	-4.10567	0.279726	-3.81397	1.20873	-1.16987	-1.75627	-0.205474	-1.82847	-4.52727	-0.851174	1.24723	-1.00907	-5.07787
GPNMB	1.52275	4.59965	3.61615	3.38355	3.73025	1.91185	-0.219253	1.91185	-1.29565	0.134547	-0.679053	1.26595	3.22565	1.80105	2.06755	1.99945	0.478447	1.43905	-0.130153	0.499347	2.14545	-0.552153	1.13575	1.86825	1.92095	2.09535	1.96195	1.89155	1.40845	2.14765	1.52885	1.23505	-1.25825	3.16125	-0.203853	-0.802253	3.60945	1.37905	2.62425	3.40255	1.83645	1.42515	1.79415	3.91045	0.661647	0.767447	2.36665	1.04895	1.97225
ARTN	0.856232	0.146032	-0.302368	2.03913	-1.09257	-1.69137	3.86623	0.857432	-1.04767	2.42543	-2.18917	2.80263	-1.44037	2.93273	-1.63237	2.73153	-0.0971678	-1.31597	-0.0538678	0.908632	-2.40797	-0.473668	-0.412968	-1.77567	3.32223	-1.52597	-1.90827	-1.02787	-4.10197	-1.16987	-2.24887	-1.09677	0.952232	-2.01457	-1.40207	-1.07297	-1.69837	1.18023	-2.17557	-1.34307	-1.34927	-0.622968	0.313032	-4.64937	-2.72787	1.77323	-2.40077	-0.331968	-1.06307
HRASLS	4.44955	-0.701646	0.883454	1.40855	-2.91025	-2.45565	0.826254	-0.206546	-1.18925	0.924354	-3.69085	-1.84345	0.319954	2.72735	-1.23645	-0.703446	0.106554	0.569154	0.559054	0.534054	-1.05395	-3.69085	-2.63305	-0.535146	0.598754	-2.19765	0.644754	1.32195	1.62255	1.17735	-3.69085	-0.498146	0.642154	-1.50405	-2.39435	-0.289946	-0.931446	0.112554	1.54915	1.53065	-2.61625	-1.23175	1.38885	-0.850446	-2.17545	2.14305	0.091354	-2.65375	0.973554
LRRC4C	-1.40042	-2.62452	-0.304716	2.66808	-1.79322	0.893684	5.87728	0.646484	0.132984	1.03788	-1.01452	1.16608	-1.66242	3.19348	-0.0777156	2.36448	1.88428	1.93178	3.66148	-0.651216	1.40538	2.95528	0.430984	1.31048	-0.516816	2.20728	-2.55402	1.08678	0.731084	0.262184	-2.03082	-1.41002	0.676584	-1.22512	2.39328	-1.98612	0.788784	2.75978	1.14198	-0.322616	-1.86322	-0.285116	1.11538	-3.53502	-3.65062	1.33808	1.91338	-1.97402	-3.46372
CYP3A4	-0.0991341	0.481266	0.312566	-1.67903	-0.898434	0.560866	-1.67903	0.928666	-0.326034	-1.67903	0.999866	0.479566	-1.67903	-1.67903	1.33797	-1.67903	-0.395834	-0.780034	-0.578434	-1.12733	-0.362034	-0.384534	-0.0175341	-0.310334	-1.67903	0.532066	2.63087	1.47727	-1.13163	-0.354534	-1.20483	0.00836593	0.632166	0.507766	1.60467	1.84117	0.598166	1.81667	-1.24563	1.03417	-0.604434	-0.753234	-1.21733	0.0639659	-1.67903	-0.709634	-1.21943	-0.641934	0.907166
RGS11	-0.71429	-0.65779	-0.74719	0.10681	-2.06299	0.21001	0.81901	-2.04409	1.33311	1.33351	-0.33779	0.0446097	1.15591	-3.01799	-0.92969	-0.0404903	0.61821	-3.31709	-0.36929	-1.27859	-2.66449	-1.08049	-2.29939	-0.47019	-2.02339	-0.64399	-3.40919	-0.72159	1.79841	-1.98289	0.17081	-0.36949	0.72541	-1.82879	-1.63229	0.70151	-2.19119	1.14131	-3.69969	-2.50789	-0.54369	0.0866097	-2.15959	-3.47359	-1.28989	-2.67389	-0.88659	-0.96639	-2.74959
GABBR1	1.28516	-2.47954	-0.427441	0.0465588	-2.32444	-0.942041	-1.18634	-0.676441	2.34026	1.52866	0.930959	1.17686	1.67966	0.504159	-2.75304	-0.786741	1.45456	-0.217841	1.42286	1.31646	0.137259	0.775959	0.998659	-0.939641	-0.375041	-0.861341	-1.75774	-1.52764	-0.684641	-1.78934	1.12766	0.826659	1.21366	-0.864541	0.345659	0.694859	-1.96934	0.218059	-1.35824	-1.89614	1.38206	0.117559	-1.90184	-4.30184	-0.142841	-0.584541	0.0585588	1.24176	-1.55134
COCH	-2.25722	7.20808	-0.331816	-2.47482	-3.13412	1.53878	3.20668	-2.29932	-2.16872	-0.151116	-1.66352	-1.51712	-0.407416	-4.05732	-1.17382	-1.50612	-1.17272	-2.79542	-0.824116	-3.03772	-1.74872	-0.892716	-1.09182	-2.63812	-1.78132	-1.01262	-1.12502	-1.69532	-1.77182	-0.704116	-3.21872	-2.52122	-0.768016	-2.10142	-0.574916	0.393584	1.49738	7.50638	-3.10142	0.261684	-1.20472	-0.0972158	-0.899916	-3.11522	-3.02502	-1.77252	-1.28822	-0.256016	2.21858
XDH	0.795948	-4.48195	0.385748	1.29655	-0.903252	-4.64215	1.28225	-2.56905	-4.46045	-4.38215	-3.57675	-3.05135	4.56675	1.27925	0.140748	0.280748	-4.49925	0.108148	-3.34515	-0.488452	-0.244152	-5.06275	-2.64945	-4.66605	-1.32165	-5.06275	0.497848	-3.73635	-2.83265	-4.60215	-5.06275	-3.75215	0.184748	-4.28825	-4.49185	-5.06275	-0.972652	-1.16985	-4.02625	-2.82855	-2.43935	-5.06275	1.44755	-5.06275	0.752248	-1.79645	-5.06275	0.256548	2.07135
TMEM27	6.64744	-0.110663	4.26254	0.0448368	6.19744	5.50334	4.48254	5.41444	4.81174	4.68064	6.88024	2.38104	5.44934	1.57644	7.07394	-0.761463	4.57164	3.28594	5.01254	1.19944	3.60034	6.29274	3.35294	5.58504	4.62144	4.89494	1.85794	4.22334	-0.563563	4.28414	1.90494	4.85964	3.61764	5.32854	7.00904	6.96104	4.67884	-0.555563	4.04214	6.75724	6.08194	5.98534	5.00044	4.51594	7.01104	3.19464	4.65174	6.13434	4.31394
PDGFRL	0.921576	-2.50012	1.71568	1.44408	0.318876	2.88598	0.433876	0.896676	-1.17902	2.19348	-1.70162	1.63118	-3.55602	2.16638	0.199076	-0.932224	-0.520324	2.61318	0.0900755	3.02398	1.10088	-0.919724	3.67768	-0.303024	2.47528	-0.562224	1.28468	-0.365724	-0.196024	1.12948	2.17198	-3.07432	1.25028	-2.00762	-1.67922	-0.526224	-0.665224	-0.840024	2.85938	1.59058	-1.89092	-0.0641245	0.578776	-3.19722	-1.02162	0.763076	-0.574924	0.101776	-1.69022
WNT4	-2.31195	-0.919553	0.337847	-2.52755	-3.40295	-2.11805	3.82525	-1.22975	-2.41545	-2.30575	-3.04095	-0.593853	-1.73805	-4.86285	-0.206953	0.949047	-0.819053	-2.41365	-1.87165	-1.08915	-4.76045	-3.16325	-2.88955	-4.13325	-2.17845	-1.04345	-3.41515	-4.21415	-0.296353	-2.21555	-1.99415	-2.35345	0.795947	-3.23785	-3.52785	-2.67655	-2.28825	-1.12575	-4.44415	-2.61755	-0.0929534	-2.75585	-2.98245	-5.70625	-3.58005	-0.630253	-2.60085	-2.55125	-4.33945
ALDH1A3	-1.10923	1.08727	0.586674	1.50217	-0.201926	-0.294426	-1.87283	0.965574	-2.55413	1.53007	-0.00152586	1.44047	1.84647	-0.679326	1.62197	0.224274	0.311674	1.81737	0.709974	0.268274	1.35937	-0.980226	1.92407	-0.426126	1.04357	0.555374	-1.05243	-0.552026	-0.506026	2.67037	-0.757826	-2.42503	1.88337	-0.391426	-0.819726	-1.74523	1.13557	2.91107	-2.11303	0.231674	2.87907	0.132474	1.64207	0.919874	1.65057	1.96287	2.17297	1.59687	0.227674
PCK1	7.51078	2.36688	5.05458	5.27708	6.69668	5.39268	2.81088	2.96078	7.65058	5.81308	6.93908	3.60548	4.33368	6.22358	7.28278	1.31718	5.09138	4.08528	4.42028	2.32448	5.00068	4.86128	0.316083	5.99768	4.92048	4.48798	4.51748	7.86148	4.43678	0.0562833	3.55928	7.81688	6.47938	7.02308	4.08768	9.50448	7.17588	0.490883	-1.82402	7.87568	3.86648	6.82188	7.55468	5.08018	8.02808	7.11028	3.18188	4.28738	7.47128
GPR173	0.179703	-1.9985	-2.1672	0.468703	-3.3782	-0.168297	-4.1588	-1.3469	1.6196	0.773603	-0.392397	1.714	2.6441	-2.9442	-1.0145	1.8271	1.9062	1.0121	1.1496	1.4688	-2.0359	0.946303	1.7208	-0.767297	0.0120027	-0.382097	1.5852	-0.221097	0.0889027	-0.945597	3.282	0.0425027	1.7899	-1.1827	-0.365397	-0.582397	-0.794497	1.4834	-1.9876	-0.244297	1.2687	-0.362197	-0.255997	-3.0386	-0.731397	-0.00789731	0.507403	1.3051	-0.218797
CST6	-2.48496	-1.27736	-1.04196	0.461736	-1.67936	-2.46316	2.61294	-1.64046	-3.15516	-2.86416	-3.12066	-0.789864	-2.20446	-0.936364	-2.11076	3.12634	0.957536	-2.19706	-2.40486	0.775436	-3.27076	-3.56596	-1.94056	-2.18996	-0.268164	-3.42216	-4.35386	-1.61966	-0.177964	-1.39606	1.13684	-3.27636	-0.906664	-2.60176	-2.92136	-1.56306	-0.945364	-0.0162641	-3.58766	-2.50846	-2.51346	-1.81816	-2.09916	-2.48956	-2.83846	-3.38446	-1.99556	-2.71966	-4.35386
KCNH3	-0.778685	-2.67358	-2.31078	-1.89358	-3.41768	-1.64558	-4.47208	-2.23768	-1.90588	-2.08818	-0.156485	0.393415	-1.37448	1.93872	-2.01768	-0.187985	-0.946785	-1.07808	-1.21148	-1.04168	-2.62008	-1.48998	1.69492	-2.41388	-2.43898	-4.47208	2.85492	-2.33708	2.03552	-2.46898	-3.11798	-2.12968	1.79392	-2.82518	-2.59628	-0.895685	-1.52108	0.998915	-3.70588	-0.964385	1.17292	-1.66508	-2.60798	-4.10088	-4.47208	-1.35708	-2.22348	-0.596585	-1.96838
RNF182	3.47947	-2.22913	0.789573	2.83017	-0.145527	1.60977	-4.38943	-0.323327	0.870073	1.02307	0.954973	0.730773	1.67617	0.215373	0.979673	3.22567	1.63377	0.291273	1.58987	0.319373	2.38047	0.520273	2.89307	2.00147	0.843173	3.01827	-3.34253	2.77907	4.32327	0.0239728	-1.98893	-0.0764272	1.11057	1.24837	1.20547	0.545973	1.14057	-0.0678272	2.88177	-0.0484272	0.705873	1.27687	-0.858127	-2.30953	0.236973	-0.0560272	0.475673	-1.51903	-0.651127
OLFM4	-3.36105	0.893048	-2.29555	5.89525	-2.61225	-3.67435	-4.09495	-4.09495	-3.49265	-2.08995	-0.772152	-1.03105	-1.73775	-4.09495	-3.01075	1.06105	-2.14355	-0.382752	0.042148	-1.18405	-4.09495	1.33585	-3.47115	-2.91485	-3.07285	-2.19865	-3.65625	-0.054552	-3.54755	-1.96245	-4.09495	-2.78435	1.75815	-2.96775	1.21225	1.54095	-4.09495	-0.657552	-3.05845	-1.86075	-2.78755	-1.80245	-0.712252	-3.72375	-3.54435	-2.55105	-2.77255	-4.09495	-1.67875
SYT8	-1.44865	-2.97745	-2.97695	3.49265	-3.11585	-3.13765	1.35805	-2.61225	-3.55825	1.37415	-2.32505	3.30225	-3.55825	1.96225	-2.23995	4.79665	-1.79715	-2.10965	-0.749149	0.204751	-1.86355	-3.11125	-2.50045	-2.85075	0.389751	-2.62655	-1.91105	-0.997549	-2.61495	-1.55515	1.22085	-1.87085	0.572051	-3.25155	-3.55825	-3.01685	-2.84345	-2.19965	-1.08445	-1.71285	-1.71785	-3.55825	-2.74725	-3.55825	-2.29875	-0.221849	-2.75045	-1.69825	-0.972049
AVPR1B	3.26596	-0.923144	1.23816	1.45766	5.70606	5.70876	-0.923144	4.21756	4.62696	2.22026	4.88256	2.53116	2.28586	-0.396844	3.40196	0.291056	2.66086	2.63876	2.87136	0.594456	3.91436	4.02106	2.76606	4.67596	1.28106	3.43526	3.36066	1.08246	1.97616	2.60426	0.192656	4.26796	2.60896	3.82196	3.84316	5.39476	4.15166	-0.923144	0.340756	4.43496	5.06976	3.36926	2.35126	3.56356	2.37386	2.02276	0.777956	3.90236	4.27466
ART4	0.900963	1.31146	3.49516	2.96066	3.93766	4.25176	1.70116	1.88156	0.689463	3.04446	1.72516	4.84036	0.714763	-1.04754	5.36026	5.03346	6.38536	2.29146	4.31836	3.03036	3.18096	2.07786	1.97426	3.04566	3.28866	4.36076	0.134163	4.39986	-0.348037	4.74766	-1.43184	3.30056	4.40176	4.69946	1.94546	2.89196	5.28196	0.0662632	0.536263	4.61236	4.73196	4.42816	4.52926	0.0052632	1.92316	4.20016	3.35346	2.76296	1.28346
NPR3	2.48091	0.22971	0.80851	2.58581	5.23741	4.24681	2.69511	1.61351	4.45931	2.15721	4.64041	1.72531	1.51051	-0.99589	4.61061	3.23281	2.94361	3.72141	3.67471	-0.19479	-1.35619	5.68391	0.37321	5.25441	3.34091	4.61511	2.77261	3.10261	2.15881	4.35131	0.70331	4.33111	1.61631	6.58501	5.47291	5.30821	4.79611	1.77691	0.28981	3.36471	5.51791	4.43211	2.87931	6.08951	5.58271	1.37191	2.00781	2.79541	4.67421
MUSTN1	-0.374692	-0.669892	2.50251	4.20861	1.59361	1.67861	4.48981	-0.231992	1.79081	4.16001	0.861508	1.35241	-2.36749	-0.607792	2.78871	3.56681	2.57471	-1.36589	2.31581	1.90041	-0.665892	-0.509392	-1.10609	3.32341	1.45161	-0.081992	-2.91719	2.38441	-2.98249	-0.670892	0.271608	2.23221	2.89041	0.653308	-1.23009	1.49691	2.54321	-0.199092	0.549208	-0.629392	1.59931	3.22181	3.90001	-1.96319	1.61341	0.531608	0.012308	1.56921	-1.54829
ACCN1	2.48833	1.62343	0.352634	0.259934	0.279334	0.458734	-2.22307	3.07883	-1.39347	1.48353	-1.68667	1.93803	1.18593	0.526034	1.62923	2.46353	2.71383	-0.377366	0.699334	0.595534	-0.528366	-1.77607	-1.59927	1.51493	0.272434	0.900334	0.858034	3.05093	3.64043	0.424334	1.92503	0.969634	1.60573	-1.09587	-1.43377	0.469434	-0.389166	0.286134	-0.589766	1.02813	0.905134	0.758434	1.56623	-2.22307	0.0149344	2.94553	1.09963	0.423234	-2.22307
ITIH4	4.32452	-1.40838	0.876222	-0.625278	-2.40798	0.336022	0.139422	2.22982	1.17162	4.46052	2.87992	4.52012	-1.63048	6.29202	-1.37138	-0.485678	1.31362	0.633922	0.945222	1.30542	0.506422	0.0598219	2.37032	-0.302278	1.57482	-1.56168	6.44432	-1.47838	0.241922	-1.91618	-1.24708	-0.187078	3.54332	-1.78428	-0.781578	0.755422	-1.16678	1.12372	-1.11378	2.22622	-0.00437805	1.55022	0.497722	-4.30938	-0.309378	1.77982	-0.372278	0.900722	0.781822
HOMER2	-2.09784	-1.41204	-3.05204	2.51936	-3.33594	-3.20454	0.858761	-2.01204	-4.83374	-3.47734	-0.840639	-2.06834	0.854461	1.94506	-3.50124	0.139661	-3.35494	-2.29034	-3.31074	-2.40994	-4.54284	-3.59924	-3.93674	-4.52954	-0.710839	-4.48864	0.762961	-2.10814	0.188261	-3.29754	1.25386	-2.29004	-1.67604	-2.56134	-3.14104	-2.56844	-2.24824	0.702261	-5.30544	-1.80754	-1.86054	-2.13414	-1.93544	-1.37514	-0.125039	-1.19964	-1.45074	-1.67064	-3.91134
MMP3	-2.07509	-2.66119	-0.96399	-3.18759	-3.65499	-1.76429	3.97491	3.30711	-3.65499	-2.16529	-3.65499	2.59971	-2.04059	-3.65499	-3.19719	-2.24889	-1.89389	0.46861	-2.76089	5.86761	-3.65499	-2.59169	-2.26399	-2.94749	0.51581	-1.18569	-3.21629	-3.65499	-1.74089	-2.56529	-3.18079	-1.96759	-0.39399	-3.65499	-2.50849	-3.11359	-3.25379	-2.29639	-3.65499	-2.57669	-3.65499	-2.72919	0.28371	-1.91199	-3.65499	1.80801	-2.84719	-1.79499	-3.65499
LIF	3.67085	-1.02845	2.98685	2.70395	0.999752	1.73745	0.631952	2.19105	4.03595	3.57395	2.50725	1.16635	2.24685	3.87025	0.388552	0.993552	3.05855	4.92205	3.46335	3.00745	0.885552	3.41215	3.97475	2.07795	2.98575	2.46255	3.12955	1.76775	5.39295	3.11985	2.88385	1.37755	3.91345	0.639052	3.00095	0.132952	0.0384518	2.12825	1.51745	0.719252	1.63005	3.67765	1.80615	1.14565	2.62605	3.30805	4.45275	2.98555	1.35985
SDS	1.55019	3.81959	2.24709	-1.19191	2.73979	1.01789	2.01909	1.78589	1.05779	1.41959	-0.373409	2.55929	1.56159	4.03299	1.69289	-1.69331	1.93619	4.14169	1.90149	1.38079	2.13379	0.929891	1.75549	1.65079	1.71629	1.44129	1.72679	2.61849	1.48469	4.48639	1.24659	0.965091	2.57939	2.10479	0.340991	-0.251209	3.32709	2.08069	2.42119	3.00189	1.97379	2.61439	2.26439	4.07229	3.69799	2.40389	3.59869	2.56749	3.04139
GRIN2A	1.9449	-0.628397	4.7738	4.9133	3.0584	0.902803	6.5939	5.3673	2.2844	3.7941	1.1104	6.6694	-2.103	7.4439	1.4108	4.3411	3.2833	6.6965	6.7394	0.0640026	5.997	0.900203	-1.9236	4.4316	4.8877	5.4553	3.1977	4.2261	0.922803	4.6085	-0.302297	2.7888	4.5304	5.3618	1.3752	1.7768	3.1014	1.6896	7.8609	5.2695	4.1579	3.5254	4.7459	7.6651	2.2698	4.8311	6.5166	-0.298097	4.5956
PPP1R1B	-6.63699	-6.05619	-3.83919	-1.67249	-2.59839	-0.0965927	-6.63699	-1.65639	-2.68209	0.488507	-4.17679	-2.19149	-5.88229	-4.32609	-5.83229	-1.07609	-4.23069	-6.11859	-2.49989	-4.90199	-6.63699	-4.67129	-6.63699	-0.886093	-5.61489	-3.17979	-5.59009	-4.17149	-6.08959	-5.11069	-6.16279	-6.18269	-3.10489	-5.67549	-4.76119	-2.76309	-5.92219	-4.37419	-6.63699	-5.32549	-4.79659	-3.95929	-6.17529	-6.63699	-6.08639	-1.05379	-6.63699	-5.00279	-6.63699
SEMA3A	-0.43114	-1.28734	-1.78554	-1.60614	-0.35934	0.15246	3.09596	-0.11164	-0.34464	-0.0476401	1.23946	2.57386	-1.39514	2.60576	0.47456	0.92256	2.00246	-1.02734	2.36486	-1.40824	-0.58584	-1.24234	1.34966	0.0213599	1.37626	1.17056	-1.19944	1.61976	5.68346	0.38776	-3.13014	-2.27514	0.79656	-0.47054	-0.67434	-0.61434	-0.39014	2.77246	-0.51894	-0.73104	-0.21814	0.14776	0.11666	-3.28034	-2.26944	1.42946	-0.74964	-0.25794	-1.93134
KCNJ5	-1.32747	3.72083	1.26193	4.69563	4.39543	2.61763	-5.16167	3.28493	0.314831	-1.00157	0.275531	3.03903	3.16603	3.11463	2.97113	3.80033	0.656931	1.88763	4.92233	-0.194769	2.93203	0.697031	1.65113	2.58823	2.10113	1.95203	3.26583	2.88733	1.16693	0.833931	0.225531	1.75623	3.47483	4.24133	0.538031	1.07153	4.19803	0.656531	3.16433	3.32283	2.77343	2.14353	2.96833	3.95843	0.883931	1.20343	2.31803	1.09053	3.37503
G6PC	3.19967	-0.19723	1.56587	-0.17243	5.63137	3.53967	7.28997	-0.25493	5.08217	2.32227	5.74757	0.64687	-1.51173	-1.51173	4.06347	-1.51173	2.33437	2.20047	2.57767	-1.51173	1.69037	2.01607	-0.88793	4.37657	2.85197	5.50917	5.38717	7.27867	-0.96433	-1.05113	1.74517	5.11347	3.49027	5.10107	3.10567	8.52847	9.22447	-1.51173	-0.74553	3.60577	-0.43713	4.75837	4.24817	1.38657	1.71547	2.01657	2.73707	3.41707	8.80677
CTNND2	-0.770518	1.65318	-2.15092	-0.914018	-3.68332	-0.941118	3.49708	-2.54572	-1.89772	-0.512818	-3.92752	-1.64362	-4.46392	-3.93762	2.23738	0.855982	-2.34442	2.54228	-3.56982	-1.03352	-3.14692	-2.04202	-0.774718	-2.51972	-1.33762	0.508882	-0.678018	-2.21012	-1.65672	-0.156118	-3.34812	-3.66462	-0.0843184	-3.50242	-2.68682	-3.22142	-2.50582	-3.72372	-3.00352	-2.77552	-0.705118	-2.83192	-1.50232	-3.16112	-1.31022	-1.43102	-2.10562	-3.42682	-4.04852
MYOCD	-1.23276	-0.0315645	3.45394	5.89944	3.49584	3.35684	2.14294	1.25224	3.28214	4.72064	2.21014	2.76604	-1.72796	-1.66376	4.39044	5.08904	4.71934	1.31374	5.25264	0.918035	0.350435	0.917835	-1.25646	4.93914	3.77274	2.94564	0.585035	4.18564	-0.0543645	3.82674	-1.05236	4.29974	3.77014	5.42694	0.726135	2.67454	4.29064	-1.29666	2.65134	1.21844	5.33814	5.08304	3.01034	-0.184965	4.39474	2.28344	3.36074	1.25134	-0.838665
MMP17	0.031022	-2.82898	-1.34348	-2.67758	-2.82588	-1.76578	0.334322	-2.30188	-3.09728	-0.581178	-3.52278	1.01772	-4.97048	1.18532	-2.58088	-0.066778	-0.833978	-0.699978	-1.27318	-1.29938	-2.46578	-1.70228	-1.76138	-2.85148	-0.272878	-3.14228	-2.27228	-2.29218	-1.97458	-0.269878	0.717522	-2.31598	-0.246478	-2.12438	-3.75698	-3.51008	-1.69048	0.260122	-2.72378	-0.010878	1.53142	-0.211478	0.634222	-3.64528	2.37892	-0.071678	-0.500278	-0.747378	-4.50198
RANBP17	0.510543	-1.83306	-3.26346	-2.22866	-1.01496	-1.68116	0.768543	-2.42676	-1.15246	-1.07186	-2.01486	-2.06626	0.830343	-0.280057	0.266143	-1.47446	-0.116657	-0.801657	-1.14346	-2.66556	-0.919057	-2.73346	1.29744	-0.633957	-0.919557	-0.464657	1.97204	-0.207257	-2.59056	-2.42296	0.879043	-1.06316	0.293043	-2.22066	-2.12336	-1.65836	-1.65926	-1.16126	-3.10266	-0.674357	1.80344	-0.150557	-0.881757	-0.710057	-2.27946	-0.636457	-0.366157	-2.81386	-4.35326
FCRL5	1.6927	-2.2292	0.576304	-1.3596	-2.0748	5.6973	-4.0277	-1.6578	-0.425996	-1.4861	0.254904	3.4421	4.938	-1.9986	1.3414	1.2313	4.2494	0.0224043	2.5442	1.2301	4.3671	2.2976	0.402104	0.445104	0.371704	2.4263	1.8704	3.5091	4.1261	3.3051	-0.958696	-0.956896	3.6052	-1.0516	1.7571	-2.5312	1.2515	-2.4373	1.5021	2.9223	0.383704	-0.395796	2.1999	-3.1167	-0.480796	3.1251	2.6857	5.941	-2.0266
ST6GAL2	-0.517844	-2.62274	0.105056	-0.776844	-0.0371438	0.664256	2.75206	1.30666	-2.04134	1.84586	-1.26404	0.478256	-0.0349438	-2.19444	1.75046	0.963856	0.289756	1.51526	-0.155144	-1.15514	-1.76164	-1.12454	-0.215944	1.21676	1.43736	0.0835562	0.328556	0.532356	-2.32394	0.682256	-2.29744	-0.450344	0.257556	2.14176	-1.14484	-0.572944	1.42336	1.19626	0.159156	-1.19394	1.96196	1.56456	1.20866	-2.27624	0.853356	0.0954562	-0.0526438	-1.05004	-0.467544
HAO2	4.74586	-1.70054	3.09606	-0.361243	6.56236	7.15036	4.19176	3.09996	7.77026	4.67406	6.39926	0.458057	0.838257	-1.17424	7.40836	-0.707743	6.12326	3.64926	5.85496	3.08336	1.90656	6.93486	-1.07674	6.01936	3.76866	5.61976	3.22996	6.96286	-0.757243	3.25766	3.94396	3.41556	1.45746	6.92476	7.67586	8.98486	7.94966	-1.70054	1.53356	6.12136	4.77726	6.12876	4.46776	0.163757	5.28206	4.12126	3.97986	5.48596	7.31866
CPNE7	2.04817	-3.43423	2.62347	-2.74973	-2.33343	-1.04173	0.47037	2.11307	-2.01703	-0.76693	-1.46633	2.27877	3.48707	-0.43293	1.80427	-1.33923	-0.43763	-1.72463	-1.11923	3.44487	-0.93683	-1.61683	2.53117	-1.56483	0.30217	-0.46093	0.27257	-0.71783	2.19527	-1.33403	6.50197	-1.50873	0.32907	-2.39313	-1.34173	-1.77093	-0.72163	-2.56293	-1.89503	0.85607	-0.67863	-0.67853	-0.34183	-0.11403	-3.71733	1.78257	0.40477	1.12497	-0.81633
RSPO4	2.12062	-1.38398	-0.384282	-1.27358	-3.10188	-1.65358	-0.491282	-0.0599821	-0.250282	1.52392	-2.61778	-0.338182	3.24972	0.0933179	-2.02468	-0.819482	-1.42478	-1.01918	-0.200082	1.58502	1.17572	0.821318	-1.28538	-2.36418	-1.34008	-0.665982	3.80802	0.428418	3.42302	-1.29308	6.46692	-0.473482	1.91292	-3.54428	0.415818	-3.54428	-2.35368	-2.06518	-1.26508	1.44452	0.398718	-1.08518	-2.45228	-3.17308	0.526018	0.645018	-1.18598	-0.573682	-0.880082
VSTM2L	-1.76844	-2.41794	-2.53214	-1.12484	-3.51594	0.0374595	0.10236	0.74376	-3.74374	-3.06544	-4.21874	0.98186	-3.13004	-3.79604	-1.72904	-0.92454	-2.46654	-4.09734	-2.53734	-0.56324	-5.02384	-2.49104	-4.44544	-2.95124	-1.13364	-2.53524	3.63816	0.0296595	-4.38124	-2.89374	3.25106	-4.41954	-1.04674	-3.36614	-3.97004	-2.97914	-2.15944	1.29436	-6.10694	2.05816	-2.91914	-3.64784	-3.07714	-5.73574	-4.37424	-1.41164	-2.40564	-2.51634	-4.88374
MAT1A	3.7123	-0.404701	0.906199	5.2317	-1.209	-2.0205	1.1915	1.4249	0.421199	0.261899	-2.804	2.6401	-0.628201	4.8334	0.556799	-0.313501	-2.2761	5.547	0.357099	6.1285	3.1233	0.195399	1.3401	-2.5017	1.1755	-2.1409	5.9917	-1.0765	4.0545	-1.786	0.344199	-1.0314	3.0753	-1.2461	1.3724	-1.4501	-0.864801	-1.7744	-0.307801	0.194299	2.0987	-2.8999	1.8291	-1.6844	0.416399	2.6157	-2.7148	2.6935	0.886999
ITIH3	5.81539	2.81399	5.35009	2.91549	1.42049	3.37529	2.34659	0.988285	2.32639	4.62729	2.91229	2.91469	-1.56351	2.63689	3.80159	2.55829	3.51229	1.93939	2.61879	4.02759	3.78169	-0.379315	1.58729	2.46749	2.62509	0.985185	4.99149	2.84329	2.88679	2.04279	3.37459	0.545285	5.21529	1.21169	-0.393715	1.22249	3.18949	2.23629	2.39509	3.31699	2.65969	2.93489	4.16519	0.283885	1.84179	3.96349	2.46289	3.95239	3.21929
PRAME	6.06361	-3.65109	4.15261	-0.503491	-4.52319	0.641209	3.63381	4.99171	-4.13599	1.48061	0.191209	-1.15899	3.77061	5.62191	-2.61299	-2.65509	-2.32009	4.63401	4.16981	5.39161	3.49321	-0.183391	4.38361	-1.48959	3.05831	-2.38269	6.00091	3.64171	4.99361	-2.60469	-0.817491	1.77391	4.60541	-4.19109	2.33201	-1.56469	3.64021	-2.84389	3.81931	4.66521	3.84971	-2.96589	2.99561	1.00971	5.62141	5.67941	3.79851	4.15741	1.69401
EPHA10	0.917682	-2.98292	0.673682	-0.302118	-4.19302	-3.08292	3.73048	2.60678	-2.53952	-4.97362	-4.04712	1.18818	-1.23262	-4.44732	3.48428	-0.928218	-3.43182	-2.81682	-2.92142	0.248682	-4.16982	2.46248	2.04568	-4.26612	-2.02852	-2.91132	-1.18772	-3.64722	0.556982	0.311282	1.88638	-3.89612	1.29238	-4.97362	0.944482	-3.47712	-4.57242	-1.76122	-4.54022	2.78058	2.69478	-2.10612	-0.434118	-4.97362	-3.45822	-2.21922	-0.538118	2.09338	-3.38772
PTGES	2.45156	1.23276	1.63776	1.85136	-2.41154	0.439561	2.39556	-1.98724	-2.73144	-0.744139	-2.10514	-0.0540394	0.500061	-0.0524394	3.11536	1.30806	-1.39264	-1.58784	0.361561	1.76516	-1.42324	-2.18704	0.0302606	-1.37084	2.04366	-1.24304	-0.892539	-0.936439	-0.739339	-1.80394	3.89656	-1.60124	1.40136	-2.82154	-3.30954	-2.35184	-0.208039	1.24746	-1.50484	1.96196	-0.351339	-0.426039	-0.224739	-4.55454	-2.33944	0.142261	0.0100606	-1.89854	-0.355839
DDC	6.33319	-3.06091	4.39709	-1.92131	6.42739	5.56869	5.18339	7.95789	6.17199	5.19909	6.15649	5.75219	1.08239	5.35729	8.18609	-3.23031	5.10699	2.48239	4.44859	2.20019	4.33729	7.13799	-0.54201	5.60629	3.39629	4.92089	6.59609	5.54469	-2.13281	5.44399	2.60049	5.72749	1.94009	6.07809	7.33689	7.54199	6.12719	-3.10861	-1.07971	7.13309	6.79989	5.77019	4.08529	6.06889	7.13419	4.13579	4.39879	6.57099	7.00809
SCG2	-1.37807	-2.47977	4.24453	1.80893	0.928233	0.639333	0.342933	2.61023	0.628833	2.37223	0.813433	3.68103	-1.47857	2.90753	2.24743	1.60603	5.21543	4.34493	1.74373	1.53933	-0.529867	-0.596367	0.545033	-0.554167	1.52673	1.54943	-1.40667	1.30483	2.34553	4.00743	-0.958067	0.168733	1.94483	1.48213	-0.608167	-0.421867	1.16243	-1.10397	2.26603	0.994133	0.656033	-0.165467	2.35603	-0.331567	0.0500335	1.95653	1.23413	0.978033	-3.13037
TGM5	-1.97985	-0.403146	-0.664546	5.42055	-0.925446	-0.968646	4.36515	0.733554	-0.243646	2.02635	-1.44345	4.47325	-0.365446	1.97685	-1.97985	6.76295	-1.41635	-1.08085	-0.0308457	-0.244846	-1.97985	-0.685346	-1.97985	-1.97985	0.757854	-0.271046	-1.20525	-1.16925	1.30815	-0.890146	-1.97985	-0.669246	3.80575	-1.97985	-1.40895	-1.97985	-1.57865	-0.897546	-1.54645	-0.901546	-1.18285	-1.30195	1.64265	-1.97985	-1.97985	0.429154	-1.97985	-1.97985	-1.97985
TAL2	1.67414	-1.25776	0.0575441	-1.25776	4.28404	3.32834	-1.25776	0.660444	1.17634	1.98084	4.38844	2.30624	1.28104	2.21794	3.01254	0.469144	1.27304	2.13624	2.16554	1.11854	2.76794	3.59874	1.00114	3.29504	0.581144	2.19944	1.82334	0.270644	-1.25776	1.55314	-0.783556	2.97234	3.12184	3.19134	3.73444	3.89634	3.61084	-0.724656	1.61154	3.76434	1.44954	3.43674	2.60814	4.21564	2.28914	2.89314	2.11814	1.89454	3.44404
ABCB5	0.411141	2.36904	6.62724	0.246841	2.97094	3.55454	-1.90466	-0.958659	-0.705959	1.58684	-0.203559	0.106741	0.452541	1.45214	0.219941	-0.690459	-0.936859	1.48934	-0.623359	3.38784	0.548041	0.189341	-1.28086	0.838841	5.31894	0.441241	0.165141	-1.44326	0.994641	2.09924	-0.788859	1.10114	1.78344	1.66764	0.383341	-1.36326	2.23874	-0.822359	1.38214	1.82074	0.205941	0.095041	-0.577559	2.29004	0.592741	0.049141	-0.816759	-0.270459	-0.166659
TSKU	2.64617	-0.851831	1.71057	0.756469	-0.561831	-0.0968308	0.176669	0.712769	-1.30693	-0.455031	-2.24613	0.875069	1.64757	1.69287	1.75047	-0.232231	-0.591431	1.57847	-0.728531	2.95297	-0.622631	-2.19603	0.174869	-0.932831	0.280469	-0.383831	1.80087	-1.20223	-0.456531	0.634969	0.721369	-1.69373	0.0619692	-1.01423	-2.64563	-1.05503	0.665269	-0.201331	-2.57763	0.608169	-0.608731	-1.11893	0.638969	-2.69213	-0.234231	2.04367	-0.404231	-0.446331	-0.294531
SAA4	9.41092	-2.19228	6.31822	0.290723	-0.709577	-2.19228	-2.19228	4.95562	1.13932	-0.422077	-2.19228	1.26202	5.10242	3.95732	0.952023	-0.786177	-2.19228	4.86172	-2.19228	6.18142	2.39972	-0.367477	5.53152	-1.48478	0.752823	-2.19228	7.07402	0.768423	0.952523	0.455123	3.37142	-1.39298	0.734623	-2.19228	-1.40298	-1.25818	-1.47748	-0.713177	-2.19228	-0.346877	-2.19228	-1.51438	3.69262	-1.82108	-2.19228	4.50122	1.37842	2.85602	1.22402
C19orf77	6.79742	9.87222	4.59372	3.26542	4.89382	4.66832	5.58622	5.77802	7.07242	7.53652	6.90612	5.11672	4.54412	3.87102	6.18652	1.06232	2.55052	4.82092	4.60072	2.84712	-0.634576	6.00512	2.45022	4.94142	4.48472	4.68522	6.44902	5.02622	-1.25978	7.18722	4.03622	6.56592	4.20742	6.33562	7.08682	7.52842	7.05812	7.82802	0.385624	5.24702	6.29452	5.29082	6.34982	4.34812	6.24692	4.84922	4.88752	6.13762	6.69622
NLRP6	3.84228	-0.0407205	1.14358	-1.67032	1.88448	0.75228	0.56298	2.15888	2.63668	1.00148	2.24698	1.31658	1.69438	1.54628	4.89838	-0.17952	3.43448	1.98158	2.91898	-0.39902	2.22998	2.91628	2.68618	2.85198	2.25268	2.84908	4.40888	0.66628	-1.23642	2.53638	0.0129795	2.75838	3.09178	4.03278	3.05328	4.12458	4.80878	0.41318	-1.45352	4.98048	4.03478	2.23748	2.11808	3.26778	4.09188	2.00528	3.79398	2.82928	6.07998
OSR2	-3.08965	-3.75545	0.797447	2.28675	0.113547	2.50965	0.146147	0.0159466	0.365147	1.71665	-0.847953	-1.01535	-0.442853	-4.06755	1.00105	1.36195	2.65645	-0.575253	-0.523553	-1.45115	-2.79915	1.88495	-0.260353	0.799347	0.628147	-0.407053	-3.34985	-1.43535	-3.03735	-0.562153	1.80355	-1.76385	-0.836253	-2.14535	0.406647	-2.61835	-0.756153	-0.836753	-2.51205	-0.568353	0.343647	0.702947	-1.11595	-4.13545	0.821647	-1.13315	-0.409853	0.769247	-0.120253
SYNC	-0.633497	-3.8113	2.5562	0.904003	-1.5391	0.792903	3.5049	-1.4562	-0.803597	2.8895	-2.3732	-0.540897	-0.525497	-4.9944	-0.192197	0.313903	-0.192697	-1.603	-0.366897	2.4452	-3.4628	-2.6853	0.253303	-0.277997	1.8134	-1.7525	-2.3799	0.294603	1.6832	-0.974097	1.8558	-1.4794	0.805003	-0.995597	-2.3333	-1.7627	-0.856897	1.7631	-1.1787	-1.6172	-0.642497	-0.617497	0.247503	-3.9114	-2.1315	1.9663	-1.7938	-1.8113	-4.5063
SLC34A2	6.68444	-0.394659	5.78754	4.44794	1.40194	1.85534	1.47124	5.40604	-3.43636	-1.15846	4.90864	4.12004	8.78964	5.43724	4.24594	3.72384	-3.96576	-2.76286	2.58454	4.41964	6.16374	-2.62096	-2.69836	4.29904	2.05464	0.294241	4.93384	5.09544	-4.24576	-5.08496	-6.13706	4.12284	2.05364	1.09904	-3.94676	3.78194	5.10054	-3.29816	-6.17786	4.01284	3.79354	1.95894	4.16574	-5.14626	4.26254	0.451341	4.35094	-3.15256	5.92604
ZPLD1	-1.00998	2.41432	-1.74388	2.92762	-1.74388	-1.32328	-1.74388	-1.19478	-1.14158	0.640021	-0.257879	0.548221	5.28082	-1.21758	0.499221	2.18132	-1.18038	1.86992	0.494821	3.11142	0.379021	-1.74388	10.0843	-1.34718	0.877821	1.45272	-1.30518	1.21682	8.32352	2.92552	-1.26968	1.44882	1.30322	-0.782379	1.07752	0.729521	3.14042	4.41842	2.86942	-0.665579	-0.436479	-1.06598	1.35112	-0.278879	0.494121	2.55482	-1.28428	6.03642	-0.157979
SHOX2	-0.939634	-0.413734	0.244266	-0.810134	-1.60033	-1.76293	3.62977	-0.679434	-1.89273	0.363066	0.212866	-0.592534	-1.12583	-0.627034	-0.584734	-1.24063	-2.15133	0.503066	-2.82143	0.0857659	-2.78573	-1.05573	2.47697	-2.15853	-0.477434	-1.22443	-2.45553	-2.23943	-0.303534	-0.623234	4.69337	-3.02523	-1.79153	-1.58243	-1.96583	-3.56133	-1.82553	3.16067	-1.72293	-0.298734	-3.30573	-1.23523	-2.77563	-1.32273	-1.72913	-1.06983	-0.207034	0.324566	-0.598934
BLK	-1.09251	-1.64691	-0.648409	-2.14171	-0.062109	5.38279	-2.96141	-1.70461	0.729791	0.605391	-1.72821	0.602591	0.537991	-0.527909	0.733391	2.74329	4.58109	-1.11571	2.62989	-2.40971	0.996591	2.17379	-1.29991	2.78949	0.986591	0.235191	-1.01921	1.77369	-0.595909	1.92529	-2.13111	0.109391	4.54619	0.290591	1.14819	-1.24911	0.759291	-2.22121	0.472991	0.592491	-0.338009	1.64699	1.01239	-1.21841	-0.723409	2.33569	0.515191	3.54559	-0.085709
SLC5A1	1.32622	2.03882	-0.176277	-4.10078	5.49572	4.32172	2.27902	4.39472	-0.170577	1.35662	6.72172	0.303723	-0.486277	1.35742	5.89522	-2.42978	4.63462	0.981723	3.46962	-3.40288	1.15352	4.37232	-3.25898	4.30322	0.904023	3.41162	2.74122	0.712523	-3.41158	4.61682	-1.66358	4.60902	3.69432	5.55862	6.80012	6.58722	6.88542	3.93062	-1.31018	1.98112	1.95632	3.88062	-2.35878	0.315223	4.95982	2.71132	0.494023	5.94302	6.05322
AQP1	-1.40739	-1.03809	-0.770985	1.97151	3.15981	2.31631	0.468015	0.833215	3.45301	3.27881	3.91101	0.939915	4.09211	-2.34839	4.70741	1.27401	3.35141	0.792615	2.31681	-1.06719	-1.64939	2.54831	0.177515	3.08441	2.19651	2.99771	-0.769185	3.14761	1.80901	-0.419985	2.26151	2.57061	0.791615	2.83171	3.23821	3.53041	3.04991	0.240215	0.442415	3.15031	2.97051	3.06751	2.62091	0.495915	3.16431	1.04681	1.50111	1.86401	3.36361
ARL14	-2.36455	0.531646	-0.203254	1.48235	-1.08015	-1.94395	-2.36455	4.19885	-0.628354	2.35335	0.0956463	-0.702154	-2.36455	-1.83825	-1.55985	0.622846	-2.36455	-1.84615	-0.0409537	0.135646	-1.28145	-2.36455	-1.74075	-1.18445	-2.36455	-1.43285	-1.58995	0.851546	1.61425	0.193546	-1.24875	-0.378654	6.29565	-1.80515	-1.79365	-1.43045	0.645046	2.26125	-2.36455	-1.56465	-0.253954	1.73935	0.792746	-1.69835	-1.81395	3.62975	-2.36455	-0.730354	-1.14135
SORCS2	1.91604	0.0335367	0.891037	3.01504	0.363537	1.07424	1.41794	0.711237	-2.02116	0.294537	-1.37496	1.94394	1.64524	5.84794	-0.207163	2.50364	1.64054	-0.661463	0.914937	-0.495363	0.783237	2.80084	-1.25836	0.351937	2.03264	0.263137	-0.399063	2.99854	-1.62106	-0.531863	-0.0265633	-0.0283633	0.393737	-0.151263	1.13274	-0.641463	1.00844	2.47134	-1.46896	3.48324	0.402037	-0.530863	1.15774	2.34034	0.820737	1.40224	3.51504	0.736437	2.59724
WFDC2	3.29964	6.27194	0.0212426	4.04054	-0.370057	-0.781857	2.06744	0.182543	-1.24516	3.15484	0.193543	0.372943	3.22904	4.45584	2.37264	4.74884	-2.45046	0.941043	1.43934	0.256043	-0.124157	-0.298257	-4.71316	1.04414	0.286343	0.00574261	2.31554	1.98044	-1.59106	1.08754	1.55344	1.98364	3.29634	0.310443	-1.19056	0.895443	2.38174	4.93294	-1.50106	2.00164	0.957043	0.853743	2.47104	1.10994	0.726343	1.42724	1.60814	0.499043	1.63764
HS6ST2	-3.51415	-5.24915	-2.83965	-0.763146	-2.22975	-0.498346	0.379354	-2.92595	-3.32835	-3.62315	-4.12885	-1.74045	2.08625	-3.80085	-2.68565	-2.18015	-4.54675	-2.02555	-1.74055	-3.90605	-4.13525	-4.53545	-2.20255	-3.77175	-4.48145	-0.965346	-4.18275	0.521654	-1.80955	-3.18255	-4.99965	-5.82995	-2.90305	-4.18305	-4.05285	-0.675846	-1.88245	-0.656546	-3.77565	-2.96235	-3.49195	-1.85765	-4.73795	-4.91895	-4.88175	-3.29645	-2.61965	-3.60275	-3.50685
GIPC2	4.26933	-1.62127	2.62993	0.678426	4.36853	3.59613	4.44863	3.58313	4.03473	2.87593	4.69933	1.50073	-0.196174	-1.00217	4.92483	1.74323	2.79763	2.91453	3.19423	1.78423	3.54533	4.32123	0.501226	4.34393	3.50953	4.56423	1.35063	3.06253	0.0427264	3.25823	0.434926	4.77873	2.68903	4.80283	4.68883	4.92833	4.56823	-0.191874	3.82183	4.12253	5.11733	4.17393	4.27243	5.04853	5.10053	2.21213	3.27703	4.00673	5.74983
RGS20	1.63308	2.16398	-0.978318	-1.39862	-0.770018	-1.23612	-3.66932	-1.17562	-1.54242	-2.52822	-1.46692	-0.849018	2.67788	-1.99072	3.17478	-1.80522	-1.02382	2.64708	-1.72032	1.33998	-2.58622	-0.622318	-2.00782	-1.61112	0.015082	-0.704618	1.29448	-1.20382	-1.30382	0.154782	4.28068	-2.15802	0.882682	-2.13582	-1.53242	-3.12792	0.307782	-1.21792	-1.39012	0.617982	-1.13492	-0.223418	0.614882	-2.36652	-1.74782	-0.332918	-0.459018	2.66038	1.17338
GPR109B	2.43696	1.43246	0.775559	-2.49324	-0.306841	-1.87384	2.36966	0.265859	-1.08074	-1.52994	-2.51254	-0.878141	3.93696	5.17746	-1.19664	-1.72294	-2.45254	6.19026	1.80436	2.22436	3.16616	-1.29944	3.11336	-1.00754	-0.781441	-1.24894	1.77606	-1.47944	-2.13284	0.970359	0.414759	-1.58564	2.84986	0.203859	-0.929941	-1.99854	-0.327441	0.876959	-1.83384	0.153559	-1.42714	0.847759	-1.84924	-0.114441	-0.916641	3.24436	0.967159	-0.390841	-1.62744
HOXB9	4.95087	5.20387	2.64347	6.77047	-0.160833	0.030367	0.380967	0.679267	-0.010433	2.29397	1.12387	2.82087	4.42037	4.12687	1.43307	5.53067	0.892767	2.21107	3.71937	1.51357	-1.01933	0.538967	3.68617	0.689467	2.80297	0.819867	-0.479133	1.66917	2.67167	0.176067	5.52567	-0.249433	3.33597	-1.47483	0.330467	2.33087	1.27577	6.38937	-1.10093	2.50267	3.91967	0.870267	2.02187	-1.75533	-0.387333	3.59527	1.21707	3.55447	1.27347
PROM2	1.92307	1.18127	-3.46203	4.65007	-4.15833	-5.57683	1.57647	-0.54173	-1.37163	-2.06223	-2.05903	0.47267	-3.26193	-0.80113	-5.24163	3.79007	-3.32173	-4.36753	-1.40753	-0.94673	-4.07663	-3.15353	-2.44693	-4.55523	-1.26663	-3.58603	3.32557	-0.54823	-0.34593	-5.61123	-3.50013	-3.08223	-1.87383	-4.52353	-3.88973	-0.87313	-4.22393	1.99017	-5.38933	-4.70473	-3.82243	-3.13393	-4.87593	-4.72713	-4.89493	0.96027	-2.68793	-1.89163	-1.48903
SLN	0.164467	-1.36433	5.62877	-1.12543	-0.660733	-1.94513	-1.94513	1.65387	-0.592133	3.22327	-1.40873	2.87677	2.57797	6.80677	3.66357	1.45687	-0.977333	-0.0994332	0.803867	6.62167	1.00187	-1.94513	2.77847	-1.23763	7.73177	-0.236333	0.941767	1.21117	3.70957	3.85987	0.455367	0.0407668	0.706567	-0.817933	-1.37423	-1.40373	0.0129668	2.57217	6.60777	3.41297	-0.637733	-0.179933	-0.618033	5.22377	-1.39453	4.21297	4.19277	2.33367	-1.52973
POU2AF1	0.433058	-2.39424	-0.186342	-2.04834	-1.67504	4.96486	-0.0722417	-2.35204	-0.918342	-1.61524	-1.16564	1.98406	3.34976	-1.94684	0.452258	1.17616	3.18616	-1.33214	1.85086	0.0189583	2.94436	1.37746	-0.188642	0.873958	0.417758	1.15186	0.198158	2.30816	2.10376	2.43156	-2.51844	-1.75964	3.63966	-1.20624	0.767558	-2.19894	0.584258	-1.66144	0.793058	1.80816	-0.437142	0.449258	1.05966	-2.43964	-0.649242	2.37486	1.88646	5.36666	-2.03704
XK	1.18203	1.11423	-1.10897	0.478134	-4.04187	-1.95987	-5.52457	0.297834	-3.31457	-1.69057	-1.90897	0.117534	0.317334	3.24343	-1.63547	0.709234	-0.565366	0.291634	-1.95497	-0.922366	-2.97687	1.21783	0.287134	-2.17717	-2.48607	-0.531066	-0.512366	-0.563166	1.34363	0.453934	2.94883	-1.29447	-0.747366	-3.00427	0.690834	-1.69617	-1.91327	2.62933	-1.58287	-0.604766	-0.509266	-0.424866	-0.544766	-3.54847	-4.26507	-0.497166	-2.56957	-2.06587	-0.366666
GREB1	-0.83982	-0.30912	-1.59232	-0.71742	0.11978	-2.67732	3.87708	-2.28832	-1.66792	-1.60592	-3.63052	-1.92862	1.32428	-2.33622	-1.78002	-3.14952	-1.30532	-1.02092	-3.79182	2.28438	-2.84012	-2.01582	-1.35232	-1.32692	-1.75322	-0.10002	1.23528	-1.20692	1.09068	-1.85112	-0.91622	-0.54922	-1.49572	1.43098	-2.28232	-0.70712	0.47588	-2.42162	-1.56312	-0.24792	-0.19722	-0.0113199	-1.20582	-1.67222	-1.26272	-1.31422	-2.14642	-1.42032	0.0748801
SSC5D	-0.12691	-1.21151	-0.0506105	2.90989	0.18319	1.70159	2.60449	2.40649	-0.000710451	3.03849	-1.20101	2.14019	0.94309	3.83889	0.69549	3.13759	2.67679	1.18569	2.08269	1.67909	-2.16231	-0.76061	1.13559	1.10649	1.71459	1.09549	0.54509	1.14009	0.000289549	1.72789	3.44019	0.80909	2.32649	0.39949	-1.45221	0.0316895	1.28129	3.22879	-0.0192105	1.33219	0.55089	0.72009	1.42989	-2.25611	-0.58551	1.88429	0.49369	0.30799	-1.81041
VTN	-2.12071	-2.23961	0.540289	1.53939	-0.811911	2.13749	3.16959	-1.51691	-0.936311	2.40269	-1.27531	2.27189	-1.87311	1.08219	1.00209	1.27919	-0.432911	2.69099	0.586389	1.69139	-2.91331	-2.56151	1.75159	-0.795911	0.0592887	0.190589	3.29059	-0.0940113	1.97739	1.14879	6.45579	-1.43911	4.73459	-1.12941	-3.65941	1.09749	1.17429	-1.83911	-1.36101	0.598389	-0.728911	-0.465211	-0.402211	-1.51331	2.08319	2.73059	-0.854411	1.51399	-2.49231
BMP7	-5.6208	-1.4447	0.509297	1.7323	-5.3882	-4.9608	0.481397	-5.9439	-6.3711	-3.7887	-4.332	-2.699	-2.9627	-1.7954	-6.7429	-1.3322	-7.2007	-4.4737	1.0198	-1.6861	-6.3969	-4.88	-4.0128	-5.1425	-1.9484	-7.2007	-5.2585	-2.0902	-2.8515	-5.3397	0.150097	-5.8901	-2.9157	-6.2392	-6.6298	-1.4384	-1.6807	-0.347203	-4.1993	-0.212303	-4.0129	-3.4356	-5.8736	-5.8979	-4.7033	-4.9281	-7.2007	-6.1636	-5.4627
PHYHIPL	3.26586	-0.349338	2.98066	0.869862	3.43026	3.83846	-1.64124	3.06166	2.97606	1.90226	4.47546	-1.00464	4.79886	0.0215621	4.83816	0.371762	2.47756	2.01146	2.67016	1.30676	1.06836	4.57506	-1.04644	3.25076	1.44906	2.84926	-0.438738	2.15356	-2.70024	1.83846	3.90656	2.88756	1.35036	3.33526	4.67456	4.34166	2.72876	-1.11594	0.628362	3.22856	2.89706	3.24366	3.57486	3.42046	6.11726	1.76356	3.28046	4.53856	3.96706
C1orf210	1.30323	0.700528	-1.14267	1.85303	1.90693	1.31043	1.72113	-0.0504719	0.434628	0.103528	1.72533	-1.77987	0.351928	-4.60297	2.07313	1.26133	-1.39037	-2.56937	-0.244572	-3.46297	-0.469472	0.475428	-6.28157	1.48523	-1.59547	-0.0709719	-4.33937	-0.563472	-5.33827	-0.566672	-2.96707	2.10583	-0.566772	1.16843	0.900128	2.37503	2.45253	0.772128	-5.01767	1.37793	2.48573	2.40553	0.142628	-0.742972	1.71123	-2.58397	-2.71087	1.31873	2.96143
CNTN1	-4.11397	-5.33197	2.02763	4.12613	1.63603	3.43063	0.153328	0.0681284	-1.76137	-0.316572	-0.547072	2.15183	-4.57727	-5.33197	3.07613	3.84513	-1.58507	0.0178284	2.59323	-3.40807	-4.24887	-3.66317	-2.53507	0.485228	-0.863772	1.62713	-4.89327	1.50673	-2.96647	-0.305572	-4.21617	-1.87337	0.857728	2.53733	-3.55487	1.06603	2.01883	-4.24967	-4.89857	-0.939172	2.38533	2.33863	-2.86557	-5.33197	-2.10477	-1.48277	-3.47337	-3.47197	-5.33197
PADI1	4.45659	-1.86691	3.49459	8.36579	2.84879	6.29079	-2.86071	7.54979	7.47459	2.65039	9.39259	1.82219	1.82539	2.99199	1.02839	7.15009	1.12249	5.05719	1.20429	6.76159	2.98919	3.65419	1.97649	5.03439	3.62569	4.68659	7.05489	5.85409	2.43579	2.58219	3.55589	2.70199	2.92489	8.50139	4.68009	1.29709	5.18319	-0.242511	3.19509	2.43069	-2.06371	3.58839	3.21379	0.432489	0.899089	3.56189	0.0226888	1.85349	2.14069
SFN	-1.32823	-4.16533	-2.89853	-0.828229	-3.11303	-4.51913	0.670571	-0.505529	-4.56543	-3.21683	-3.19983	-3.16423	0.681571	0.679371	-3.60273	0.121671	-5.62633	-1.46943	-2.02863	-0.536629	-1.98763	-5.36693	-2.93593	-2.77503	-0.0419292	-4.37463	0.179371	-4.78173	-4.94643	-3.89283	1.71597	-3.68383	-0.116429	-3.15683	-3.12053	-4.06093	-2.35323	-4.25123	-7.70193	-1.11913	-3.05143	-1.50393	-0.855629	-3.63673	2.36177	-1.82253	-3.12483	-0.0167292	-1.13453
SLC6A19	0.896384	-0.023116	3.41178	0.279084	7.36678	9.56648	1.45318	2.34128	7.58978	3.15078	8.18958	0.247584	0.306684	-1.59982	8.86538	-0.024416	6.88588	1.30438	7.52968	-1.04812	-0.081616	3.20128	-0.208816	6.20628	3.19748	1.59678	1.41938	7.57158	1.00328	0.261184	3.09508	8.38448	2.29458	7.22408	7.70418	9.67048	4.25988	-1.30882	-0.139416	5.92108	3.39898	6.04938	2.47428	2.68458	-1.04922	4.33918	3.28368	3.91468	7.45688
GDF10	-1.44218	-0.861782	-0.998082	1.29392	0.727518	2.36422	-3.31108	1.44062	0.0572178	2.42882	-0.632182	2.26702	-3.31108	-2.09648	0.159118	1.83152	1.24112	-0.249182	-1.25888	-2.04968	-2.50728	-0.543082	-1.92008	-0.637482	-0.101982	3.08972	-2.53648	-2.21968	0.226718	1.71532	-2.19528	-0.519882	1.69092	0.449518	-1.63998	-0.109982	0.957618	-0.407882	-3.31108	2.00732	1.83022	1.52642	-0.496382	-2.93988	-1.38958	1.83812	1.39712	-1.67688	-2.89568
CHD5	-1.82272	-0.244023	-2.45942	0.307077	-2.26012	-2.62012	6.68668	-1.78392	-0.677523	-3.04072	-1.33962	-1.19332	-1.79302	-1.17622	-1.72242	1.93028	-0.289023	-1.37992	-0.802023	-1.52312	-1.95762	3.00408	-0.954823	-1.50522	-2.01862	0.00547715	-2.60202	-1.71432	0.247277	-1.51442	-2.21042	-1.96322	-0.389023	-2.07922	1.37808	-0.249923	-2.32592	-0.649523	-2.27452	-2.58602	2.08538	1.41828	-2.57902	-3.04072	-0.802723	-3.04072	-1.95282	-1.40652	-2.04002
KLK10	-1.59746	-1.63576	-4.85036	-4.09236	-3.47876	-4.00266	0.460638	-4.88256	-5.43166	-3.22486	-3.73056	-2.29486	-2.89286	-1.14706	-4.62696	-1.82036	-4.14846	-5.43166	-4.53756	1.86324	-5.43166	-5.43166	-2.33196	-3.74666	-4.40956	-4.49996	-2.85266	-5.43166	-1.33136	-4.34196	3.27054	-4.97736	-0.762762	-1.13066	-5.11816	-3.93516	-4.45946	-3.73796	-5.43166	-0.621862	-4.12426	-4.75376	-5.43166	-5.06046	-3.19366	1.05394	-4.34376	-3.57166	-5.43166
SLC26A10	2.20298	-2.30872	0.173876	4.18078	-0.253224	0.228876	2.57888	-0.463424	3.29608	2.54068	0.753576	2.45628	0.00227557	3.53508	-1.10552	5.05208	1.98428	0.287576	5.08618	1.62338	-1.23732	2.23728	2.82418	0.703576	0.385276	1.02788	-0.662124	3.56668	0.162576	-0.659424	1.07318	1.45588	1.25088	0.0100756	1.19588	1.85688	-0.0133244	1.61228	-0.886724	0.869276	1.12418	0.954776	0.976676	-1.13482	0.652776	1.46848	1.78508	0.667576	-0.820524
GABRG1	-1.34701	-1.34701	-0.765706	6.06639	1.32749	0.785594	3.56929	-1.34701	4.78579	1.33669	5.03509	0.945094	-1.34701	-1.34701	-0.262806	1.81019	-0.0638059	-1.34701	-0.0657059	-1.34701	-1.34701	2.96689	-0.723206	0.473394	-1.34701	-1.34701	-1.34701	-0.255606	-1.34701	-1.34701	0.823394	1.78599	-1.34701	1.62909	4.11119	3.52249	0.0331941	-1.34701	-1.34701	0.768894	-1.34701	-0.0253059	-1.34701	-1.34701	-0.398806	-0.377606	0.782994	-0.737206	1.46159
IGFN1	4.37083	-0.693268	5.34333	2.07793	0.0885323	4.81133	-3.00527	-1.27577	2.68893	8.80783	-1.77207	2.49223	7.50183	-0.0786677	-1.92107	-0.694768	1.06263	-1.80537	0.903532	9.34403	4.70503	0.733532	-1.11607	-2.04227	4.36033	0.620532	-0.426268	0.0887323	4.74373	-0.644368	9.94353	-2.20597	-0.513768	0.729832	-0.717268	0.823132	-0.466968	4.38463	-3.00527	-0.560068	3.42393	0.400332	1.30663	-2.63407	9.09183	-0.151868	-0.646968	6.70183	0.803432
SPTBN2	-1.79136	2.50344	-3.45516	0.405843	-5.13476	-3.86986	-0.502857	-3.00056	-4.99846	-3.57896	-3.81246	-1.32156	0.572943	-4.50636	-0.973457	0.167943	-3.06676	-2.91456	-4.04266	-3.94326	-6.14896	-4.60746	-0.0505569	-5.75686	-3.08846	-4.35756	-2.75186	-1.31436	-3.60666	-2.85706	-0.460857	-5.27076	-2.67786	-7.09116	-6.14116	-1.01996	-1.19756	2.28444	-7.17986	-0.886057	0.925043	-3.64276	-3.00506	-7.60806	-1.54336	-5.70776	-2.72816	-0.551757	-2.07976
SLC22A13	-0.260099	-0.993999	0.583501	-0.526599	3.277	4.5197	4.7091	0.262801	3.3216	1.011	4.1071	-0.993999	3.1349	-0.0829993	-0.993999	-0.582599	0.547801	-0.475599	1.1544	-0.442299	0.0891007	1.5225	-0.370199	3.8723	0.620401	-0.993999	1.193	3.801	-0.993999	0.532301	0.121801	1.45	1.8019	4.252	4.1346	6.9188	4.0808	0.796001	-0.560599	-0.539299	4.5521	3.2984	-0.532299	-0.622799	3.605	-0.0245993	-0.534399	3.9096	2.7078
KCNH2	2.05671	1.35281	-0.598886	0.371714	-2.21499	0.0666139	2.96481	-2.86459	-2.88139	-0.274386	-3.67719	1.94661	2.02001	0.680214	-0.997886	1.03031	0.0712139	-1.51479	-0.566986	0.206614	-3.66339	2.66651	-1.17709	-0.985386	-2.58209	-2.01659	3.02141	-1.19979	2.07991	-0.534486	3.09911	-2.76439	-0.177786	-0.706586	0.971414	-2.14039	-1.05369	-2.51859	-3.36909	1.37891	4.01481	-2.15669	-1.27819	-4.89409	2.29821	-1.71559	-0.525586	0.839714	-4.79109
KCNIP1	-2.78176	6.31834	-0.790162	2.92594	1.09004	3.95454	0.271238	-0.174062	-0.280162	1.05224	-0.727962	1.11144	-0.081662	-2.25546	0.167138	6.44074	1.06434	-1.88276	0.194038	-1.83206	-2.78176	-1.99386	-2.15796	2.06874	0.717738	0.994938	-2.34306	5.78454	2.64424	-1.45726	3.61504	0.224038	2.49054	1.53644	-0.567362	1.58144	0.669638	0.625538	-2.78176	-0.438162	2.09564	1.97804	-1.97076	-2.78176	-2.23116	-0.372762	-0.226462	-1.74466	-1.36586
ATP6V0D2	-1.29132	10.8332	2.39318	-0.69962	5.16708	1.05818	3.96868	0.33398	-1.56842	-2.92652	1.98628	2.13178	3.37118	1.02348	0.28198	1.87068	-1.48762	0.40488	0.86358	2.47188	1.59428	-1.39532	0.92748	3.49518	1.47998	3.26528	3.13778	4.47838	0.53148	1.18478	2.12448	3.79098	0.72588	4.65168	-1.11862	4.53918	4.40308	9.22618	1.73608	2.60938	1.39168	3.19208	1.44008	4.68928	2.65488	0.50438	0.64168	-0.63652	4.05488
AGMAT	2.80747	-2.79373	2.49367	-2.32033	2.67637	1.69887	0.713074	1.09187	2.68977	2.07417	1.41847	0.963074	1.37307	2.53157	3.89887	-2.33903	1.47437	2.59317	2.14547	2.45607	2.87727	3.69027	0.207174	1.75577	1.10417	2.43727	2.07967	2.67727	-2.33243	2.41357	0.357074	1.62277	0.716374	2.70037	3.36807	5.06707	3.83807	-0.399226	-1.86423	4.05637	1.89677	1.71277	2.01247	1.25997	3.60447	2.82947	1.87717	2.53147	4.45277
TNFSF14	5.31807	0.847475	2.89417	-1.12243	1.24197	2.09357	-2.66483	3.10957	3.62907	1.76107	1.94487	4.90367	5.31557	3.27317	0.805375	-0.453725	0.447275	0.729175	2.18087	3.90627	5.18257	1.51087	4.80977	1.53727	1.13077	2.22207	1.12107	1.30787	-0.299325	0.908875	5.83987	0.405975	2.53157	1.54677	1.31767	1.29607	0.507575	0.194575	-1.20443	1.94057	1.37837	1.41377	1.92077	0.115175	0.488875	2.75037	1.61217	3.52637	2.21107
ELFN2	1.80147	-2.67333	-3.18593	5.02747	1.95347	1.82247	0.717769	1.60597	1.80027	1.97547	-3.28423	2.07097	3.38487	-0.140631	4.05157	4.06907	0.217969	1.96147	0.812969	0.586869	-3.29063	0.469569	3.45637	-0.233031	1.00047	3.26097	4.51417	1.76007	2.39147	2.73477	-1.23583	-0.425931	1.51977	-0.633231	-0.0492308	0.131469	2.74457	-2.72253	2.31177	3.23637	2.52287	1.90057	-0.517731	-1.31433	-2.16953	1.94187	1.64857	2.49267	3.75867
TRIM29	-0.990094	-5.77399	-0.369194	-1.70499	-4.36219	-1.38059	0.160006	-5.48759	-5.72819	-2.82189	1.75441	-3.55829	-4.07309	-2.89149	-0.325894	1.32711	-7.57249	-5.72679	-2.77049	2.32251	-0.374894	-3.13259	-2.01869	-2.72199	-2.15449	-4.00079	0.969406	-3.03399	-0.290894	-3.37869	-6.45669	-1.82949	-0.757094	-1.54599	-4.18479	-3.41469	1.46421	-5.98209	-3.69819	-2.63509	-0.570094	-2.61869	-0.904094	-5.21969	-3.71689	-2.44289	-6.76469	-3.74969	-0.961294
TMEM82	5.38242	-1.54468	-0.550283	-1.54468	3.97472	4.85242	-1.54468	1.60502	3.31232	4.40672	2.63412	0.982417	4.03232	-0.330083	7.37592	-1.13328	2.20222	2.11912	1.87862	0.831617	-1.54468	-0.756783	-0.920883	0.513517	1.95482	2.13322	1.34222	2.49572	-0.997283	4.22102	1.65232	1.64802	0.560517	4.35022	1.84302	6.28392	5.95412	-1.54468	-1.54468	6.02772	0.139017	1.38092	5.25162	-0.0796826	5.31052	4.43872	-0.456783	2.65372	3.50112
GPR64	-0.668573	-0.492473	-0.578673	8.16953	-0.498473	1.52693	0.917027	3.20463	2.17263	4.65223	0.192927	3.43463	-0.00267327	7.24103	-1.09807	7.13353	2.59103	0.781527	3.00033	1.76523	-0.917673	1.80203	1.55463	0.933427	3.57093	1.97973	3.01003	3.34523	-1.28027	0.101127	-0.241773	3.67683	1.31743	-0.596973	1.32653	0.692527	-0.299573	-0.788173	-0.330273	6.45433	1.69083	2.21133	3.57333	-1.91707	0.518827	4.85373	1.66623	-0.800073	-1.83007
BAI1	1.46662	-2.24278	-2.50438	0.825524	-2.31498	-2.92668	1.39192	-0.495976	1.31542	1.10562	-1.56098	0.338324	-1.84048	1.85232	0.356624	0.743524	-1.35318	5.49082	1.80562	0.940124	-1.50288	-1.90318	0.863524	-2.87318	0.473424	-2.12918	1.94652	-2.25668	-0.605176	1.00692	0.698124	-0.128176	2.61502	-1.75688	-1.64578	-0.391676	-2.05798	0.745124	-3.35698	-0.256576	0.382924	-0.592776	-2.56268	-2.23528	0.555124	-1.87148	1.07832	1.53102	-0.378576
LMO1	2.07372	-2.11538	1.57482	3.63392	-2.11538	-1.36948	0.937619	1.42742	4.01742	2.09252	-0.629381	0.704919	-0.500981	5.46002	-0.261781	0.195119	0.827719	5.24222	5.53982	1.54502	-1.65818	1.54272	-2.11538	-1.71868	2.41852	1.15092	3.52962	0.350119	-2.11538	-1.02568	1.30772	1.24262	1.71342	0.724219	0.172619	-1.57398	-0.157281	0.911619	1.79302	0.000519052	-1.31838	-1.73698	2.35222	-1.44918	-2.11538	0.738019	3.78942	1.27262	0.00121905
CHI3L1	2.30762	4.86312	2.00772	1.85512	-0.905375	1.08832	1.69262	1.44222	0.696625	0.533625	-4.18118	-0.650975	2.86942	0.552225	-0.757375	0.0713247	-3.15438	-0.800075	2.00712	2.21042	3.28502	-0.395875	-1.15058	0.963525	2.77762	1.88422	-2.51658	2.26572	4.08842	0.108525	1.04292	0.957425	-0.193175	1.10102	-0.797075	-1.35518	0.699325	-0.525875	-0.455475	1.35492	-1.01418	0.315925	1.62822	1.99922	-0.493175	-0.199775	4.04492	2.90052	-1.30028
GLDN	-1.41309	8.09191	-0.446388	0.403212	-0.377988	0.268112	4.29181	0.684512	0.563312	3.22351	0.449212	0.608012	-1.62219	-2.27789	2.06711	-0.712488	2.67191	-1.58719	0.442112	0.429612	-0.984088	-2.32659	-1.94029	0.483212	1.06731	0.345712	1.45041	1.43591	0.527312	-0.703688	0.582512	-1.41989	0.223712	0.791312	-1.17219	0.277512	-0.192588	6.19991	0.509612	0.981812	0.0285122	1.15491	1.82201	-2.14239	0.318612	-1.32409	-0.153888	0.846112	-0.715388
GBA3	7.06819	-1.69581	3.99979	5.02379	8.15969	6.95839	5.85439	5.14019	4.94089	6.27119	7.41159	4.46199	2.63859	4.23139	7.43019	5.20499	5.58299	5.03249	6.16469	3.58439	5.85099	7.41249	3.10809	7.48079	5.83199	6.87369	4.14789	6.11789	2.79709	6.78119	1.14109	7.89039	3.94579	8.35339	8.25249	8.99449	8.61439	-1.60731	5.88469	7.45339	8.20909	7.61549	6.84099	7.54199	9.80019	6.85119	4.93149	7.18279	9.63989
AGTR1	-0.67866	0.55354	2.14574	1.57514	3.33004	3.59094	2.49834	0.79094	5.10214	2.66474	3.43374	0.76834	-0.36176	-1.86056	1.22354	2.80024	2.80384	3.42974	4.19704	1.23154	3.42374	3.22744	0.43124	3.09464	3.79594	2.63544	0.62404	3.25674	-1.55636	0.14834	1.25494	1.40954	5.47484	1.47934	3.69934	4.99544	0.73584	-1.09546	-0.10866	2.29144	0.45514	3.06394	1.54084	2.60784	1.81634	1.95864	1.00014	1.33674	2.04174
ACADL	4.62448	3.48148	4.62648	2.71598	5.32768	4.56858	2.79548	3.55498	5.06468	5.09048	5.09348	3.55188	4.20838	0.986277	4.91768	0.0847768	3.90598	3.24528	4.38078	2.77048	4.50998	6.20198	1.76298	5.07968	2.60538	4.75088	2.23168	1.45188	-2.89512	4.05038	2.81738	4.14468	3.11408	4.58628	6.34358	6.03528	4.49608	5.31278	3.93448	4.91068	5.78908	4.05128	3.43658	4.26838	5.61968	1.89238	3.40508	5.03218	6.07078
LOC728264	0.890406	-1.60369	1.18911	3.90031	1.45071	3.25801	2.67361	1.29521	4.80761	4.07001	2.91191	3.11521	0.623706	-1.16809	0.506806	2.58731	2.55551	1.07421	2.88381	2.13061	0.771806	2.66071	1.88781	1.94941	2.63231	3.16101	-1.55739	0.623506	-0.652894	0.637606	1.34281	3.65701	3.50151	3.38481	2.53041	3.78241	2.64081	0.450006	0.397006	0.815906	4.36931	2.21321	1.09121	-2.01949	1.71791	1.75141	2.25831	2.59521	0.141206
CD79A	0.346011	-1.13819	0.397811	-1.02679	-0.919289	5.37341	-5.74099	-1.11899	-0.910089	-0.501889	-0.887089	1.49181	2.20761	-1.70469	1.58831	1.85941	3.27211	-0.921289	1.97041	0.158311	2.29651	2.08281	-1.68049	1.92601	0.410911	1.05691	1.49371	2.40531	2.25751	2.73491	-1.95029	-1.59889	3.99551	-0.921389	0.320411	-1.78009	0.922211	-0.291989	1.17171	1.82851	-0.376689	0.871811	1.78511	-2.49159	-1.11459	2.74601	0.713211	5.70941	-2.15469
KRT7	-1.98364	5.63596	-1.71014	3.08926	-2.98404	-2.43084	2.05016	-4.14014	-2.83104	-0.427944	-1.08904	-0.533244	2.41226	-3.56134	-3.12694	4.29276	-3.58254	-3.44954	-1.16134	-2.11944	-4.44254	-1.24474	-5.01144	-0.340344	-0.642944	0.552556	-3.53814	-0.952444	-4.36734	-3.94904	-0.814444	1.10086	-0.672044	0.0994565	-2.89624	-1.03954	0.727856	2.63856	-2.95544	-1.23584	-2.04454	0.157656	-0.536144	-2.83654	-0.595544	-3.01414	-2.36394	-4.56884	-4.72374
GRIA1	-0.918682	-1.18408	1.01482	1.59462	2.91542	5.94572	5.13132	3.53242	3.86962	-1.00888	-1.96218	-0.0841819	-0.884182	-2.49858	3.07662	3.58882	4.43112	-1.98018	1.13892	-2.49858	-2.49858	2.14372	2.74092	1.13292	-0.294382	3.86292	-1.72398	1.86602	0.104518	0.148818	-0.328182	1.05402	0.548518	3.47452	1.19002	0.552118	1.03502	1.23382	-2.06518	2.52352	1.57652	1.20152	-0.243882	-2.12738	-0.124982	-0.735182	-0.974382	-1.13228	-1.76108
PLA2G4D	5.70734	2.07664	2.07784	0.496942	1.12874	0.439342	-2.08156	2.36774	-2.08156	2.87904	0.255542	1.72504	-0.833858	3.39684	-0.997358	0.409142	-1.51806	-1.56316	-0.132558	2.37524	0.0413423	-1.63456	2.51884	-1.11856	0.656142	-2.08156	2.93064	-0.755158	4.83154	-1.62096	-1.25126	-1.62726	0.409942	1.13414	-1.10266	-1.54016	-1.10936	1.23154	-1.64816	-0.393158	0.452842	-1.70316	3.83074	-0.961358	1.90664	0.327442	1.18604	0.145642	1.69234
TFCP2L1	0.623909	6.10161	-2.33409	4.85421	-0.176991	-3.15299	2.00121	-0.013791	-3.25789	-2.17769	-0.075791	1.94021	1.18651	-0.546791	0.742409	2.46871	-1.43709	-1.91769	-0.443091	-0.420791	-2.70359	-2.87179	-0.433591	-1.32349	-0.749591	-1.38269	2.89791	1.55471	-1.25519	-2.34359	1.17301	-1.50689	-0.659091	-0.910391	-2.20399	1.86571	0.502709	5.28661	-1.53149	1.60841	1.00811	-0.301891	-0.876091	-2.29719	0.843909	-2.50179	0.433809	-1.98549	-1.29499
SLITRK2	3.7022	-1.283	5.817	4.505	1.5669	3.6978	4.6392	2.9072	2.4652	3.7551	5.0926	4.0544	4.7553	4.0033	3.6578	3.7224	-1.037	4.3648	3.0801	5.6882	3.6635	0.479497	5.4247	1.4692	4.9625	3.1324	5.4082	2.0027	4.4216	-0.0645027	-0.754703	3.8531	2.8227	-0.702503	1.0238	0.0184973	2.3175	2.9589	0.767697	3.145	6.0523	3.083	2.5985	-0.933703	-1.5218	2.7244	1.017	2.6623	4.0843
ENPP2	0.770638	2.04384	2.16974	2.88304	3.96524	1.53764	-0.180162	2.44514	2.88714	2.24064	3.66534	0.968738	3.05114	-0.223462	1.51314	3.45054	2.36834	4.09274	4.13854	3.02864	0.528338	4.46224	2.42174	3.20154	4.04544	3.50264	1.90574	1.08574	1.49354	1.10684	-0.154162	3.68974	2.36854	5.22044	4.78934	2.88564	3.12954	2.01894	3.84744	3.47794	3.20854	2.26034	3.09784	5.48394	4.27364	2.01984	5.02574	4.21294	2.57434
IGF2	-4.18131	-5.36271	-0.757009	1.22859	1.36659	3.87659	2.31169	1.05269	1.66009	2.75179	-1.41141	1.10209	-3.51551	-2.80171	0.0820906	6.88389	0.522491	1.60619	6.32919	-1.85911	-5.42561	0.765291	-1.17801	0.915791	1.19089	0.802391	-4.52551	1.03989	-1.11331	-1.35041	-1.35311	-1.21581	-0.231409	-0.215509	-0.00880942	0.831691	2.52779	-4.52271	-0.773609	-0.886609	-0.110809	0.602491	0.740791	-2.04511	-0.805709	-0.908509	-0.414109	-1.01691	-5.65991
SPOCK1	3.21679	1.39439	3.07239	3.16349	-0.505606	1.44579	-0.0268065	4.98539	1.81749	1.87399	-1.15281	1.86739	0.945594	3.50189	2.91699	0.465494	0.982594	3.26859	3.08909	2.59379	-0.520906	1.66199	2.16729	-2.99031	3.28629	1.07119	2.13039	1.92569	5.19419	1.90719	2.67239	-1.53401	1.51239	0.420794	1.20539	1.61409	0.786694	2.38329	3.10209	2.18939	0.304694	-0.886306	1.81469	2.60409	-0.192406	3.49879	3.41299	2.09229	-0.818206
DNAH9	1.32541	-1.40109	1.40551	1.24901	-0.250194	1.40651	1.85271	1.13021	0.347906	-1.64359	1.13241	0.783006	0.537206	2.02411	1.78021	0.798806	-2.30859	-0.288494	2.42911	0.751806	1.44991	-3.06249	2.52831	0.918706	-2.82829	1.40551	2.18691	0.487606	2.85511	-0.892594	1.42531	0.662906	2.00271	-2.88889	0.632506	0.413806	-1.67189	-0.167394	-1.20519	1.84341	3.47081	-0.150294	1.93931	-0.557194	1.35051	0.091606	-0.762094	0.711506	0.543306
GJB3	-3.90787	-2.41127	-3.32647	-1.71967	-4.94947	-4.05877	0.981331	-1.20017	-2.31287	-4.80717	-1.82007	-0.804869	-1.74677	-4.08377	0.0761313	-0.386269	-4.20457	-4.96937	-1.89847	-1.58887	-5.48777	-3.39877	-1.13227	-5.09107	-2.78047	-3.59147	-0.0400687	-4.67717	-3.76207	-5.02717	0.477331	-3.15387	-0.0745687	-4.07747	-3.93107	-4.40977	-2.03637	-2.81797	-4.22387	-0.0169687	-1.47717	-3.19887	-3.62367	-5.11657	-4.11527	-0.319169	-3.82717	-3.29337	-2.74957
PADI3	-1.92056	-2.65446	-0.493163	2.50794	-1.17176	-0.521863	-2.65446	8.67734	2.95814	-0.884263	6.26764	5.75534	-0.747963	3.69534	-1.33616	0.956837	-2.65446	3.57314	-1.55386	2.00204	-1.57136	-0.688763	-0.992963	0.0191374	-0.450263	-2.11466	7.99624	-0.188963	4.61854	1.88094	2.10404	-1.57696	-0.00276257	2.49854	0.395537	-2.11306	2.33554	-1.73306	-2.65446	-1.57616	-2.20166	-2.65446	-0.790363	-2.28326	-0.921763	3.55124	-2.65446	0.997737	-0.916463
NMU	3.41287	-3.59073	-3.59073	-2.48793	-1.63783	-2.84483	-3.59073	-1.22083	-3.59073	0.751872	-3.59073	-2.14053	-3.59073	3.28777	1.22987	0.203272	-3.59073	0.568172	1.02177	1.31027	-3.59073	-1.49673	1.96307	-3.59073	2.33517	-3.59073	-0.509628	-1.72743	3.40817	-1.03263	3.75667	-1.35763	-3.59073	-2.81623	-1.04113	-0.708028	-1.89283	0.0669722	1.04307	0.0514722	-2.79373	-0.105728	2.02127	-2.92453	-1.50233	1.77507	-2.78293	-2.98093	-0.852528
CA4	2.62674	2.43904	1.16484	1.84664	6.14344	1.81294	5.60514	0.664143	3.59594	1.92824	4.68204	-1.02566	-2.04286	-2.44266	1.48654	1.77714	3.43784	-0.323857	4.82914	1.12664	-1.41586	3.18894	0.493843	4.52084	2.40844	1.20734	1.15054	2.08134	-1.05416	-1.09916	1.54414	3.45074	-2.08126	5.89834	3.13024	4.49834	2.56654	-3.65726	-2.39336	2.63614	-2.34986	2.67864	0.092143	-1.22396	3.07724	2.46154	-1.29896	0.872143	2.32904
PAK6	-2.71516	0.473441	-5.08426	-0.990759	-3.43736	-3.59436	0.715441	-3.87426	-4.87656	-3.08546	-3.98916	-2.97546	-1.42106	-5.06586	-1.72396	-0.509359	-3.91206	-6.04296	-3.28276	-4.24796	-5.00186	-3.46156	-1.99966	-4.13136	-4.39626	-3.46886	-1.98956	-1.87636	-1.42426	-4.59816	-0.623759	-3.26326	-2.18536	-3.31846	-4.75706	-2.32046	-1.90026	0.322741	-4.60036	-2.04806	-0.144159	-3.16286	-1.98046	-3.93946	-1.01646	-4.96586	-3.70996	-2.52496	-3.35576
S100A2	-1.4809	1.6842	-0.662601	-0.421501	-1.769	-2.8642	0.499099	-0.117501	-2.1108	-0.432201	-0.407901	0.418099	-1.0173	-1.3413	-2.3434	2.7928	-4.7767	-2.2569	-1.3265	-1.0265	-3.3705	-3.0366	-2.8275	-2.1541	-0.891701	-3.03	-0.831301	-0.609601	-0.516201	-1.8706	3.6195	-1.7016	-0.868301	-2.4898	-0.705501	1.2599	-2.1082	3.2587	-0.713801	-1.4187	-2.0722	0.323599	-1.0072	-0.760101	-1.6571	0.247299	-3.0841	-1.5567	-2.6581
IGFBP1	6.0267	2.7799	7.7596	1.0271	0.0276017	-2.0542	3.8702	7.7045	0.700102	0.853102	1.9657	11.2678	0.0640017	10.4755	0.894702	-0.610698	4.3371	8.3356	1.7751	6.3149	1.7365	-0.805998	10.2725	-0.789798	10.8352	0.982402	9.2379	3.9734	10.9989	3.2504	0.895002	-0.241698	8.9762	1.3353	1.0409	0.217702	1.3474	1.0492	8.9664	6.8755	4.4421	2.0794	2.6524	0.532802	1.8171	7.0688	2.9141	7.3698	2.4335
SLC1A6	-0.0900664	-1.66997	-1.66997	8.45633	-1.66997	-1.66997	6.69403	-1.66997	-1.33757	-1.66997	-0.183966	0.488634	-1.66997	3.28123	-0.865266	8.20693	-1.66997	-1.15157	-0.388666	-1.66997	-1.66997	-0.176266	-1.66997	-1.66997	-1.07017	-0.176766	-0.196566	-1.66997	-1.66997	-1.66997	6.61123	-1.66997	2.92203	-1.66997	-0.691066	-1.66997	-1.66997	-0.587666	0.384334	-1.66997	-1.66997	-1.29157	-1.66997	-1.66997	-1.66997	-1.10537	-1.21037	0.190034	-1.66997
RYR2	1.96914	-0.992456	0.457444	-0.170156	-2.48316	-1.33946	1.78764	4.09584	-0.140456	3.23804	-0.398856	0.575744	-0.868056	1.42274	0.266844	0.976944	1.12484	1.77644	0.530044	0.862244	-0.868956	-0.903956	2.35584	0.626344	0.531244	-1.00356	4.06294	-0.893256	4.40274	0.410044	1.98214	-2.99406	3.92114	-0.605156	-0.436356	-1.63076	-1.03276	-0.998456	0.160544	2.38874	3.59974	0.629244	0.445744	-3.56126	2.13264	2.58794	-0.376856	0.618744	-2.35836
KRT17	-3.65263	-2.50543	-2.05353	1.87697	-5.89773	-4.15663	2.44567	-6.03023	-3.44353	-1.50353	-4.18583	-3.41153	-3.53333	-6.08923	-3.13933	3.93557	-0.340932	-1.75603	0.163668	0.0389676	-5.76323	-4.70113	-4.29363	-4.62833	-1.17163	-4.14083	-4.73033	-3.58563	-2.84103	-2.58543	6.11757	-3.16583	-1.85373	-3.36723	-5.35013	-3.32173	3.60397	0.688068	-2.29213	-2.94143	-1.92833	-2.39383	-2.74433	-3.62353	-1.05813	-0.667332	-2.41623	-0.478532	-6.28353
EMID2	-1.97729	-0.191591	-2.28749	-1.81619	-2.00609	-2.85169	1.39841	-1.47919	-2.04819	0.726909	-3.55049	-0.690791	1.49011	-0.859791	-3.62909	3.13411	-2.54509	-2.88699	-1.93849	-2.56929	-2.39219	-2.59319	-1.53409	-3.37939	-1.46519	-2.19059	-1.79149	-2.08129	-2.57799	-3.27769	2.69361	-3.00939	-0.326691	-2.95969	-3.77339	-1.20419	-2.89629	-1.89289	-4.08689	-2.77539	0.109309	-2.19969	-3.27589	-4.08689	-1.36959	-1.05399	-2.56269	-2.45269	-4.08689
MIOX	5.70438	-2.44612	6.68868	-0.567215	7.83838	6.87378	5.91788	6.70358	5.81578	5.45528	7.39738	3.60688	7.62158	2.62328	9.06308	-1.45332	6.60648	2.96358	5.25338	3.22168	5.30968	6.28238	3.57228	6.96498	4.21208	6.50428	3.00158	7.49588	1.44568	4.80358	6.87368	4.56588	5.22468	8.73658	8.04568	9.51958	6.67028	-0.252115	-0.0663154	7.08488	4.84148	6.45528	6.23968	4.22958	6.12438	4.49808	4.53058	8.03968	9.02118
ODZ4	0.0801552	1.51976	1.88036	-0.523845	0.231355	1.75996	1.36356	1.64136	-0.0476448	1.10616	-0.191845	0.353355	-0.254445	0.193555	0.519755	1.40996	0.453255	0.561555	-0.255145	2.49066	0.793655	-0.380545	-0.263545	1.02696	0.905655	1.40636	1.38006	1.45826	0.772855	0.0808552	1.61546	1.04396	-0.494145	-0.0307448	-0.413145	-1.13414	0.913355	0.641855	-2.69654	-0.847245	1.18936	0.648855	1.02566	1.45936	-0.841145	1.65076	1.28936	-0.598245	-0.0320448
SLC22A6	2.82262	-0.496275	3.77012	0.262225	5.70112	1.16282	6.12242	0.435325	7.79042	5.61602	4.79672	-0.557975	7.06652	-0.550775	7.21202	0.329025	6.07732	5.05592	4.90872	-1.07708	-0.619875	7.18432	-1.07708	1.18532	5.55892	4.90402	4.92862	8.15522	-0.529675	3.28442	2.83042	5.10152	3.76792	6.38842	6.45042	10.5643	7.56162	-0.786075	-0.310875	3.52832	-0.280075	4.45542	6.40102	0.387925	5.57982	3.88532	3.38322	5.29902	6.68142
FLJ40330	1.83066	-2.14464	0.000662739	-1.56234	-2.13064	4.15766	3.10546	-1.22974	0.213863	-0.236537	-0.327537	3.08946	4.03726	0.0931627	-1.39364	-1.53974	2.35876	-1.53064	1.80996	0.513663	3.38066	2.19396	0.0698627	-1.58864	0.00486274	0.804563	-0.233537	0.707863	0.922263	0.848763	3.22856	-1.49914	3.36246	-2.09294	1.92796	-0.312737	-0.933537	-0.566537	-0.763837	0.344163	0.0674627	-0.665537	0.0982627	-3.03214	0.812963	1.43926	1.77886	5.32106	-0.278837
SLC22A24	1.69627	-0.413327	-0.413327	-0.413327	3.14347	2.54467	-0.413327	0.532673	1.53137	1.07637	3.61437	-0.413327	5.47957	-0.413327	0.670873	-0.0019269	0.150173	-0.413327	3.72377	-0.413327	1.70957	3.76237	0.210473	3.18087	1.20107	0.518373	-0.413327	1.11507	-0.413327	1.11297	0.702473	1.92907	0.318273	3.83467	4.40357	4.93067	1.86387	-0.413327	-0.413327	3.18537	2.99087	3.61307	0.0483731	3.15427	1.96027	1.35007	-0.413327	1.64197	0.587373
WFDC5	1.13577	-1.66503	2.75057	-0.122625	-1.66503	-1.66503	-1.66503	-1.11593	-1.66503	0.876575	-1.12863	5.69117	2.67437	8.05237	1.65137	2.32147	-1.66503	-1.66503	2.66917	5.32087	-1.66503	-1.66503	4.40077	-1.66503	2.50577	-1.66503	-1.22633	-1.20363	-0.721725	-1.66503	1.40397	1.20137	5.22457	-1.66503	-1.66503	-1.66503	1.78637	-0.743625	7.45207	-1.66503	-0.590425	-0.987125	-0.854025	-1.66503	1.48867	3.98847	-1.20543	0.562175	1.07317
WNT5B	0.75151	-1.55599	-2.02419	-0.98519	-1.28779	0.60591	0.33471	1.16501	-2.51559	0.40541	-2.05189	-1.03479	2.07251	-2.56589	-1.28109	-0.83719	0.50211	0.00321027	-1.40549	-0.87199	-0.93089	1.16221	1.25701	-0.62439	0.91101	-1.87189	-2.32839	-0.46579	1.14531	-2.30049	-0.51689	-1.64469	-1.74199	-1.58019	-0.22069	-2.06229	-1.15409	2.73181	-2.03989	-1.04099	-1.32399	-1.41419	1.36671	-2.42949	-1.64659	-1.33149	-0.0964897	0.65351	-2.51609
GPR172B	1.37738	-1.37442	3.14318	-3.12932	-2.29202	-0.513723	4.47748	0.469277	-1.82212	0.0571773	-1.08032	0.999677	1.62798	-1.51552	-1.07162	-1.95982	-0.918923	0.244377	-2.00002	2.55708	-1.40132	-0.668423	0.444177	-2.76892	-0.587423	-0.984323	3.52068	-2.08572	-2.44012	-1.58812	2.57518	-3.14972	2.45838	-2.09882	-1.46052	-1.73392	-2.11512	-1.38432	-2.48862	1.48518	1.41528	-2.18382	-1.48262	-1.10862	-2.02752	2.42438	-0.994023	-0.561023	-1.53282
VANGL2	-0.182731	-2.32973	-2.39923	-1.51473	-4.22533	-0.823731	-0.573431	-2.14833	0.0988687	-0.507831	-2.05023	-0.988331	0.604369	-7.00753	-2.21273	0.270969	-3.07813	-1.41523	-1.40233	-1.01103	-3.84113	-0.845731	-1.56463	-2.52533	-2.45353	-0.604331	-1.33723	-0.560831	1.48147	-2.71563	1.87767	-0.808631	0.461069	-2.11633	-1.55673	-1.60943	0.0710687	-3.26253	-3.71463	-0.632531	0.387969	-1.29123	-1.15273	-4.48293	-0.678131	-1.32263	-0.707531	-0.892231	-0.517431
PLA2G2D	0.472074	6.20687	0.682774	-1.89373	-1.66203	2.90937	-4.16443	2.14457	-1.66283	-1.78053	-1.82733	1.15667	4.18467	-0.381326	2.06317	-0.633226	1.37167	-0.0408264	1.76837	-0.558126	2.90287	-0.312426	-0.151426	1.72387	1.86757	4.27347	0.245374	0.226374	-0.516326	0.197074	1.71747	-0.361726	3.82407	0.136574	-0.273426	-1.28173	3.48477	2.68627	-1.16303	5.16447	2.42257	2.44837	1.85237	1.17947	-0.867426	4.43557	5.59867	2.92507	-0.993226
KCNJ4	5.11801	-1.42629	1.30481	-0.464685	-0.194585	1.07141	1.95621	2.79341	1.43181	2.10351	2.09821	1.26521	3.99811	3.42791	4.07701	-0.280185	-1.03929	1.05481	0.472615	1.75591	2.14501	1.32651	2.27011	1.24761	0.838015	2.25221	2.81881	1.14921	1.64101	0.455815	4.55921	1.18561	3.70771	1.34871	0.910115	0.685415	2.02761	-1.47399	-2.00709	2.33391	2.77681	0.670615	1.57061	-0.542085	2.50641	0.114915	2.57121	0.963515	4.14411
MYL3	0.492583	-2.30822	0.489583	0.739383	4.21798	4.64458	4.27508	-1.36222	2.81848	2.07658	2.58998	1.35778	4.36468	-0.843117	1.61678	3.21168	1.98738	1.45088	3.16718	1.24178	0.0426831	-0.483417	-0.222317	3.38208	2.80058	1.41988	0.354083	1.55668	-0.394117	2.46398	1.90188	4.44128	0.738883	4.07008	4.64388	4.76728	4.01138	-2.30822	-1.87482	1.24568	-0.467817	3.93928	0.426983	3.14598	-0.792817	0.545183	-1.50042	0.844083	3.82938
KRT80	2.5966	1.1436	-0.918798	1.8737	-0.167798	0.219202	1.7617	2.936	-2.0307	0.943202	1.4193	2.1874	3.3865	1.2095	-0.153898	1.9479	-3.3922	-0.924598	-0.820998	1.0363	-0.412098	0.473602	-0.708598	0.480802	0.0606018	0.704302	3.7023	-0.0393982	2.5216	0.187202	4.188	0.414002	0.105802	0.639702	-0.102498	0.190802	1.2458	0.954102	1.7417	0.736602	2.8799	1.2418	1.1304	0.969902	0.473602	-0.425598	-1.4349	-1.4454	0.895902
PKLR	5.74638	-2.60612	5.92018	-0.107421	5.34488	4.96448	4.82218	5.23548	6.08238	3.61918	5.94868	6.25948	4.05758	1.38458	7.15108	-1.70722	3.97648	4.68278	3.33368	3.99858	3.00028	5.50328	0.699379	4.72978	4.01878	3.81088	7.94238	4.36948	-1.16922	5.49108	2.36898	4.47868	3.79448	6.76868	6.59638	7.65128	7.20698	-2.60612	-0.122321	4.65278	7.10088	4.62828	4.09828	2.88978	6.85448	3.78378	-0.329221	6.32598	8.33328
KCNJ10	-0.951654	0.171546	-1.59175	2.01725	-1.89795	-0.121954	-4.48895	0.287346	-1.53735	-2.71875	-0.383654	0.479846	1.24535	-0.237354	0.654846	1.37145	-1.54585	-1.50375	-0.755254	-2.39795	2.43945	-1.57475	-2.07565	0.211646	0.598146	0.0492458	-0.779354	3.72305	-1.20095	-0.590254	-0.658254	-1.03035	0.707446	0.457946	-1.48185	2.82815	1.25465	3.10495	-0.878654	2.91375	-0.235854	1.18585	-0.550254	0.984446	-3.22945	1.86765	1.54535	-0.513554	-0.400154
MSX2	-1.76224	-0.114139	0.168361	0.379361	-1.85934	-1.19684	1.92406	0.243561	-0.967539	-0.00533913	-2.25584	-0.175839	-0.477539	1.15336	-0.826539	-1.29654	-0.459339	0.0805609	-2.88584	-0.698739	-4.04144	-1.03854	-0.132239	-2.38104	-2.92034	-1.08644	0.600161	-1.96824	-0.620639	0.961761	-2.95414	-1.61814	-0.839539	-2.10564	-1.73684	-2.07384	-0.981139	0.101461	-3.19734	-0.333939	0.290461	-2.03744	-0.868539	-2.54244	-0.798839	1.95866	-1.80184	0.741861	-0.518339
LBP	8.6586	-2.8437	11.7824	0.448895	1.1305	-1.8325	-2.8437	7.7375	-0.716805	4.0746	-0.955505	10.2276	4.2909	11.9578	0.173295	0.915595	-1.3019	10.5625	2.0444	13.4451	11.3123	-1.5492	6.3111	4.5522	8.8207	-0.632605	11.7454	5.6595	4.8356	6.542	-0.340705	-1.3324	6.7372	0.132395	-1.6972	0.284095	0.222295	-1.15	3.0933	5.2271	0.657695	0.191595	3.7758	1.8205	4.2608	9.1211	3.659	5.7332	3.5728
SLC22A12	5.97429	-1.21781	7.81269	0.661087	7.95489	9.10669	7.88139	2.14179	6.91819	5.38869	8.26979	1.30929	7.13129	0.247287	2.30019	-0.486513	8.83539	4.71529	7.34269	4.18999	5.56679	6.32889	-0.594013	7.58709	6.71779	6.10659	3.55289	7.78039	2.48239	4.03889	2.44579	6.90999	2.85699	9.69319	6.84569	11.5884	10.4746	-0.926813	0.0460871	8.90419	4.47939	6.93099	3.84569	2.54959	3.94619	4.69849	-0.410013	8.06839	9.45669
BDKRB1	0.355604	2.9423	-0.702496	3.5466	-1.5818	-0.644896	3.1867	0.472804	1.4988	3.1382	-0.666496	-0.507796	-0.934996	3.3366	-2.2605	3.2019	1.9241	0.447004	0.512504	0.849504	-0.833096	-0.937096	4.3215	-0.573996	3.7675	-0.383796	-1.1178	0.870904	3.4269	-0.349996	1.2938	0.0226036	1.3084	-1.7518	-0.817296	-0.509296	-2.5895	4.6815	2.0365	0.687104	-0.778996	-1.2444	0.585604	-3.1139	0.405204	1.8031	0.578304	5.2208	-2.5569
RGS9	2.68811	-2.77569	-0.677692	0.317808	2.18501	0.816808	-1.52119	-1.08989	2.49361	0.775708	1.48641	-0.413092	0.512808	0.987208	-0.00259184	0.253208	1.81261	1.35891	2.05301	-1.02419	0.856508	3.75391	-1.47449	1.43251	-0.284592	0.0462082	-1.43369	1.08051	-2.66009	0.696708	5.04301	0.660108	0.486008	-0.362592	3.13161	1.11361	-0.190292	-1.80649	-0.568192	0.603608	-0.187992	0.910808	0.628808	2.29861	-1.08579	0.757708	1.73731	0.956808	-1.83599
TMED6	1.22377	-1.53803	3.68797	-0.963227	3.76807	1.78127	3.09457	3.87397	2.02267	2.07757	1.32577	0.339573	0.0942734	1.81577	4.04407	0.0424734	0.993673	0.279273	2.92227	0.597873	2.77197	-0.902927	-1.02883	-0.514527	1.17487	3.06907	2.47817	1.53627	-1.03393	1.91167	2.92907	2.55677	2.95247	0.695373	4.33277	3.74017	5.03067	0.198373	-0.943527	-0.669527	5.85927	2.32117	0.959373	0.0893734	4.06567	0.956173	2.43307	0.0375734	4.58717
TF	5.81932	-4.07678	5.53412	0.736321	-1.03538	-2.53328	0.0170214	-0.873679	0.601821	1.98932	-1.13828	-1.40138	-3.51808	10.5477	-4.17908	-1.24518	-0.872379	4.00872	-1.36778	1.58522	2.13952	-0.305579	-2.06988	-1.83018	3.36212	-1.36548	2.45672	-3.86968	-2.88938	-2.49648	-2.21168	-0.871179	3.18902	-1.30618	-0.973879	-2.19278	-2.92428	-2.35128	-0.270879	4.34542	-2.57518	-2.17518	-0.391179	-2.97698	2.10162	-0.492879	5.27422	-2.48728	-5.13778
PKP3	0.791422	-7.41998	-6.42328	-2.34688	-6.34378	-5.31898	1.03962	-2.95798	-6.15648	-0.124978	-6.51478	1.21642	-2.42378	-2.12628	-4.30598	1.38862	-5.46998	-5.71048	-5.25178	-0.122578	-6.68378	-4.66718	1.43772	-6.31578	0.814622	-4.73448	-0.883078	-5.74698	1.37952	-4.38218	0.918722	-5.65838	-3.92598	-8.00078	-5.17938	-6.10078	-4.88058	0.248322	-6.73688	1.34622	-8.00078	-7.32288	-4.72638	-5.64798	-5.76278	-0.907478	-4.97758	-1.35088	-3.53998
TBX5	-2.29117	-3.02507	1.79703	-2.55767	-3.02507	-2.27917	4.02353	-1.51267	3.83643	-1.88397	-1.53907	-2.50597	-2.27037	-3.02507	-3.02507	-3.02507	-2.05727	2.38463	5.39063	-3.02507	-2.22127	-0.931066	-2.40127	-2.31757	0.407134	-2.09337	-1.74917	0.0689337	-2.08177	-2.56447	-0.854666	0.615834	6.05163	-1.17487	-1.59257	-2.09097	-3.02507	-2.28487	0.626034	4.49873	-3.02507	-0.416566	3.70103	-3.02507	-3.02507	-0.171666	-1.70267	-3.02507	-2.28757
PTGS1	3.67246	0.711055	-0.485645	4.54666	3.71126	0.791755	-0.0568448	3.18626	1.26996	0.963155	0.127755	2.03536	1.16056	2.05856	3.26146	2.59856	0.409755	3.26256	4.15796	0.748955	1.77126	-0.621145	1.82206	0.413555	1.63886	5.76906	0.551655	3.91326	1.42386	3.60646	-1.13854	1.66156	4.96876	1.96776	0.279155	1.30276	1.57846	1.74906	4.66996	3.78066	3.73396	0.975655	3.76596	3.08796	-0.275845	2.61756	3.98966	1.02166	5.87256
CLSTN2	-0.785908	-1.35911	-0.490308	1.56139	1.47739	2.38079	3.73969	0.729592	1.79329	2.35749	-0.173308	1.45119	3.02679	-5.66931	1.95849	2.28989	2.03729	-1.03811	1.90369	0.409692	-2.79381	-0.906208	-0.752508	1.05529	0.219392	0.618692	-1.99951	0.00689171	0.0750917	-0.978808	0.885092	-1.30351	-0.0482083	0.242692	-1.60081	0.945292	1.22919	-0.666508	-1.93991	0.0550917	0.596692	1.32919	-1.06121	-3.92631	-0.0586083	-0.559608	-1.50861	-0.691508	1.04179
SLC26A9	4.26324	-2.64186	0.840236	-2.85356	0.790136	3.45524	-3.95636	1.12644	4.68644	2.10334	3.23344	0.305936	1.64124	1.23964	5.61164	-2.38096	-0.110264	0.335836	1.48144	1.05294	1.89354	2.74634	-1.40356	3.16894	-0.108164	0.766736	-1.66096	2.29174	2.33024	-0.337764	1.63094	3.60044	2.60024	1.28064	3.14094	5.13664	0.652736	-0.852364	-1.15796	2.91364	3.66964	0.704336	2.43574	2.81154	4.64214	4.38274	-0.868064	4.89804	3.08214
C3orf66	5.72792	-0.293482	3.36312	0.846118	0.410118	-0.453682	4.61102	0.638118	-0.874282	-0.193682	1.17952	-0.355182	7.00022	5.73822	1.84842	1.98782	-0.874282	4.34762	3.06172	1.21672	5.27742	-0.427282	-0.874282	-0.477582	4.62812	-0.874282	4.67542	-0.412882	2.41372	1.77312	3.63592	-0.874282	6.38852	-0.874282	-0.303382	0.0598177	2.69872	-0.583282	-0.874282	2.89092	2.19172	1.80342	2.01572	-0.874282	0.385218	0.669618	-0.874282	0.759918	2.54202
B4GALNT1	4.10038	0.942482	1.06368	5.65518	0.0757824	0.865282	1.40528	0.0557824	2.53738	2.06938	-0.126318	2.32878	1.34818	3.97938	-0.428418	6.82118	1.31988	0.511682	6.04898	2.35178	-0.731118	2.95638	0.402982	2.29618	1.43438	1.66438	0.309382	4.79798	1.74678	0.507782	1.60128	1.55818	0.322582	0.0176824	1.70108	0.279182	0.559282	2.61768	-0.465318	2.63308	0.516782	0.653482	2.27748	-0.721118	-0.875618	1.89518	3.26648	0.538982	-2.56182
FOXA2	-1.05751	-2.05881	-2.79201	-2.03401	-3.37331	-2.95271	5.11319	-1.64381	-0.00500733	-2.23221	-3.37331	-2.17211	-3.37331	5.10879	-2.56861	-1.96721	-1.61221	3.43009	0.615693	-0.294007	-2.91611	1.58779	3.06959	1.03639	-1.75891	-3.37331	3.07549	1.29919	2.61079	-0.415507	-2.25751	3.60939	4.85019	0.910193	0.172693	-0.0359073	2.03129	0.664093	-2.93991	-0.744007	0.0308927	-1.37361	-2.91161	0.774393	3.38609	0.269993	-2.05091	2.09059	-1.78741
APLP1	-0.374054	-1.97605	2.27565	-1.02145	-3.39775	-0.443154	-0.0247544	-3.45835	-0.885254	1.23015	-1.20115	0.134846	-3.29555	3.63935	-1.73135	-0.458954	0.0139456	-1.83325	-1.31015	-0.266254	-0.607754	0.511246	-1.61575	-0.980954	-0.224754	-2.98225	-0.294554	-0.110854	5.86245	2.21905	-0.834854	-2.46595	-0.613754	-2.65865	-1.14985	-2.34385	-2.72185	0.528146	-2.95695	-1.10145	-2.66505	-1.66825	-1.41985	-2.80995	-3.18065	0.620446	-1.13145	0.731546	-3.43685
PANX2	4.15416	-0.171939	-0.988739	-2.77344	-3.91894	-3.03604	-2.26254	-2.86624	-3.18074	-3.08244	-3.88874	-0.843539	1.11856	-1.23424	-2.41134	-2.73644	-0.846539	1.07756	-2.65624	1.95296	-3.50494	-3.53684	1.12526	-4.06194	-0.401339	-3.53764	1.57576	-2.51854	0.858961	-2.69844	-1.38674	-2.97594	-2.69374	-2.74234	-4.35004	-2.22334	0.446461	-1.61324	-4.05464	-0.574039	-2.72444	-2.90424	0.762761	-5.55964	-0.434839	-1.70024	-1.55964	0.322361	-3.72214
ANGPTL1	-0.201548	1.03465	1.32025	2.69855	0.269552	2.36355	-5.23855	0.486152	0.806452	3.96435	2.67975	1.71565	-3.08915	2.71795	2.46355	2.77325	0.805752	-0.375348	2.51165	-0.337548	-2.88765	0.240052	1.13075	2.65265	0.923752	0.852252	-2.74805	2.65455	-1.95055	1.22505	0.524352	-0.320148	2.64085	0.869452	0.258952	1.25005	0.807752	2.80355	-1.50915	0.220152	1.64725	2.58315	1.45635	-4.11835	1.30075	0.860252	0.513852	-0.145148	-2.82235
MUC5B	-0.128664	-3.05336	-5.04406	-2.37596	-3.23156	-2.21756	5.51114	-2.55036	-1.26856	-1.47726	-1.78766	-3.38166	-1.94646	-0.0725638	-1.34926	-3.46866	-3.50226	-1.98216	-2.42346	-0.819164	-2.80266	-2.06196	-2.36396	-4.33656	-2.00556	-0.854764	-1.59116	-4.58266	-1.82586	-3.95436	-3.68996	-1.20366	4.74934	-2.35526	-1.95246	-2.45696	-4.32926	-2.92236	-4.00756	0.133736	-3.36036	-1.81176	-4.23306	-5.04406	-3.78456	-2.63506	-1.95576	-1.39186	-1.72086
TNNT1	-4.94026	-2.62826	-4.94026	-4.12056	-4.94026	-4.51966	2.57924	-3.21076	-4.33796	-3.45056	-4.94026	1.32264	-0.179158	5.99764	-4.94026	-2.07816	-2.29476	3.11294	-3.35386	0.226942	-4.48306	-3.11546	3.61574	-4.54356	3.12314	-3.04396	0.359142	-4.12966	3.26864	2.37564	6.01934	-4.94026	-0.271358	-3.81306	-3.38356	-4.94026	-3.39246	1.81524	-3.90376	-0.680658	-3.09986	-4.56186	-4.47856	-1.78286	-4.94026	2.87154	-4.13246	1.61604	-4.52486
GLYATL1	5.6793	-3.8122	3.5776	0.404796	7.0704	5.0545	3.5877	5.385	5.4912	4.6975	7.1977	4.082	7.4619	3.05	7.8638	-0.552004	4.8422	4.4787	5.3857	3.5249	2.9278	6.6936	2.2995	5.8324	3.114	5.058	6.7672	5.2331	1.3041	3.8502	1.7515	4.7407	3.2442	5.7461	7.2438	8.1644	7.0373	-0.997904	3.4425	6.2416	7.331	5.2156	5.204	5.0117	6.407	3.5314	4.176	6.1581	6.2549
ANKS4B	5.51828	-0.889722	4.86158	-2.20422	5.63228	5.86968	3.28108	6.13708	5.53348	4.84458	6.90238	5.93788	5.07148	2.97438	6.83988	-1.79282	3.07208	5.36528	3.13508	1.55878	2.47438	6.25918	2.90578	4.55448	3.69698	4.77578	6.58018	3.57458	0.504578	4.97238	2.91878	5.20958	3.91868	6.44338	6.34298	6.47498	6.13498	-0.725122	0.918178	6.37278	6.31598	4.90498	5.23368	5.13648	6.00108	4.99638	2.23128	4.51218	7.42298
SLC6A18	0.139643	-0.594257	2.98054	-0.594257	6.46974	4.19984	7.27964	-0.0451569	7.28504	5.74864	7.79044	-0.594257	-0.594257	-0.594257	1.10194	-0.594257	5.42894	0.605643	1.35474	-0.594257	-0.594257	6.03614	-0.594257	7.62274	0.0055431	1.87504	6.28734	1.76924	-0.594257	-0.594257	2.40634	1.63884	1.51094	1.43404	5.11214	9.90444	7.81734	-0.594257	-0.160857	4.05434	7.76354	1.40544	2.43554	2.12274	-0.0436569	2.99274	0.493643	4.40734	5.73514
NCAM1	1.39015	-1.86055	1.89375	1.29335	-1.82725	0.463054	2.96965	-1.41225	0.910554	0.853554	-2.80415	0.329754	-0.733446	5.16105	-1.12055	1.37945	-0.262846	2.22545	4.51465	-0.861946	-2.23855	-0.539646	-1.62245	-2.48525	2.56645	0.285354	1.83075	3.29055	0.708754	1.98815	-2.36755	-0.420646	3.25845	-2.58605	-1.23365	-1.29295	-0.758746	3.57585	-2.44705	2.03765	1.41475	-0.432346	1.91555	-2.38805	-2.47585	2.61225	3.45215	-0.660746	-1.69515
C1QTNF3	3.99881	-0.540691	0.786409	0.170409	0.533309	4.47861	2.38651	3.41601	0.947709	2.96271	0.211909	1.44711	4.95291	1.35741	0.223109	2.17771	0.486809	1.29501	0.345809	3.12791	0.632509	1.40921	-1.85269	2.72971	1.43071	0.788509	-0.0583915	1.27171	-1.46279	0.164509	-0.135391	3.15761	2.01211	2.41951	1.09831	1.09171	0.797409	2.81041	0.208509	0.00480852	0.444109	1.00021	2.85091	-1.15679	3.77111	-0.0115915	0.601609	0.679609	-0.402891
LTF	3.72999	2.85559	1.11379	8.92649	1.19229	2.32019	3.07609	-1.99061	1.11209	-1.23751	-0.473814	1.15909	0.813286	-1.84721	-0.690014	4.98379	0.446786	-1.74511	1.13189	1.03629	5.32899	2.33179	-3.40901	4.86589	0.970586	4.04859	-4.06591	6.04989	1.39619	-1.89431	-2.77111	3.84269	2.01509	-0.963814	1.22729	2.58339	0.170786	1.62469	-3.35441	4.46169	1.36709	3.63609	6.85689	-3.39891	-3.20031	1.53849	3.51419	-0.0363143	-1.55431
KLK6	-4.29027	-2.71357	-2.97497	-0.197072	-1.88227	-0.532672	-4.29027	-4.29027	-2.93727	-4.29027	-1.42157	1.63493	-1.19267	-4.29027	-2.04717	1.44163	-4.29027	-3.77187	-0.495772	0.932028	-4.29027	-3.84327	-4.29027	-2.92157	-3.69047	-4.29027	-4.29027	0.788428	-4.29027	-4.29027	-0.142172	-3.49097	1.57923	-3.73087	-4.29027	1.69583	-1.83387	0.348528	-3.85687	-3.49037	-3.21567	-0.525172	-1.72857	-4.29027	-3.73967	-1.43687	-4.29027	-3.68047	-4.29027
MDK	-0.0471814	-3.14878	-0.656681	-1.29388	-3.05788	-0.640881	0.269619	-1.65488	-2.19988	-0.537681	-3.58958	-1.45588	-1.15208	-0.411781	0.707819	-0.731881	-1.60148	-1.04918	-0.786281	1.24902	-0.479281	-0.683981	0.803819	-3.09878	-0.850781	-1.49138	-0.540481	-1.96898	0.501019	-1.97888	1.79562	-1.59858	-0.391681	-3.35598	-2.26158	-3.32878	-1.20918	0.491819	-4.33668	0.101919	-0.755181	-2.09698	-0.579081	-4.89458	-1.94238	0.253819	-1.47188	0.579819	-1.77208
IL1R2	4.32113	1.30843	2.12963	3.72593	0.488933	0.383433	1.56413	6.42643	3.37633	3.48573	-0.0159673	5.77963	0.954833	7.05073	-0.142467	3.08023	2.54173	2.60513	1.99093	3.93263	1.17723	2.06193	3.60563	1.37713	2.94943	0.854333	6.90823	2.43323	2.35763	3.62883	0.712433	2.04163	3.14243	0.805133	1.38173	0.275533	1.19843	1.21333	3.05633	6.49343	1.74953	1.63723	3.35833	1.86083	2.28093	6.38163	3.62963	3.29943	-0.0328673
DKK2	-3.85725	-1.21005	0.937151	1.19865	0.116251	3.32785	1.30115	1.70935	2.73605	3.31755	-1.55465	1.28165	-1.38215	-3.68015	-0.855349	-0.763149	0.252751	-0.119549	0.563551	-1.51185	-1.79085	-1.54415	1.99675	2.94175	0.560051	1.59265	-2.78895	1.52205	-2.10195	-0.127749	1.25215	1.26685	0.552351	-1.04785	-1.27195	0.0863507	0.614751	-3.00075	-2.95785	-1.65205	-0.648149	0.874451	3.30305	-2.32375	-0.107349	0.371251	-1.38085	-2.95695	-3.85365
GOLGA8B	3.07402	-1.62798	0.315616	-3.05808	-3.05938	-0.996084	-1.58108	-0.0952842	1.90332	2.28562	0.771716	-0.206384	2.52302	0.561216	-1.83968	-2.16548	1.19052	-0.223084	1.01752	2.29722	1.78382	1.67952	0.311916	-0.877484	0.0277158	-0.189184	-2.92238	-2.43708	-0.932384	-2.51748	1.19692	1.21132	0.883716	0.0489158	2.14782	0.893016	-3.15838	1.11402	-2.80568	-1.43538	1.93892	1.06142	-2.53988	-3.46978	0.219616	0.271416	-0.0303842	1.63302	0.320516
CACNG4	-1.51536	-5.49196	-4.49526	-2.83766	-4.11986	-3.46916	5.23024	-4.15456	-4.71976	-3.38906	-4.18456	-4.41036	-6.07276	-4.04366	-4.98856	-1.22866	-5.10496	-3.16856	3.50054	-1.74386	-4.98966	-5.00946	-3.06706	-4.12856	-4.03966	-0.905263	-2.82046	-4.98136	-3.46966	-4.74826	2.00944	-1.40436	-0.876363	-5.51336	-4.64026	-4.83026	-4.52496	-2.20166	-5.63936	-0.368763	-4.09096	-4.07306	1.01514	-6.07276	-5.12456	-4.30936	-3.04956	-5.03566	-5.07206
MMP13	-1.84321	-0.475311	-3.71211	-1.33131	-3.71211	-3.71211	1.20419	2.50109	-2.09271	-3.71211	-3.71211	4.39869	-3.71211	0.203089	-2.90741	-3.30071	-3.71211	3.52669	-1.47341	0.279289	-3.25491	-3.26511	0.348389	-3.31541	3.20799	-3.71211	-2.66521	-3.25071	6.40469	2.59579	-3.71211	-3.25781	-0.180011	-3.71211	-3.39861	-3.71211	-3.71211	5.21849	0.262089	-1.86671	-0.0341107	-3.71211	-2.00581	-3.34091	-3.71211	0.0882893	-3.71211	-2.07791	-3.71211
ODZ3	-2.17456	2.84814	-1.04246	-0.597662	-1.51266	0.450038	-1.24666	0.208538	-1.76336	-0.738962	-3.54526	2.49674	-1.07416	-1.78076	0.560038	0.617138	-2.15066	1.38334	1.83284	-0.270962	-3.78496	-2.11076	5.36504	-2.36586	2.99404	1.28594	-1.11796	-1.51526	1.95354	1.21184	-1.85416	-0.488462	0.816938	-1.24596	-1.60336	-1.34016	1.33104	3.17454	-4.45276	0.160738	1.85624	0.497438	0.445138	-0.177162	-0.171262	1.86624	-0.939962	0.108838	-1.45756
KCND3	1.18428	-3.90982	-1.11202	1.53188	-0.699521	2.80808	2.55928	3.96338	-1.05832	0.474979	-2.20872	1.15548	-0.0964209	-3.90982	3.30448	1.69088	-0.576321	0.474879	0.921479	-1.53352	-1.45712	-1.94412	1.95638	0.0200791	0.489579	0.710579	2.03898	1.08608	2.26138	-0.0857209	-2.79402	1.15938	0.721179	0.570279	-2.23872	-0.389621	2.63948	-2.21612	-3.90982	3.29688	3.08838	1.22728	1.93778	-2.44482	1.64488	-0.717221	3.10508	-1.03942	2.92448
SLC5A10	5.52987	-1.83343	5.92157	-0.446429	7.84097	5.63187	5.99787	6.03567	6.48427	5.52897	8.12837	5.90787	4.13497	1.77207	7.93847	-1.25183	5.70657	4.83737	5.97507	1.65977	4.56557	5.51107	-2.12943	7.29817	4.90657	6.99717	7.11247	4.85697	0.971971	3.79297	5.48227	5.39627	2.23387	8.25897	7.39227	8.71757	8.91657	-1.46993	4.05527	5.63597	5.26057	8.23767	6.68977	4.26617	6.04947	3.58527	3.60797	6.28177	9.58257
PAEP	5.14166	-1.94874	-0.633436	-1.94874	-1.50634	-1.94874	1.10426	3.98716	-1.34644	1.09276	-1.41234	5.83076	-1.19404	1.58296	-1.94874	-1.94874	-1.94874	4.42896	-1.29594	5.98006	-1.49154	-1.50174	7.00516	-1.94874	0.788964	-1.94874	11.1636	-1.48734	2.22716	0.412164	2.56146	-1.94874	7.83936	-1.64204	-1.37784	-1.94874	-1.94874	6.24976	8.05336	2.39226	-1.94874	-1.57034	-1.94874	-1.28254	1.59816	8.01456	-0.626336	1.50996	-0.210736
SULT4A1	5.07356	-0.708343	2.65386	-3.03764	-2.72444	-2.75914	-3.50504	-1.42014	1.70486	-1.73484	-2.57854	-0.232743	3.51966	1.52596	2.36546	-3.50504	-0.561943	-1.34824	-1.26634	0.257957	0.994857	-3.05804	-2.44724	-3.50504	-1.89064	-0.308443	-2.73044	1.20946	2.01106	-3.04444	0.611057	-1.16264	1.95216	-3.19834	-3.50504	-0.622343	0.180057	-3.21404	-2.04464	0.298957	0.906357	-2.57924	1.71266	-1.23764	-0.893543	-1.74164	2.60956	-2.89524	-0.503743
ACMSD	9.1238	-2.0745	7.7409	3.4048	8.187	7.3351	2.4426	8.1795	6.9873	6.6186	8.4624	7.1811	6.9871	6.4888	8.2478	0.9718	6.0128	5.8174	6.3412	5.4049	6.7721	7.4721	4.2371	7.5261	5.7637	6.8532	9.7742	5.474	6.2552	6.6227	4.4064	7.4376	6.1329	7.2844	7.794	8.5322	8.1054	-1.3343	5.2824	8.2323	7.6684	6.9615	7.0135	4.728	7.9961	6.8943	5.8791	7.5723	8.8152
MIA2	5.3476	-1.5901	2.4034	3.6485	6.0123	5.5284	2.7454	5.1708	4.5595	3.179	4.4411	4.4567	4.7348	4.04	3.0758	4.0629	3.4931	3.2534	4.9852	1.7334	5.9404	6.1176	2.3296	6.0552	3.9914	5.51	4.7662	4.9119	-1.6235	5.1175	1.9124	5.1854	3.6656	5.7904	6.1758	6.0566	6.348	4.2313	2.9722	4.6853	5.613	5.9779	4.9835	6.5474	6.2802	3.2921	4.3198	3.8437	6.9887
BEST4	6.09364	-0.767764	2.20134	1.41324	-0.667864	1.24374	1.17474	0.413336	2.83244	4.93764	-1.13996	1.93114	-1.19296	4.03724	-0.260264	1.30684	0.404536	0.109836	4.24354	1.48954	-0.199964	1.54984	0.463036	-0.819464	3.23254	-0.759464	-2.06646	2.34434	0.408236	0.231336	1.28604	2.10274	1.53544	0.340536	0.865236	0.0585357	-0.222164	0.437736	3.01414	3.06884	0.824536	0.0218357	2.64044	-1.87736	0.727936	0.599636	3.89694	0.248236	-0.466664
FGG	3.08011	-2.33899	6.53771	-2.91979	2.36741	-2.91979	4.54111	12.0851	-1.30039	9.14381	5.66931	11.4905	2.19611	10.5857	1.37821	-2.18849	-2.35629	12.0622	3.05301	7.32111	10.9683	-0.230794	1.80381	8.77891	3.24251	0.413006	8.59821	7.84151	2.28941	5.36751	-2.44559	-2.46549	10.2588	0.890306	1.06271	1.44341	5.13981	-2.38669	0.143406	5.18441	-1.84519	2.40171	3.20231	-0.337694	-2.91979	4.55001	6.99901	5.87611	3.62591
HABP2	8.63701	2.56341	10.8056	7.39941	2.21541	5.04971	4.26491	5.36731	8.38521	7.51561	3.50491	4.19021	4.95411	4.45831	3.55381	3.86901	4.38511	5.66891	7.54681	2.71331	10.3732	5.76881	-1.56729	7.10771	7.97611	6.43071	8.06631	6.12811	5.75381	3.87431	4.27151	5.38021	8.12341	4.66891	4.90801	3.99061	2.47441	0.777112	6.38831	3.71431	2.11371	4.48791	8.06091	3.14161	6.49721	7.93701	7.54471	4.03071	3.34071
LOC96610	1.68242	-2.02088	0.930717	-1.73878	-1.65618	3.93792	0.541117	-1.69488	-0.863683	-0.330783	-0.603083	2.35592	3.76802	-1.90998	1.48312	0.488917	3.29492	-0.742483	1.75472	1.60882	3.43532	1.56002	-0.183983	-0.512483	1.27272	1.36452	0.962917	4.11662	4.77942	2.94402	-1.68798	-1.97828	3.89672	-1.40358	-0.0199834	-1.50358	1.74222	-2.30578	0.679917	2.70422	-0.876183	-1.09208	2.11362	-2.86748	-0.931883	3.01082	1.81842	6.73202	-2.26198
AQP7	2.56354	5.35854	2.75534	2.32054	4.04174	1.51394	2.16564	3.75814	5.47674	2.28154	4.02654	2.70904	1.39584	-0.788364	3.45364	-0.0910643	1.89064	2.54124	2.07084	0.757536	3.40854	3.90464	-2.14646	3.33084	1.63454	2.93874	4.73444	2.17024	0.308836	-0.651164	3.45624	2.38354	2.14054	3.69344	4.12414	4.35334	2.71704	3.73634	0.0728357	1.39994	-0.471464	2.00434	1.23894	3.55284	1.21864	-0.684064	3.19134	4.71544	5.06764
KRT14	-3.77454	-5.64344	-3.65184	-2.81134	-2.43314	-3.89084	3.70226	-5.09434	-2.59834	-2.23144	-5.64344	-5.12434	-5.64344	-5.11714	-2.49914	-2.78134	2.02976	-2.13534	-4.74934	-4.69374	-5.18624	-4.85554	-4.25244	-2.34164	-1.95904	-3.17414	-5.20474	-4.11504	-4.70014	-3.08534	-4.52764	-2.77704	-3.15194	-1.00404	-5.32994	-3.93114	-1.88814	-1.70774	-5.21004	-4.33194	-5.64344	-4.71764	-3.50754	-4.52324	-1.74224	2.13096	-0.653843	-0.929243	-4.42024
MT1G	3.62257	-4.13243	1.77567	-1.89143	0.0133677	-1.61213	-1.47833	5.68057	-5.08763	0.887568	0.940268	2.38297	-0.359832	0.796668	3.27837	-1.35183	-3.59493	0.0451677	2.77107	3.98187	-0.547732	-1.51333	0.983168	0.222468	2.04937	-0.665032	4.88267	2.39077	-1.32823	-0.677732	-3.04343	-1.47273	3.20587	-1.62283	-1.08343	5.26807	-2.51223	-1.30293	-2.83273	4.02757	-0.910732	0.0998677	1.01227	3.20417	1.39957	-1.10953	3.10747	1.83357	1.71227
FAM40B	1.33508	1.45268	2.74308	-3.29432	-2.89342	-0.183523	0.162577	2.62798	1.74588	-0.0675226	-1.51912	-0.757223	1.84878	-0.921723	3.28428	-2.73772	-0.960323	0.716977	-1.36832	2.08258	1.57898	-0.401823	1.08258	-1.77202	1.26848	0.422177	-0.432723	-1.15692	-0.183223	-0.892923	0.888577	-0.756723	-0.749923	0.419277	-0.596423	1.04818	1.80428	1.01898	-2.75992	-0.373823	-0.349523	-0.571423	0.898377	-3.03912	-1.75482	1.78948	-0.765023	0.980177	0.276677
GYLTL1B	-3.89844	2.14956	-2.19804	-0.628244	0.257456	0.341456	-0.695444	-3.26764	-0.144844	-1.75204	-0.425444	-2.74804	-2.44044	-0.108544	-3.31224	-1.00874	-1.99914	-1.95944	-0.504244	-2.86954	-0.434644	2.17026	-6.10674	0.484356	-2.59894	-1.61514	-2.96194	-1.52064	-7.16454	-2.45314	-2.75644	0.801756	-1.09734	-1.56844	0.949156	0.286256	-0.0436443	1.15696	-4.22774	-0.308344	1.43736	0.0877557	-2.15064	-0.291744	0.471756	-3.52124	-1.34344	0.955556	-6.42704
BTBD11	2.37603	-3.27687	1.39703	-0.410366	-3.23957	-0.917266	1.30303	1.55413	-1.58577	-0.678766	-3.47127	1.80953	4.25503	-0.794266	0.523334	-1.11747	-0.338666	-0.981066	2.47523	3.04153	-2.15807	-2.48227	-0.752166	-2.06687	1.48653	-1.47237	3.79803	-0.209766	1.49583	-0.146066	1.47913	-2.64227	0.515234	-2.60207	-2.83957	-0.957466	0.0279336	0.500934	-0.905566	0.296334	-0.216466	-1.26267	-0.459766	-3.02067	-1.23767	2.77303	1.70873	-0.655166	2.17423
LOC723809	3.06531	-2.05649	0.519212	-0.177588	4.07841	4.10841	4.52681	2.71981	4.95741	1.65011	4.98831	1.70471	2.90881	-2.05649	-1.59869	3.03111	1.78961	2.41511	3.99931	1.37391	2.53551	5.37661	0.0294119	4.54181	2.23311	2.26961	-1.00959	2.59451	0.750712	2.91911	5.85201	4.96371	2.53551	3.24251	5.96451	5.98401	2.55261	-1.13509	-0.423188	1.74751	0.281512	5.33371	2.48301	1.71091	3.62121	1.13611	1.03181	4.99351	-0.318488
MYBPC2	-2.34601	0.343995	0.644295	-2.34601	3.36349	0.0871947	2.88269	-1.40001	-0.853605	-1.20491	-2.34601	1.10829	4.27739	2.88429	-0.221405	-0.134905	-0.584905	1.62679	2.47069	3.09309	4.25129	-0.852305	-0.260105	2.76449	-0.997505	0.850595	-2.34601	3.92339	-1.40271	0.301395	1.98049	2.46239	0.145495	0.754895	0.703995	-0.279905	3.14339	1.82269	1.13439	1.96839	0.898995	0.689295	-1.01891	2.47619	-1.79541	2.05439	3.77639	6.41009	-0.122505
MT1M	2.7285	0.729999	0.670299	0.949699	-1.3407	-0.330801	3.6484	6.4451	-0.232201	0.173199	0.663499	0.706799	-0.938701	-2.7432	0.721199	0.311799	3.981	-0.0951007	3.1272	0.115799	-3.6585	-0.472701	-1.9056	-0.390901	1.7434	-2.4885	0.788599	2.1926	-1.4765	0.793199	0.973699	-1.0047	2.0799	-1.9983	-0.632501	1.1412	-0.475801	-1.5447	-2.8975	2.5775	-1.8766	1.7666	0.0699993	-1.7594	0.589899	-1.3275	3.1331	0.337799	-3.3012
SLC22A11	7.90117	-0.439234	9.13587	-0.551034	8.71477	7.94107	8.01627	4.94437	6.11817	5.61337	8.21797	5.15827	9.59997	7.27377	5.00897	0.365166	6.42987	4.72377	6.80407	5.96187	7.36997	6.96767	1.19747	7.14097	6.55497	6.66157	9.24087	5.44007	5.50737	5.16387	2.28647	6.70287	4.94047	8.96957	7.94247	9.78987	8.14667	-1.34763	4.32317	7.53947	6.56917	7.18047	6.37867	6.27427	7.70047	5.83477	5.00977	7.63897	9.65287
F2	8.35425	-1.54645	8.45295	-1.54645	1.04455	-1.54645	-1.54645	7.79065	-0.944153	4.16055	-0.313253	7.83625	5.14575	7.32685	3.93545	-1.54645	-0.263253	6.12755	-0.265153	7.85325	7.94585	3.79675	3.83085	-1.14975	5.94025	-0.306853	10.6816	-1.08505	1.52115	3.54505	2.28425	-0.747153	5.87485	-0.584953	2.11475	-0.612353	1.46315	-1.01335	-0.509953	2.92075	-1.54645	-1.54645	3.08375	0.429647	4.10475	5.83905	-0.738653	4.33285	2.91435
PKD1L2	1.57378	-1.37522	2.75788	-0.792918	-0.345518	1.01728	3.79308	2.90748	2.22518	2.13288	-0.713518	1.69178	4.49688	1.87658	-0.451018	-0.683018	-1.05422	-1.01692	1.18078	6.02218	3.75468	0.603782	-1.08782	-0.573518	1.48318	0.283482	-0.986718	-1.31042	2.28298	0.724982	3.82878	0.235482	4.14388	2.13398	0.717282	-1.27372	-0.0535182	2.02618	1.89608	-1.48532	2.56398	0.103882	-0.612018	1.63338	2.23078	-1.21992	0.860582	2.06748	0.668882
FMO1	5.44546	-2.89644	4.06466	-1.07904	5.09756	5.16256	3.84196	3.86706	5.45226	4.66056	5.14126	4.41466	5.94656	2.53376	6.04756	-2.31414	2.84236	3.09136	4.13376	-0.152836	2.89086	5.06906	1.89046	4.39206	3.81316	3.71136	2.52356	3.22816	-1.29314	5.46006	1.30986	5.27086	2.72156	5.67006	5.97776	6.75896	5.60366	0.470464	0.982364	5.87206	5.49396	4.16286	4.33906	4.07556	5.60206	4.97206	2.93636	4.98046	5.48386
B3GALT5	2.11913	-2.88837	-0.896773	1.20483	1.29983	2.68803	4.07843	4.12123	-0.943673	1.27173	0.727227	5.05493	-0.188273	2.80163	0.060527	2.50133	-0.357573	0.445027	0.906127	-0.069773	-1.80527	-1.59387	3.25673	-0.447273	1.88193	-0.826073	4.03183	0.072327	3.27363	1.78103	-1.32997	2.31733	-0.783173	-1.61267	-1.59187	-1.17607	1.08873	-2.14817	-2.12217	2.03143	1.15483	0.517227	0.819927	-1.02407	-0.650373	2.40873	-1.36417	-2.27857	-0.150173
PTPRN	3.11426	-0.741239	0.521961	-2.09504	2.04206	-2.20844	-0.584439	4.89826	-0.893339	-1.09584	-3.63744	6.21216	-1.28024	8.57076	-0.998739	-2.64464	2.09296	-0.0236392	3.36946	0.395561	-1.39604	1.16366	0.469061	-1.57924	-0.0736392	-1.42634	2.74536	-1.27394	5.78036	0.107861	4.66346	-1.65154	-0.710539	-0.184839	-0.353739	-1.16404	-2.08964	-1.59174	3.14356	3.97916	-3.63744	-3.25904	-1.63104	2.27596	-1.71594	2.27886	2.05346	4.51766	-1.41394
TRHDE	4.46093	-1.54037	3.63843	3.41033	5.61083	4.83523	4.29723	5.12793	4.37823	3.46033	5.32083	2.43183	-2.77637	4.24313	2.60253	2.89473	3.01913	4.52323	3.95353	-2.97937	4.54223	4.65653	-0.978272	5.36973	3.07703	5.25623	-1.58887	4.06793	-2.58777	2.28013	0.266928	4.52523	0.625128	5.63023	5.41743	5.12413	4.09583	-0.155772	5.39883	2.97073	-0.465072	4.99343	3.49533	5.56963	-0.919572	1.03103	3.67923	1.32093	0.311528
FGF9	-0.0631455	6.51635	-0.338946	0.945954	0.0398545	2.91515	4.00685	-0.179546	-0.895146	1.28595	0.286354	0.234754	-0.484146	-0.488646	-0.380346	2.12705	-2.76575	-1.17245	0.0940545	-1.40535	-2.87205	-1.36355	-2.27145	0.442554	0.841554	-2.08965	-2.55465	3.56985	-0.522046	-0.597746	-1.03925	1.01035	0.627854	-2.36775	-0.366446	2.43305	-1.37115	6.18025	-2.56305	-2.01775	-0.542746	1.02795	-1.46515	-3.32925	-1.40775	-0.475846	-1.62815	-2.29215	-3.32925
ACE2	4.15536	-2.98974	2.43906	-2.03584	6.92476	5.77226	4.12686	5.31906	3.16226	2.96386	6.42606	-1.72434	5.02986	-2.47734	6.50846	-2.47774	3.88146	2.70366	3.79396	2.05866	1.26966	5.92436	2.42236	5.90126	3.28066	3.25716	1.13546	3.50046	-3.27934	3.27996	-1.12464	2.55496	2.48076	5.03286	6.58896	6.53766	5.53256	-0.984838	1.66946	5.75216	6.90306	6.20686	4.58956	2.96126	7.34676	2.12186	0.548062	5.98496	6.09436
C4orf49	0.272532	-0.368568	3.94333	1.09353	3.84873	4.38433	1.65153	-0.452868	1.65523	1.07783	7.31263	0.896332	0.319832	-1.58617	4.68843	1.15893	2.93773	6.15713	2.62683	0.546832	3.13643	4.16223	-1.17887	5.37943	0.299032	2.12203	0.0913318	0.217732	-1.03467	0.00573176	2.87773	0.241632	0.752432	5.59633	4.34573	3.67823	0.682732	0.467632	0.464632	3.72783	0.454232	0.787932	0.266532	0.112332	0.723432	1.50843	1.42263	0.558032	0.706232
LRG1	3.96637	-2.33163	0.447373	0.452973	0.315373	-2.40733	2.62637	3.88737	-0.764927	1.52497	-2.58263	0.797973	0.365573	2.77587	0.684773	0.507373	-1.69703	0.463173	1.52027	1.27007	0.967273	-0.211727	0.953273	0.930673	0.414173	-0.308827	2.07707	2.27457	-1.13003	2.33067	-0.412127	0.860673	1.84277	-1.55693	-0.157327	-0.913827	-0.284327	-3.94303	0.922073	0.521073	-0.228727	-0.437427	1.70807	1.20537	0.219073	0.729773	1.74967	1.24527	1.52207
PHACTR3	1.21523	-1.41957	-1.41857	1.64523	0.14023	-0.65307	5.53083	0.86303	-0.36327	-2.59047	0.85133	0.53073	-0.75467	-2.05297	-0.26137	3.09553	-1.20077	-2.83257	1.26393	-0.12527	-1.87957	2.66383	-2.67377	-0.0281697	-1.52737	2.37833	-0.47927	2.56573	-2.00587	-2.40707	5.11783	2.51893	1.85023	-1.21127	1.89913	-0.10117	-0.28017	0.52403	-1.00777	1.88803	-1.02427	1.13593	2.32663	-2.42877	-1.81007	-0.61657	1.32463	-1.21197	-2.50837
ANXA8	-3.88491	-2.30621	1.67399	-4.28321	-4.66051	-5.10291	-5.10291	-2.29101	-3.74991	0.930493	-4.17641	2.09199	-3.85521	-4.19191	-2.08591	-1.79391	-4.53941	-3.44211	-4.00231	0.426293	-4.64571	-2.78221	-2.68961	-4.39541	0.892193	-4.17121	0.102293	-4.29231	3.21849	-3.77841	-0.617607	-3.11701	-1.34271	-4.14141	-3.95641	-4.56151	1.21089	-0.916407	-4.33671	-4.30301	-2.10181	-3.96561	-2.54121	-5.10291	-4.15471	-1.20661	-4.01501	-1.22741	-0.516607
LOC55908	5.42379	-1.38881	7.77499	-0.0495084	-0.334408	-0.642908	-1.38881	1.60189	0.555892	6.33889	-0.462308	6.04889	3.21809	5.51639	3.31269	-0.977408	-0.825308	5.78229	-0.494708	3.29409	7.96729	0.705192	-0.765008	-0.681308	2.82269	-1.38881	9.03359	-0.927408	0.841292	-1.38881	2.27479	-1.38881	5.49269	-0.829408	0.167892	0.677292	-0.00860845	-1.38881	-0.622608	7.93419	-0.591808	-1.01041	1.57279	-0.0860084	-0.129308	4.27839	4.12379	-1.38881	5.95539
SEMA3D	-1.89148	-2.81888	-1.27148	0.493817	1.62312	0.922517	-0.592583	-0.999683	-0.745183	-0.0169825	2.87382	0.729317	-1.62668	-0.245183	3.16892	2.89462	2.82912	0.743517	0.318817	-3.77388	-3.05618	-1.65688	-2.60378	1.83742	-0.738583	1.31812	-4.46198	0.548217	-1.91488	1.35942	-3.00588	-0.332483	1.35642	1.48522	2.60862	2.98592	0.873017	-0.643083	-1.07108	2.35492	0.920317	2.06512	-2.35158	-3.33218	0.556917	0.372717	-2.70078	-1.31048	1.45832
SERPINE1	1.46923	1.09213	2.61153	1.07583	1.42583	1.83253	2.11813	4.41823	3.19323	2.29883	1.98513	5.81853	0.769831	6.26133	2.16713	0.00513051	6.18933	5.56103	3.56713	2.71553	1.22073	1.16893	6.91203	0.475431	5.91333	1.76213	5.59713	4.23163	3.54353	5.81463	1.45103	0.899431	3.06953	1.62943	1.57303	0.469631	2.22963	1.79603	4.47663	3.72243	1.95343	4.24573	2.14773	3.22583	4.50533	4.89203	5.51283	4.00153	-0.138069
ECEL1	-3.45484	-0.880242	-0.0726421	-1.91244	-1.64234	-0.496842	-3.45484	2.67486	-0.199442	2.53816	-3.45484	2.14926	-2.20714	-1.27794	0.896858	4.70416	0.484158	-0.469642	-1.40264	-0.954642	1.20256	-0.407842	1.07976	0.213058	0.393358	-1.55854	-1.98144	-0.989342	-2.51154	-2.99424	-0.766242	-3.00054	1.09716	-0.435942	-0.905242	0.463258	-0.695442	-0.551642	-1.28364	-1.11124	-1.34424	0.402758	-0.493242	-2.78864	-1.72214	2.48416	0.929758	-0.584442	-1.03864
C4BPA	-1.20205	-2.73085	0.925749	2.98585	-2.86925	-3.31165	-3.31165	0.444049	-2.97925	-3.31165	-3.31165	1.13385	3.37085	2.85575	-2.85385	-3.31165	-3.31165	4.53755	-0.988051	-1.22065	3.49715	-3.31165	-1.92065	-2.91495	-2.28955	-0.842351	0.581649	2.81715	1.10145	-2.85105	-1.27165	0.768649	5.96265	-2.75225	-3.31165	-3.31165	-1.76385	-3.31165	-2.87825	0.0476489	1.70365	-2.63375	-3.31165	1.56915	-2.76105	-1.54825	-3.31165	-1.25635	-3.31165
TBC1D3C	1.97925	0.87575	0.32065	0.0172496	-1.44175	-0.44575	3.88905	1.12105	1.33135	1.55735	0.49025	2.27385	1.79675	1.52265	-0.87085	0.10465	1.25325	0.36375	0.47845	1.25795	1.75675	1.25055	-0.87795	-0.32395	-4.34105	1.27655	0.0926496	-0.26795	-0.86175	0.41115	3.38635	-3.57595	1.09435	0.45415	0.65115	-0.0768504	-2.21455	-2.85735	0.78775	-4.34105	0.36245	0.51155	-0.29965	-1.23185	1.77395	1.72715	0.62965	1.51595	0.94575
TNNT3	1.18771	-2.57779	-1.26249	2.04971	1.29401	4.60761	4.47081	1.40621	1.35281	3.04341	-2.57779	1.27281	-1.33009	3.14861	1.74731	2.61771	3.89691	1.03601	5.82821	-2.02609	-1.77399	1.97811	-0.688588	0.724012	2.13691	-0.868988	-2.57779	-0.872188	-2.57779	-2.11719	-0.287788	-0.890388	0.683212	1.47811	0.339412	1.46511	2.03131	-2.04469	4.21691	1.37171	0.610012	-0.285288	1.46361	-2.57779	1.45211	-0.455788	-0.876688	-1.21149	-1.84029
HMGCS2	2.52794	5.02774	4.64844	0.239137	0.299137	5.94034	3.05344	-1.09216	5.50174	1.73384	4.04274	-1.51256	-4.57646	-3.11136	2.74954	-1.36686	3.52344	3.98094	1.70834	-3.05886	-4.57646	8.12684	-2.31756	3.46614	3.11474	3.20904	0.482637	3.68414	-4.57646	5.45704	1.21714	4.22654	3.28264	4.35214	7.43324	5.68534	4.02104	3.44094	-4.14306	2.02284	4.30914	0.349137	3.50614	-0.0161633	-0.0338633	1.93964	-3.76866	0.448637	5.54524
KCNJ15	5.88643	0.443229	4.15093	2.39553	4.56883	4.29613	2.30193	1.58203	2.43793	2.06813	3.50943	0.693329	5.65233	0.424029	5.00063	1.38083	2.17493	2.35093	4.04263	1.87383	3.18343	2.43463	0.984729	4.21423	3.62733	3.88363	5.32473	3.68663	0.652729	1.90453	-0.535771	4.05133	1.34743	4.42313	4.29353	5.14943	4.52703	2.56863	4.21083	4.37513	4.56643	4.14193	4.36983	4.31133	6.23093	2.45793	4.90993	2.04243	4.12983
DAO	4.02421	1.37331	4.81481	-1.05549	2.38391	3.48361	-1.52289	5.63441	4.50501	3.82701	2.91761	1.81261	1.78961	-0.308287	6.23261	0.341213	2.41611	-0.0742868	-0.241587	2.51011	-0.439787	5.60011	1.02991	1.77891	2.32531	2.15501	5.07631	5.49851	-1.52289	3.48681	3.05931	1.41491	2.76211	5.44691	5.88391	6.94251	2.59411	-1.23189	-0.0624868	7.38081	2.98521	1.79871	3.50771	1.43111	3.65961	2.94151	3.61241	3.57051	5.84781
LGALS12	5.64068	-0.208222	5.14008	2.25898	3.43668	2.66808	5.59248	5.25658	5.39688	6.87218	1.88028	2.65898	1.13088	7.41298	2.08508	-0.641622	3.28178	2.10308	5.90638	7.97118	6.03108	1.65438	1.82588	2.46608	4.30438	3.10918	2.24348	4.64448	7.76798	6.02578	1.98568	4.23488	2.14218	0.732378	1.59158	0.968878	2.54678	0.577178	6.00088	3.44408	-0.139722	2.42288	6.10708	-1.99732	2.79548	5.27028	5.48338	2.95078	3.51558
CREB3L3	4.45331	-2.16849	6.64851	-2.16849	5.08731	5.59071	1.79481	6.16461	5.31511	8.08041	6.89991	7.18101	-1.41379	5.75701	7.47421	-0.593085	3.97671	9.17081	2.42701	3.99731	4.41201	6.65681	6.08401	3.47691	4.51891	3.65971	8.01921	0.720515	-0.442785	6.13261	1.02851	1.74461	7.46621	5.13991	6.17921	6.22061	4.57891	-0.474785	-0.708085	6.27361	5.82621	-0.0644855	4.66651	1.32591	6.58401	6.05281	3.04181	7.69501	6.36561
MGC29506	1.69476	-2.75154	1.28256	-2.07214	-1.68514	5.02916	-6.13264	-2.70934	-1.59164	-0.940342	-0.552742	1.80556	3.44326	-1.75344	0.762158	0.799558	3.46756	-1.08844	1.77026	1.48326	2.45626	1.49046	-0.00974151	-0.433542	0.259558	0.999858	2.42846	3.35276	3.19686	2.30306	-1.02584	-3.50464	3.01806	-1.95844	-0.0977415	-2.30424	1.05636	-2.15544	0.983158	2.55606	-1.69644	-0.600142	1.95196	-3.12504	-1.23494	2.77566	1.35906	6.27726	-3.07244
GSTM5	-1.74188	1.86622	1.92292	2.79882	0.95462	3.63622	2.33202	0.91802	2.43702	2.82732	-0.89098	1.35902	-1.20938	-4.79398	2.30712	3.50312	3.33332	-0.63508	1.20482	1.57252	-2.15708	-0.0308802	-2.38068	2.19782	0.17932	2.14932	-2.72418	1.76792	-2.30478	1.52072	0.0451198	0.94902	2.89542	1.59662	-0.44218	0.99232	2.28982	-1.97968	-0.95458	1.55952	1.45112	1.93762	2.12432	-0.30728	1.52792	1.67612	1.50382	-0.16918	-3.37808
LCN2	1.75498	1.10288	-2.06302	1.64978	-4.97142	-4.03272	-7.05222	-2.57272	-6.71982	-5.56252	-2.98522	-2.85662	2.64088	-5.18772	-5.73392	-0.903123	-4.93272	-5.85232	-2.91512	-0.264923	-5.53402	0.254177	-0.288923	-2.80132	-5.70372	-6.12052	0.448977	-4.91722	-3.35202	-5.34892	6.20058	-3.69422	-4.00512	-5.77652	-1.11682	-2.65742	-2.15232	0.0134766	-7.05222	-3.32682	-3.04162	-2.42622	-3.66952	-5.93202	-4.96382	-3.06592	-6.24442	-6.44242	-4.05092
C10orf81	1.29189	-2.96811	-2.31631	4.36539	-4.32421	-3.75541	3.71989	0.335693	-2.40341	-2.99641	-2.42951	1.70779	-4.01191	5.84749	-2.04391	2.92649	-3.22481	-1.00751	-0.560807	0.323793	-2.52521	-0.188607	-2.35331	-3.08161	3.55099	-2.42071	-3.29321	-3.23821	-2.68581	-3.24031	-1.63221	-2.05471	-0.0977074	-3.63941	-0.521507	-3.27011	-4.05181	3.40079	-1.96821	-2.65071	0.0925926	-4.08871	-3.95561	-4.39541	-3.03391	-0.0189074	-0.835007	-0.791207	-3.76591
SHISA3	5.1736	0.657302	3.4863	7.8469	5.3718	5.2377	1.8689	1.4664	0.338502	6.1921	4.0406	3.2387	3.0467	4.3376	3.8287	6.5262	3.385	3.5241	3.3547	2.9965	1.1635	1.2219	-0.711298	2.143	2.525	4.8139	1.9224	5.9651	1.9567	2.9366	1.2614	1.8887	3.6892	3.2102	2.3696	3.709	4.4187	1.7952	8.5688	5.5674	3.7825	3.7943	4.8205	-0.160098	2.4889	3.8495	2.6181	2.1136	2.4935
BAI2	0.166288	-1.29151	1.47369	-2.63931	-2.92721	0.633488	1.99389	-2.66001	-2.70621	-1.15161	-4.42131	-0.437912	-1.87001	1.41939	-1.46271	-0.763912	-0.896312	-0.598412	-1.39991	0.0443883	-0.629012	0.0541883	-0.0801117	-2.99611	-2.04701	-1.90851	-1.71571	-3.29651	1.25249	-0.416012	-3.01881	-3.14981	-0.735712	-2.57261	-2.11021	-2.13941	-1.61901	-2.11711	-4.19681	0.390888	-1.79571	-3.31111	-2.46211	-6.07801	-1.15261	-1.83241	-2.00261	-1.01751	-2.97441
AGR2	-7.02084	-7.02084	-4.70784	4.74256	-6.24024	-7.02084	-0.0540356	-5.76404	-7.02084	-7.02084	-6.48444	-1.93704	-7.02084	1.52726	-7.02084	4.08996	-7.02084	-7.02084	-1.29094	-4.64454	-7.02084	-6.57384	-5.96304	-4.21074	-0.720036	-5.12454	-7.02084	-5.31524	-7.02084	-5.93114	-7.02084	-6.56654	-1.70004	-7.02084	-7.02084	-4.05174	-7.02084	-5.23084	-5.56044	-1.40124	0.263364	-7.02084	-7.02084	-7.02084	-4.93244	-7.02084	-7.02084	-7.02084	-7.02084
SPINK1	2.34098	7.16998	4.11898	-0.565319	-0.722919	-3.39742	1.11968	3.74108	-3.39742	3.48448	-1.06032	0.495781	-0.858619	5.13018	-2.31322	-3.39742	-2.83392	6.46868	2.52178	6.48688	3.47698	-2.60952	3.59158	1.92188	1.89338	2.47608	3.09758	2.52278	0.196581	3.59538	-1.83902	1.24978	3.15918	-2.27022	0.344481	2.67908	-2.01722	3.03878	4.91908	1.68898	2.57018	-0.362119	3.34908	1.12658	1.33368	3.44808	1.84188	2.31828	-0.396119
NAT8	11.1772	-2.18734	8.30616	1.25886	8.80776	9.93486	7.86206	8.03316	8.79486	9.49066	9.68406	5.54676	7.51136	4.52906	10.0997	1.05986	7.67106	5.11586	7.72216	6.03516	6.30106	9.87066	-0.878935	9.41906	7.41596	7.61266	7.66436	7.72916	0.376665	7.92416	4.54786	8.25346	7.33526	9.10756	10.3557	10.9441	9.31146	-0.887735	3.39736	9.37386	8.67456	8.43176	9.55036	7.42056	8.23936	7.12566	7.83546	9.64206	10.2799
SLC6A20	3.27435	4.95825	2.30135	5.72605	-0.958253	-1.10165	3.02255	2.85985	-3.25525	-1.65075	4.41185	0.558947	7.37885	-3.85755	5.70695	5.08715	-3.29405	1.59555	0.804647	-0.366053	-3.85755	-1.64575	-0.168353	0.714547	-1.36205	0.914247	4.82705	2.69865	-2.91425	-2.76785	4.44505	1.95365	3.57485	3.60025	1.37715	0.870447	4.77415	3.47345	-2.39715	4.53455	4.23195	2.47295	3.82515	-0.903553	2.91425	1.72565	4.46415	4.48455	5.94745
CXCL5	5.8839	0.478398	3.5381	-2.1605	1.446	-0.840102	-4.1821	-2.2639	-4.1821	4.803	-0.076802	4.119	1.5334	7.1113	-1.8295	0.408998	-1.07	3.8805	3.6877	5.5367	3.1112	-4.1821	3.0442	-1.6592	5.2923	-0.785802	-1.0416	2.7216	3.2953	4.6569	7.0399	0.663898	4.4544	-1.5473	-3.3928	-0.781202	-1.9049	1.061	1.1104	5.0594	-3.1075	0.019098	2.3577	1.4101	-0.578902	3.4109	5.1356	1.6972	-2.7662
MT1X	-0.659512	-1.92531	3.16359	-2.53681	-1.63871	-2.15541	1.98179	4.35449	-1.84291	-0.788412	-0.0753125	1.63139	-0.497712	2.96689	-0.929612	-1.10721	0.969888	1.25269	2.36659	3.53449	-0.891912	-3.51201	0.768588	-2.14301	2.21419	-3.69391	4.44539	1.85499	-1.99041	3.82309	-0.00381245	-1.24431	1.14709	-1.49081	-0.230012	0.190188	-1.61021	-0.729012	1.23819	0.859988	-3.75761	-0.668312	-1.14421	2.72969	2.61299	1.63219	2.40599	2.25109	-1.91921
AGXT2	8.19321	-1.50589	7.71301	0.373011	8.55201	6.97851	1.54711	7.57151	8.03481	5.86001	7.57931	6.38301	8.40681	3.80661	10.8614	-0.774589	7.28241	7.23191	7.10301	6.47961	7.70261	7.93681	4.83481	8.04511	6.11531	7.35861	9.97071	7.23581	-0.252289	6.45321	5.65411	6.49841	6.71441	7.74101	8.18631	10.3552	8.73911	-0.278789	3.45451	8.84581	8.12331	7.18231	7.40011	5.21471	10.1016	7.14311	6.49711	8.51861	10.6832
GXYLT2	1.73145	1.52235	1.18595	0.996455	1.05525	0.604955	-5.45405	3.00215	-0.732245	0.0378547	-3.96805	1.51015	1.65925	2.43445	0.751855	1.10665	-0.634345	2.40325	1.07375	1.11705	0.908455	2.58425	0.211555	-0.0141453	1.40335	2.20755	2.18985	-0.124845	3.41065	2.08245	-0.222445	-1.54095	-1.55965	0.176955	1.59385	-2.11665	-0.0170453	3.75565	2.91235	0.925355	-0.297745	-0.601445	1.99325	-1.04485	-3.36565	2.33285	1.63435	-1.06245	-1.30975
ARSF	1.8279	-1.1286	4.3564	-1.7094	5.5293	4.535	-1.7094	2.612	2.4051	0.4974	4.3414	0.4492	0.1971	-0.4948	2.0663	-1.298	3.6863	2.484	3.766	1.5208	2.1777	4.8944	-1.0856	3.8897	0.1295	3.9734	0.2328	2.6014	1.3582	2.4544	-0.3553	2.5765	1.0865	5.7523	6.9812	5.4187	0.8289	-1.4184	1.3538	0.2776	-0.6348	3.9484	-0.00309977	-0.5892	1.0079	3.5877	0.8459	0.5178	-0.1235
NTM	-0.746735	-1.10634	0.545265	-0.121435	2.03716	-1.05034	1.74426	2.08206	1.03046	3.37816	1.44276	2.23406	-0.964435	3.26096	0.285565	2.07616	3.12686	3.14966	2.78626	-0.788135	0.687965	2.27206	2.09636	1.41616	2.07216	1.85166	-3.63364	1.25086	5.48456	3.35206	-0.511135	1.59766	3.10456	-0.0701351	2.03136	0.676365	2.14796	3.13366	3.77856	0.288765	0.661065	1.26436	2.44756	-1.82334	-2.66494	1.70076	1.08116	2.34046	-3.78234
MEGF11	3.92838	-0.217622	5.16688	4.84168	3.80568	1.97688	3.04518	1.96628	4.96468	2.41848	3.25438	2.17598	3.46098	5.54388	0.189678	3.78738	2.81638	3.81118	5.77888	5.99988	8.52488	4.64038	-1.35282	3.76528	4.20928	5.40258	5.74318	4.53708	1.04658	-1.68982	1.39378	4.07028	6.09898	0.641678	3.66468	2.28038	4.21838	-0.820322	-1.75042	3.27228	3.91578	3.60288	4.43918	3.12608	1.52828	2.52498	4.81158	3.83308	2.78588
ACSM2B	10.9996	-1.80284	9.21466	-0.463541	9.89326	9.57736	6.68366	8.83896	9.47356	9.26076	7.96066	8.66596	6.25026	5.16456	9.85806	0.921959	6.58126	6.44356	8.61636	9.08886	8.47326	9.13986	2.55266	8.94706	7.80136	9.34146	8.86086	7.65496	2.33576	7.81396	5.42986	7.97066	5.43496	9.30986	10.0182	10.816	9.59966	-1.80284	3.95896	9.05896	8.68396	8.53836	7.06056	7.51726	11.9201	7.15906	6.40266	10.1358	9.87446
LOC388387	6.29818	0.617077	2.31658	-0.0343234	5.45558	3.83128	4.32948	0.355877	7.35978	4.29968	6.97758	1.15348	-1.37362	-0.462623	2.89668	-0.642323	5.70118	3.86488	6.24838	1.34648	3.34638	5.51298	0.515577	6.25238	4.17718	5.33948	1.70748	1.65528	-1.37362	-1.37362	3.50418	7.85758	2.38658	7.58068	7.05968	8.62928	5.65458	1.48578	-0.109723	1.93268	4.28198	5.98268	2.73248	2.39378	5.11428	2.15468	3.24928	7.98258	7.28718
MGAM	5.33391	4.12181	4.35721	6.23071	5.68811	7.11861	5.87111	6.34531	5.72291	6.57511	4.41641	2.41451	-0.481386	4.77851	3.89761	3.45031	4.70551	3.59101	5.88141	2.78051	4.57921	7.69281	2.67581	6.57241	4.90971	5.87161	3.47461	5.02691	0.135714	5.81271	2.32511	7.14321	2.21971	6.06191	7.89661	7.42791	0.153014	5.53821	3.66121	5.19771	8.56311	5.45391	4.81761	7.98991	6.66851	4.45151	3.30581	5.59211	2.81611
CNTN3	1.27964	2.98984	-1.88806	3.08074	-2.27216	-1.44386	-4.57906	-2.84956	-0.576756	-0.153156	-2.24196	-0.564856	2.03424	-4.57906	0.609744	-0.505056	-0.511156	-4.06066	-1.36216	-0.866456	-4.12186	-3.28456	-4.57906	-0.280956	-1.73396	0.606544	-3.30316	0.547044	-4.57906	-3.48936	-1.98026	-2.04006	0.834144	-3.61756	-3.02236	0.244844	0.257544	4.03844	-4.57906	-0.813856	1.38854	0.081644	0.917144	-4.57906	-2.65756	-2.04556	-0.836756	-3.21276	1.88184
TFAP2A	-1.90786	-1.07286	-3.18386	2.45574	-4.07686	-2.68366	3.52294	-0.439763	-4.23986	-3.33516	-3.82756	0.797937	-5.13806	0.754137	-4.69316	1.87804	-3.16496	-2.96846	-0.940863	-0.841763	-3.97926	-3.68006	0.509437	-5.43706	0.185137	-2.14006	-3.82546	-1.85136	-0.679263	-1.56926	0.952737	-2.64926	-1.24166	-5.55326	-3.86196	-2.18396	-5.66136	0.433137	-0.207863	-2.57546	-3.51806	-4.04936	-4.16566	-4.43596	-2.83826	-0.327963	-3.39636	-2.69676	-5.61976
SLC38A3	2.11251	-0.579493	-1.42569	4.33611	-4.32289	-2.89389	-4.32289	-3.37689	-2.11289	0.181707	-3.39639	-3.42279	-0.138493	-4.32289	-3.23869	1.10051	-2.56179	-1.91039	-2.48489	-1.70859	-4.32289	-1.71749	-4.32289	-3.14279	1.22791	-4.32289	0.409707	-1.50919	-3.77549	-3.23319	-3.20709	-4.32289	-1.52699	-4.01619	-3.17639	-1.73579	-0.567593	2.63811	-3.55669	-3.86819	-1.69949	-1.51589	-1.43289	-3.65669	-2.59019	-1.28999	-2.79869	-3.28579	-4.32289
AMN	4.33583	-2.26327	2.51953	1.35623	3.95123	4.61363	4.93823	3.27413	4.95863	7.44753	4.39583	3.42253	3.54893	0.232426	5.39883	0.966126	4.15343	2.23293	3.22543	4.10373	1.96483	5.09543	0.934826	4.24543	3.40483	5.34123	4.15233	1.97393	-2.50947	4.57463	3.81923	4.56643	4.23193	5.15593	3.76763	6.55473	6.49643	-2.30187	-2.79027	6.02153	4.96183	4.82863	5.11293	2.58033	6.21273	4.55213	2.68063	4.52603	5.01463
CNKSR1	-1.36924	0.0379588	-4.16674	0.754459	-6.46374	-1.54064	1.85486	-5.51484	-3.44184	-4.00574	-0.975641	-3.68034	-3.57944	-5.21524	-6.16014	0.142259	-2.69214	-3.48524	-2.63184	-3.48134	-4.52344	-3.32154	-4.83104	-5.18614	-1.60134	-5.18204	-1.40774	-3.07744	-5.73544	-5.24124	-5.20434	-0.101941	-2.77604	-5.49224	-3.09474	-3.51154	-5.69654	-0.188241	-5.98044	-4.61504	-5.01554	-3.79844	-0.782641	-6.12414	-4.09064	-3.84114	-4.28934	-1.98324	-0.258041
ALOX15B	3.21744	4.20634	1.50414	-3.12846	1.72314	-1.47986	3.17654	0.485039	-4.01586	-3.02876	-0.340461	3.83944	1.76264	-0.989061	1.82694	-3.16546	2.68694	-0.565661	-1.82346	4.07614	0.228539	-1.70036	1.59094	0.545339	0.127139	1.41594	2.84234	1.26354	-0.203861	3.05134	0.646539	-0.740461	0.120739	1.35864	-1.31496	-2.49876	1.92604	-2.20406	0.389739	3.45144	-0.437461	0.0117387	-0.742861	2.14454	0.984439	-0.481961	0.793539	1.54694	0.768839
MT1A	2.70147	0.453269	2.27577	2.13667	-0.751631	-0.448831	3.85687	5.83857	0.895869	0.0693687	1.06767	3.27227	2.17067	0.769069	0.309969	-0.547531	4.56107	0.917369	3.95407	3.91767	-0.0832313	0.356369	-1.25673	0.955469	2.15977	-3.34263	6.41787	3.06127	-2.79523	1.65007	2.45097	1.19387	2.66657	-0.164231	-0.0953313	0.0582687	-1.96243	-3.02553	-0.163331	1.54147	-1.23203	3.00927	-0.978231	-0.335031	2.34807	-0.227631	4.66247	2.60027	-1.92673
CRABP1	-2.45197	-3.66997	-2.09247	-1.94957	-1.36307	3.25103	0.84713	-2.15757	-1.54307	-1.28607	-3.66997	-3.15087	-3.66997	-2.75897	-2.58577	0.77573	-3.66997	-2.47007	-2.77587	1.75353	-3.66997	-3.66997	-3.04617	-1.22887	-3.66997	-3.66997	6.40193	0.0783304	-3.66997	-3.66997	-2.31587	-3.66997	5.68223	-3.66997	-3.66997	0.0125304	-3.66997	-2.74857	-3.23657	-2.59167	-3.66997	-0.86297	-2.85897	-3.66997	-2.72177	2.33513	-3.21037	-3.66997	-3.66997
SLC13A3	2.18829	-0.373108	6.71989	-2.05001	0.000392456	-0.502708	0.376892	6.49539	-1.81761	-0.793908	-2.17871	-1.29871	4.61749	-2.13191	-0.0754075	-0.805408	-0.877708	-2.19441	-1.34641	5.79559	7.24479	-1.36811	-2.14591	-0.0450075	4.06759	3.59849	7.60429	4.66289	0.337292	-2.30771	0.457192	0.402492	-0.0167075	-1.48701	-1.96131	5.03709	2.01839	1.00789	-3.48261	-1.49521	-0.410108	0.764692	1.40569	-3.25241	2.15179	0.0543925	-1.54021	-4.34641	-2.54211
SLC23A3	5.81963	-0.605774	1.61863	0.270626	5.48843	4.29773	2.56003	5.89203	5.12853	5.50813	4.17183	2.50313	1.24763	1.71393	7.88153	-1.32347	5.36843	1.44383	4.45123	3.83853	0.389926	2.93683	1.35183	5.82093	0.984626	2.62893	5.21993	3.20143	-0.880574	2.35113	3.74043	3.45383	3.48173	5.42163	4.76343	7.56633	7.54913	0.841826	-1.42657	5.95683	4.50763	3.64653	5.05373	2.48133	6.43603	3.74373	-0.120874	5.79483	9.47363
CRP	2.19493	-1.42247	1.65513	-0.319675	-0.641875	-0.411275	5.16083	11.9406	1.01163	0.961425	-1.42247	0.588925	7.37293	-0.896175	-0.338275	-0.691175	-0.858975	3.25823	2.03883	5.96363	3.31773	0.671525	-0.798675	2.94363	1.31523	1.84383	2.57083	0.283125	6.31723	-0.0979749	-1.42247	2.83573	10.8294	-0.863075	0.545725	-0.488375	1.94183	-1.42247	1.51433	0.0897251	-0.115075	-0.100775	7.50263	1.15963	-0.162975	0.850125	4.94913	3.91573	0.900625
CBLC	-0.0550796	0.74652	-5.06058	-0.61328	-4.77058	-5.63438	0.91182	0.59742	-2.42278	-2.64298	-2.73218	-2.29378	0.79162	-2.01868	1.14472	-0.72318	-5.49148	-1.39888	-3.02768	-3.55478	-5.59778	-2.88648	-4.16578	-3.00548	-6.05498	-2.05728	-5.00808	-1.40398	-1.99408	0.00712045	0.28052	-1.22768	-2.52288	-6.05498	-3.28398	-1.93448	-1.17068	0.93922	-5.01848	0.23162	0.34302	-1.44658	-2.26568	-2.28758	-2.50808	-2.41168	-0.98268	-2.17948	-0.63858
SLC13A1	2.7958	-0.9697	3.1073	0.1331	7.9193	8.9877	6.7124	0.9485	4.9817	3.4562	8.1626	-0.9697	8.0826	-0.9697	11.5895	-0.2384	5.6168	3.2903	5.3413	2.5803	6.5427	7.1891	-0.9697	7.7948	4.0036	5.8399	4.5909	6.4858	-0.9697	4.4856	1.0703	7.0675	6.8645	7.3631	9.3459	9.501	11.0547	-0.6787	1.0846	7.6254	11.7094	7.467	6.7314	6.5729	11.0412	4.2554	0.3527	10.4308	11.7992
TMEM195	4.24144	-3.14606	3.69464	-2.67866	4.70394	3.75864	-3.14606	5.76914	4.36444	4.21454	3.13934	5.19414	0.518841	5.25004	4.95764	-2.73466	2.55814	4.30004	2.77994	1.27974	4.76754	5.38124	4.64274	3.84214	3.30684	4.69754	0.210041	2.20994	-2.59866	4.65414	0.644641	3.50064	2.37484	4.01254	5.78304	4.73924	0.944041	-3.14606	4.94804	5.28364	6.44164	3.73614	3.38204	4.01404	0.662441	5.15634	2.48054	3.33574	2.84024
DAPL1	-3.76337	3.78653	-2.18587	-2.04297	2.42223	-0.86957	2.12893	-3.21427	-3.43097	-3.76337	-2.53017	0.62353	-0.66577	1.20813	-2.67917	-0.90127	0.0827304	-2.56347	-1.81437	6.65353	-3.76337	-3.76337	-3.76337	0.62473	-2.74127	-3.22357	3.45073	0.30973	4.50503	-3.76337	-3.76337	-0.0393696	-2.18737	-0.24967	-3.44987	-1.28997	1.64123	2.80773	4.15793	-2.96347	-2.96637	-0.0632696	-1.11237	-3.39217	0.65923	-0.12007	-3.76337	-0.0519696	-1.44027
ESPN	2.06827	-3.29343	-1.20193	2.27627	1.32487	-2.58823	0.161071	1.65617	1.04957	1.97307	-1.32423	-1.06683	-2.51613	-0.748429	1.06007	2.10077	-2.31353	-1.24303	-0.0933289	-0.263129	-1.93103	1.17777	-5.74793	2.09017	-0.327629	-1.79183	0.285871	-0.756729	-0.832229	-0.925129	0.864571	-0.224429	-1.28483	1.33577	-0.733929	2.46477	1.20447	-3.09783	-5.54183	1.14057	1.52757	0.719771	1.47017	0.265871	1.98667	-0.554029	-0.414629	1.40677	2.40437
SLC5A8	1.97519	-1.09531	2.78879	-1.94241	6.88829	7.85369	0.643193	-1.46381	6.02519	1.08169	8.73439	-1.89071	5.12839	1.66469	4.42019	-0.420607	5.12529	4.07629	5.39319	-1.14841	2.98299	9.44829	-2.40981	7.59309	4.02599	2.77579	3.01419	4.61579	-1.86241	5.78789	2.12479	6.49019	6.05659	4.80279	9.27209	8.45359	5.81189	-1.87671	6.22799	4.60359	8.26969	7.43509	3.82499	0.747593	5.43329	1.70169	3.43029	5.59089	7.89469
DEFA1B	6.44489	4.24829	3.55629	-0.520212	-0.987612	2.44769	-0.987612	1.82429	-0.385312	2.15579	-0.987612	-0.987612	2.89459	0.477488	1.25549	1.00159	3.67759	-0.0886119	1.76139	3.43819	1.64929	9.75499	2.20029	5.38139	0.360888	-0.987612	-0.987612	-0.526212	-0.440212	-0.987612	1.30239	0.0898881	0.227088	-0.0261119	8.32469	1.80319	-0.586412	-0.987612	-0.987612	-0.987612	-0.534812	4.74529	0.104388	0.988488	0.271888	2.04529	-0.528012	-0.987612	5.28059
FLJ16779	-1.78292	-0.203919	1.96618	-2.54312	0.237381	1.26338	-3.36282	-0.755119	-2.16412	-0.549719	-2.43632	2.25408	0.875181	-2.14822	-0.560719	1.32378	-2.39502	-1.07252	0.842981	0.825681	2.86268	-3.36282	-1.97182	-0.0610194	1.26428	3.23328	-2.92412	-1.49952	-2.81542	1.85068	4.14118	-1.37692	1.60908	4.62028	2.57828	1.79128	2.66938	2.73028	-0.240419	-1.01922	-1.38102	4.90868	-2.03572	0.204781	1.05978	-0.509419	-1.00452	1.99398	5.50488
UPB1	7.3225	-0.295503	6.3855	0.0830972	4.8804	5.17	3.1171	6.1997	5.5491	5.8261	6.132	0.303897	0.00539723	0.780297	6.952	0.506197	5.2373	2.724	5.2156	4.0205	5.352	6.4773	-0.295303	5.7465	4.5626	5.3663	6.1531	4.038	5.4308	1.5772	1.9817	4.2674	4.3996	6.1514	6.3572	7.2654	5.8788	-1.8651	5.4431	6.0191	2.2591	5.462	5.4937	5.2843	7.0382	5.3218	4.9808	5.4626	5.9408
FAM83B	-1.99616	-1.86266	-3.31756	2.02024	-4.31196	-4.31196	3.64904	0.197244	-4.31196	-4.31196	-3.07876	-1.78486	-0.0739555	-4.31196	-3.50726	2.10014	-4.31196	-3.41296	-1.44516	-2.57696	-4.31196	-4.31196	-2.65046	-3.60446	0.0517445	1.90744	-4.31196	-0.523756	-4.31196	-1.28596	-4.31196	-3.85766	1.22954	-0.0460555	-4.31196	-1.18416	1.27694	2.39494	-4.31196	-3.51206	0.653144	1.50784	-2.05726	-3.40096	-4.31196	-2.54856	-4.31196	-3.27486	2.52234
CCBE1	-3.12463	6.74407	3.00397	-1.40423	0.849567	0.264767	2.93487	-0.630933	-1.28033	-1.35443	-0.0110327	1.90287	-0.767433	-0.116833	-0.107633	1.65157	-0.181533	0.0793673	2.68107	0.105567	-2.32083	0.652867	0.935867	-2.72793	2.63277	-0.159933	-3.12463	0.948467	0.163367	0.0288673	2.17977	-2.32533	1.58127	-1.99743	0.0852673	1.60337	0.486667	5.18167	-1.33693	1.04877	-0.123533	0.507267	-0.869933	-1.38163	-2.57403	0.904567	0.0856673	3.66907	-1.70873
GPT	3.26113	-1.59947	2.17473	-3.12467	1.35423	0.905834	-5.39537	1.18203	1.51353	2.80703	2.68053	3.26353	1.50203	1.73053	3.07633	-3.53127	-0.0327663	-0.332366	0.941434	1.98673	1.57223	1.32233	-0.478566	1.82183	1.46843	-0.264766	2.92553	0.686034	0.513134	2.30923	-1.15527	1.37873	1.94003	2.40053	0.866434	3.28383	0.541834	-0.204266	-3.60767	4.72093	2.39103	0.977534	1.35623	-0.0205663	3.70373	1.12833	1.96083	3.05483	3.81793
C5orf46	6.42458	0.373276	5.43178	1.28518	2.90318	-0.923124	8.35118	2.15238	0.609976	9.08898	3.41588	5.69458	-1.27522	9.52028	2.93458	2.61968	2.88908	6.48458	6.12868	3.75108	5.81308	-0.311124	6.08598	2.79638	7.45248	5.04858	-2.08422	4.74068	3.74648	6.25188	0.0758756	4.98188	5.67158	2.07468	2.55468	2.53588	2.84858	5.17558	8.39108	6.61038	7.04458	1.39318	7.71068	4.62528	3.75638	7.43268	6.10958	4.21498	1.25098
TMEM61	-1.55135	3.98845	-0.863148	3.21775	-1.46265	-0.271548	-3.66095	-2.40415	-3.32855	0.546952	-2.73445	-1.99855	0.410052	-2.74995	-2.57675	3.62245	-1.25465	-2.46105	-1.60875	-0.430748	-3.66095	-2.59765	-1.77175	-2.95345	-0.534648	-0.874548	-2.18755	-0.0843477	-1.93525	-1.52845	-2.10255	-1.21695	-0.303848	-3.35425	-2.51445	-0.260048	-0.342348	3.57275	-2.62445	-0.354648	0.136652	0.135652	-1.00995	-2.19595	-0.433748	-2.11705	-3.20135	-3.05115	-1.78545
LMTK3	-0.830858	0.105542	-1.63426	0.548442	-1.01006	-3.16676	2.96134	-0.569458	-3.21656	-0.529158	-2.92316	-1.64306	1.09344	0.821142	-3.26886	0.641942	-2.07976	-1.98476	-2.98726	-2.78526	-3.54716	-3.58056	-3.78446	-1.26026	-1.01706	-1.50396	-1.97636	-1.59486	-4.60876	-3.31076	-2.74516	-0.795258	-1.54606	-4.74756	-4.13996	-3.41876	-4.00016	-0.0201583	-2.92256	-0.925258	-3.90306	-0.260358	0.201542	-0.855558	-6.68956	-2.02116	-1.21296	-2.19336	-2.81376
SLC10A2	4.58276	-0.320835	3.04216	-0.901635	9.88276	6.32346	3.06166	5.05596	5.79316	3.88086	8.63836	4.45046	2.50736	5.18396	8.30446	-0.490235	5.06756	-0.383235	5.22676	0.0480649	4.64866	8.43316	0.156165	5.05446	3.69506	6.58486	3.24426	4.37236	1.46386	4.42436	1.49886	8.47636	2.71056	7.83916	8.91226	7.77756	4.69686	-0.901635	2.82776	7.13086	1.08016	7.81666	6.99936	7.82866	3.69736	5.86986	6.83566	7.06006	5.57556
SLC18A3	-1.15793	-1.15793	1.53307	-0.0551251	-1.15793	0.271075	2.80537	7.12457	2.97797	-1.15793	-1.15793	7.84467	3.36517	-1.15793	-0.700125	1.76817	-0.594425	1.36717	8.94577	4.02787	0.360275	2.79897	-1.15793	-1.15793	0.190575	1.80677	4.00497	-1.15793	-1.15793	0.166575	8.38067	0.529475	7.01687	-0.851225	0.810275	-1.15793	-1.15793	-1.15793	-0.724525	4.27627	6.95097	-1.15793	1.20647	-0.786725	-1.15793	1.25107	1.30227	6.68977	-1.15793
GLYAT	9.09573	-0.389366	7.77263	-0.626766	7.78983	7.09423	7.22603	8.54543	6.81823	8.36743	8.48803	7.86303	8.17283	4.75873	9.06363	0.0231345	6.75683	4.60773	6.71293	5.94043	6.65323	7.50423	0.447234	7.59273	6.88033	6.51823	8.19093	7.18243	-0.712466	7.57263	2.81303	6.56103	4.85773	7.47873	8.11233	9.73793	8.18973	-1.67507	3.31343	8.16933	8.23103	6.61323	7.49983	6.54163	8.84793	6.71193	6.65823	7.24403	8.69683
PDK4	2.28228	5.61378	3.93548	3.50908	2.23058	2.25538	3.72518	5.50078	3.17818	2.41458	4.27628	6.03928	-1.36552	2.45278	2.96348	1.24288	4.78488	5.56128	3.72068	2.62408	3.69378	3.97028	3.58228	2.94988	2.87758	2.53968	2.09278	2.98788	1.52008	6.70008	0.660881	2.60478	1.21988	1.54868	5.68268	4.12918	2.84288	-1.73472	3.00308	3.70588	1.33718	1.89618	1.78388	4.25978	4.06378	2.65378	3.96368	1.28168	2.67058
ENAM	5.90743	8.21883	3.30463	3.27543	4.88753	4.61313	4.75673	0.971533	4.06063	2.64683	6.63623	1.05473	6.91123	-1.93247	2.90713	2.05403	3.04873	3.01403	3.91683	2.94583	5.57693	4.82933	0.864433	6.28453	3.17633	4.96213	0.362933	4.66363	3.53933	0.530433	0.996233	5.72563	2.84473	5.73483	5.00833	5.90763	5.46573	6.17303	-0.144767	3.51403	4.08523	5.30843	4.92613	3.65973	3.67823	2.00953	4.06843	2.13633	3.95163
TDO2	1.60606	0.688163	2.15756	-2.71554	-0.856037	-0.965337	-4.98624	-0.506737	3.31526	2.04276	0.952563	0.169463	-1.57724	3.85416	-1.90414	-2.49554	0.059063	3.63116	1.56816	3.42746	0.380763	-0.185137	3.51486	-1.78014	1.40596	-0.313637	1.15646	1.81876	2.23416	0.405863	0.466563	-4.18694	1.10906	-0.850437	0.347263	0.496463	0.482463	0.681563	1.65986	-0.969137	-0.344237	1.55866	2.32026	-1.73684	-2.74824	4.48426	1.40486	-2.93094	-3.40034
QRFPR	-0.372265	-1.66036	5.77844	0.993935	7.24774	4.37584	4.44804	5.65194	5.49654	1.86944	6.06774	5.78354	7.34124	6.42104	7.03694	3.54344	5.34504	5.52164	6.09114	0.259035	6.01274	5.87104	-0.579665	6.37994	4.98734	5.35764	5.08264	5.44044	-1.69376	5.96574	1.90694	6.75924	5.93694	5.83854	6.08824	5.98414	5.38954	-2.24116	4.73714	6.24034	6.02804	6.37714	5.31994	7.22194	3.04804	6.83274	5.29794	6.27274	7.10014
SLIT2	-2.93542	4.66578	-0.604422	2.95258	1.34528	3.83938	-0.178622	1.77138	0.527278	1.09438	-0.996422	1.89328	-1.62682	-2.75032	1.46628	2.49558	2.90348	1.34588	2.27288	-1.96212	-2.09202	1.80888	2.04478	1.69568	1.34588	1.92578	-2.88892	1.22308	-0.681322	2.16078	-1.90262	0.0154779	2.32778	1.05418	1.07158	1.64258	2.39108	3.78688	0.327178	0.662278	2.10598	2.37788	1.20458	-1.58082	0.929078	1.37698	2.15168	-1.79422	-2.38652
ADH6	3.92806	6.25306	-0.512841	-1.33484	3.50436	3.39946	3.02896	1.17726	2.52556	3.75196	2.34916	4.17556	0.025959	2.21406	4.47716	0.313259	2.28506	3.46776	0.670059	2.70166	-0.979441	3.24646	1.38636	1.85906	1.01026	4.05756	6.08336	4.31766	4.21106	2.91116	-0.075341	2.95486	1.99476	4.46276	4.15716	6.84396	5.57216	-0.980441	-2.24074	3.52786	4.36106	3.52706	2.82206	-0.406741	4.42056	4.64366	-1.58624	4.73856	6.19046
EHF	-3.37961	-1.94251	-4.82431	1.53479	-4.54821	-5.91551	-7.51531	-2.31881	-6.48931	-4.97371	-3.74891	-0.576313	-0.445613	-3.82761	-5.39071	1.87829	-5.10901	-3.66691	-2.41981	-4.21521	-3.03941	-6.72741	-5.42941	-4.03931	-4.30621	-2.46141	-3.49021	-1.21801	-5.43451	-5.38281	-7.04111	-4.64891	-0.958713	-4.99501	-6.21881	-2.03261	-4.10681	0.429387	-6.47881	-3.60081	-1.07991	-3.17941	-3.44121	-6.39511	-1.79891	-2.23581	-5.65671	-4.12731	-4.05461
FOXA1	-0.482689	-6.34139	-6.34139	-2.12439	-3.75039	-3.58549	5.75791	-3.26899	-5.51179	-4.33639	-5.10819	-4.89119	-5.58669	-3.25669	-5.25719	-3.03239	-5.37359	-1.71019	-2.70389	-0.634489	-6.34139	-5.55349	-3.15349	-4.28319	-2.09029	0.408611	-2.55549	-5.24999	-1.77999	-3.60989	-5.86719	-0.701689	-3.84989	-5.37989	-5.77049	-6.34139	-5.94019	-1.98789	-4.88099	-2.46279	-5.54439	-4.85619	-4.08669	-5.67519	-5.39319	-4.57799	-3.31819	-2.68919	-5.60389
PRODH2	6.83667	-1.34053	5.04937	-0.520832	6.79007	5.68907	5.24277	5.52747	7.14017	6.24957	6.46327	7.17207	2.94907	7.34497	6.45427	-0.609232	5.56057	5.30357	4.70897	4.85307	2.65167	8.56687	2.00927	5.06657	4.27237	3.79007	8.11577	6.65197	0.573568	6.26727	3.24167	2.34247	6.68507	4.25557	7.38517	8.78447	6.33837	-1.34053	0.292768	7.12137	6.47917	4.28257	4.34727	2.19097	6.25477	5.62587	2.36077	7.53667	7.10107
TMC4	0.585557	3.42246	-2.87184	2.24636	-3.69194	-1.79884	1.23276	-0.0957426	-0.0875426	-0.206843	-0.792743	-1.35304	2.18386	0.751457	0.477057	1.86446	-1.61174	-1.95204	-1.46074	-1.16104	-1.47614	-2.14004	-1.56504	-1.96224	-1.14924	-2.19384	-1.59184	-1.58934	-0.314643	-3.77174	-0.000542619	-1.73384	-0.591443	-1.08554	-2.99294	-0.451343	2.01576	1.81126	-3.22224	1.36756	0.698657	0.235157	0.524157	-5.88534	-1.46884	-1.81204	-2.62704	-0.864143	2.35886
TMPRSS4	-3.98179	-0.712987	-1.86109	4.14981	-2.20849	-4.83949	-0.147587	-4.90469	-2.31189	-4.70959	0.665213	0.115013	-1.83989	-2.92409	-5.04599	4.68351	-5.28719	-4.65079	1.27921	-2.03909	-5.04689	-3.24529	-5.22689	-3.79249	-4.23629	-4.91899	-4.80379	-0.755987	-5.85069	-3.98969	-5.02039	-4.54009	0.0669133	-4.09859	-4.55419	0.743713	-2.62789	-1.17359	-5.41729	-4.00529	-1.49009	-0.497087	-2.96069	-4.38569	-5.30009	-2.15309	-5.85069	-4.81359	-3.52759
ESRP1	-4.52927	1.03223	-5.41407	1.81413	-7.20727	-7.25647	1.03623	-4.78637	-7.29297	-8.49167	-3.52957	-3.90947	0.903135	-4.49457	-8.03387	0.933535	-7.92817	-5.96657	-3.53547	-4.41817	-8.03447	-7.70377	-6.23277	-6.54747	-4.49627	-3.12057	-7.44477	-3.21767	-6.12617	-5.84427	-7.37587	-1.72247	-2.99167	-8.18497	-8.49167	-3.09987	-1.87477	0.498435	-8.49167	-6.25747	0.428435	-1.62417	-4.66357	-8.49167	-3.52797	-5.73727	-5.16897	-6.43637	-4.71777
WBSCR17	-5.15891	7.37609	-1.26241	1.49159	-1.89371	0.687388	-0.242612	-3.07401	-3.21421	-0.345112	-2.12241	0.507988	-3.25241	4.88939	3.68049	1.09369	-2.75261	-2.74641	-0.402012	-3.06791	-4.70171	-4.09561	-3.49741	-1.60301	-2.03261	-2.57601	3.80669	-0.768112	3.40339	-0.671112	-3.11891	-3.31461	-0.381712	-3.04921	-4.84541	-0.202212	-0.866412	6.67309	-1.21721	0.370988	-0.336912	-0.0975118	-1.94191	-4.78771	-1.44941	2.27539	-2.27551	-2.77811	0.514888
ZBTB7C	1.80455	-0.447547	2.66175	2.10925	-1.23405	0.391053	1.01395	1.68565	-1.61385	0.759953	-1.90225	0.937253	0.993253	1.14065	-2.39615	0.998053	-0.600647	-1.82365	-1.23205	2.61965	2.48755	-2.38565	-4.40685	-0.254847	0.995453	-0.809647	2.88675	1.22105	-0.322847	-2.83115	-0.925447	-2.06905	-0.444747	-2.52215	-2.60815	-1.66235	-0.868147	-0.153347	1.02845	2.13205	-1.62585	-0.693247	-0.0553468	-2.39475	-1.43975	0.976853	0.825553	-1.21105	-1.89805
GUCA2B	-0.763723	-0.763723	1.81198	-0.763723	-0.763723	0.988877	-0.763723	5.15018	0.589277	2.64828	4.42898	5.10908	-0.763723	1.26538	6.73008	-0.763723	0.519477	2.85008	-0.110923	2.14718	0.0400768	1.20198	2.66068	1.29448	0.850677	-0.763723	3.38218	-0.302323	-0.216323	6.51428	-0.289523	0.546877	5.42598	2.71978	2.86958	4.06018	5.19598	-0.763723	-0.330323	4.04608	4.13168	-0.385323	0.328277	-0.763723	3.18158	2.18218	-0.763723	4.53648	4.16048
EPB41L4B	-7.24936	2.22954	-5.53296	-0.953263	-2.17806	-4.37786	-2.28016	-2.03646	-1.19426	-2.96786	-3.57296	-1.55896	-4.03536	-4.34566	-4.16876	-1.59376	-5.33776	-3.59856	-3.56946	-4.68316	-7.17946	-3.25936	-2.70296	-5.38306	-3.58386	-3.33656	-2.08516	-2.72336	-5.08396	-4.82976	-3.80386	-6.13896	-3.13826	-6.04126	-3.53206	-3.23066	-3.39326	1.72084	-6.52286	-5.53806	-2.47176	-3.60516	-5.84736	-6.37256	-5.74526	-4.23336	-5.62496	-4.21506	-2.57816
FABP4	-0.826092	1.44681	-1.14879	3.67761	4.78641	2.88711	0.635908	4.93591	6.47091	5.44171	4.42551	4.20701	-1.23919	-2.33889	-0.874892	2.83821	4.01111	0.946608	2.95911	-0.333192	-3.07269	4.86811	-0.993792	3.64801	3.03181	1.71351	-1.49619	1.99101	-1.14129	-1.48899	2.53541	-0.0410923	-0.363392	-2.32269	4.40231	2.71581	0.145908	0.237808	-0.0314923	4.15501	-0.639692	1.65391	-0.884092	1.25621	0.426708	1.53171	-4.96399	1.01511	4.34381
RAB42	1.90124	3.11324	5.64374	2.24174	4.17174	2.38894	1.61034	2.64024	-0.321462	2.97294	-0.493662	4.97704	2.41044	5.93254	3.32124	2.77334	-0.137662	1.21724	1.11534	4.83224	5.76594	1.70654	5.24894	1.51044	5.42364	2.45684	2.27394	2.51564	3.59864	3.78564	2.12434	3.79954	-0.0469619	2.67894	1.32494	-0.680862	2.70284	1.78414	3.73334	5.63874	3.37474	4.01494	4.28294	3.71614	-0.207962	4.63954	3.11794	1.05774	2.21414
CFHR1	1.53831	-0.199291	0.837609	2.25151	-0.229391	-0.502591	-1.51379	-0.567791	-0.911491	-0.833191	-0.977391	3.47481	-1.51379	7.42831	1.78521	4.62181	0.756209	7.68181	4.39171	2.03621	-1.51379	-1.51379	2.39911	0.430409	0.325109	-0.973991	-0.466891	0.893409	0.400309	0.737409	0.526209	-1.51379	3.07821	0.336409	-1.20029	1.36891	1.65861	-1.51379	-0.477291	-0.435491	1.41921	2.15261	0.192509	-1.14259	-1.51379	3.49221	-1.51379	-0.476691	-0.513091
KRT13	0.600556	-2.86764	-2.60464	0.304756	-0.864044	-1.04694	6.80006	-2.09724	-3.57984	-2.41194	-4.18214	-3.66304	-4.18214	-3.27114	-4.18214	-0.570844	-3.61864	-0.674044	-1.70244	0.447456	0.140956	-2.21644	-2.09624	-2.81344	-1.23704	1.29556	-2.37994	-4.18214	-0.763844	-4.18214	-1.89214	0.283656	-3.45054	-4.18214	-2.74964	-1.48964	-3.78094	-2.13644	-4.18214	-0.771644	-2.87474	-2.55014	-3.72044	-4.18214	-2.09374	-0.285844	-2.48104	-1.95494	-3.76674
TRIM15	5.1992	-2.5097	2.5456	-2.5097	5.2713	4.2583	4.7598	4.2514	3.7009	7.1806	4.5153	4.0599	2.7163	3.4991	4.8883	-1.5169	3.6644	3.6054	2.975	1.6415	2.7769	3.892	1.0532	4.5657	3.9088	4.835	4.8488	3.1665	1.2895	4.0999	4.3061	5.5254	5.8447	4.9845	5.2391	5.4852	4.6919	-1.9766	3.1657	4.6752	4.1632	5.4677	5.1623	5.206	5.5649	4.9833	3.6736	4.7179	5.3393
B4GALNT4	1.41546	-6.27044	-4.27884	1.41106	-4.45794	-4.37974	0.778157	-5.72134	-2.69984	0.114657	-4.21664	2.01076	-0.118643	2.61636	-0.875543	1.90016	0.124557	0.249957	-1.03684	-0.815943	-5.46664	-2.49294	-1.51754	-3.33574	-2.32244	-5.03084	-2.60064	-6.27044	2.57846	-0.719443	-3.67164	-3.19964	2.48986	-5.30894	-4.21544	-4.20434	-3.44434	-0.0770427	-5.23394	-0.374643	1.14726	-4.16644	-2.29664	-4.09374	-4.53774	-3.86144	-4.74624	0.672557	-6.27044
CYP11A1	3.40603	5.30743	-2.24447	-1.17897	-0.52787	2.47713	2.33253	3.77363	-0.87257	2.80433	-0.88087	1.56043	2.52063	-3.03347	2.66063	-0.83497	-3.55977	-3.55977	-2.11787	-1.05957	-3.55977	0.21773	1.35703	-0.35367	1.90943	-1.34867	0.14983	0.22843	0.0342303	-3.55977	0.0588303	-3.55977	-1.24857	-3.00037	-0.95157	-1.34467	-2.36917	4.41863	-3.55977	0.55313	5.81043	-1.79457	1.36733	-3.55977	-2.04437	-1.79637	0.57033	-3.55977	-2.33657
PRR15L	-0.831323	0.939277	-4.42622	3.18328	-3.62042	-1.98122	2.16618	-0.429423	-1.82382	1.70358	-1.48642	-0.200023	1.49888	-3.66092	-1.08172	3.78288	-5.30432	-4.43072	-1.78552	-1.11772	-4.73552	-3.89852	-4.03472	1.36768	0.142477	1.11868	-1.99662	0.246377	-2.11322	-4.22662	-3.51852	2.89278	-1.39112	0.414677	-3.45532	-0.0771234	2.41358	1.47158	-5.32362	-0.522523	-0.370723	2.00858	0.911777	-3.09312	0.256077	-0.975823	-2.69182	-3.19952	0.633077
TMEM130	7.75722	-0.913479	2.71762	4.51052	3.98802	5.17342	2.73842	6.43612	2.42152	5.43632	0.761021	4.26752	2.59322	0.502421	4.15102	5.42912	4.94982	2.92912	2.07502	4.44372	-1.36598	-1.43328	-2.90338	5.00782	3.69882	2.17602	2.02222	5.17502	6.30892	1.91972	3.43762	3.40422	2.86582	2.14222	-0.543179	1.30492	4.18412	-1.67608	5.66042	2.46162	2.10362	5.16952	4.14622	-1.62798	0.658821	1.68692	4.22752	0.00772057	-0.810979
GSG1	1.12552	1.24732	-0.162076	0.595924	0.037224	2.49892	5.72572	0.769024	-0.743376	7.86762	-0.206976	6.12252	1.40602	1.90802	0.061324	1.90752	-0.179876	-0.224976	-0.090576	5.00162	-0.743376	-0.296376	4.45422	-0.346676	0.278724	-0.203576	-0.743376	1.26222	7.51202	2.21442	7.33262	0.767924	3.21372	-0.183976	0.403124	-0.201976	-0.028576	-0.743376	5.16872	3.67462	0.331224	-0.065476	1.26302	-0.743376	-0.192776	2.37162	-0.283776	3.75282	0.672524
SLC6A13	7.20364	4.31984	6.72774	-1.40736	9.56124	7.73744	5.39234	8.14754	8.00594	7.27324	7.57194	8.38934	2.50284	3.07904	9.03044	0.203136	7.18144	3.70044	7.18004	5.93574	5.89094	7.68864	-0.489364	8.38894	5.69724	8.08214	10.0245	4.99724	-2.03266	5.37654	5.31124	7.45904	6.48664	8.35764	8.71104	9.08084	8.72914	0.151136	5.72514	6.49664	7.15804	8.13664	7.60084	8.11634	6.47164	6.52834	4.84194	6.79604	10.2622
KRT5	-1.7196	-2.8504	-6.1662	-3.6587	-4.7526	-5.028	4.6234	-4.4472	-6.1346	-5.6709	-5.6746	-6.6415	-6.4059	-1.4222	-5.307	-2.0453	-4.5151	-3.037	-2.7086	-1.7687	-5.8436	-5.4918	-4.1549	-6.4531	-2.6924	-0.881005	-4.0201	-6.35	-4.0158	-6.3514	-7.1606	-1.3978	-3.8035	-5.8849	-6.5897	-6.2265	-4.791	-2.6293	-4.9894	-2.8733	-6.086	-3.6756	-6.3496	-4.651	-6.61	0.195695	-3.9503	-4.9334	-6.4231
TSPAN8	2.74579	-5.27081	-0.855213	4.20139	0.468087	2.93629	-5.27081	3.97339	-3.53461	1.09329	3.13699	-0.0136126	-2.73201	5.71549	-2.39341	3.32099	-3.15131	-1.81861	0.527487	-0.587913	-3.57611	-3.60201	-0.915313	-1.79481	-3.23771	-1.08151	0.363887	0.778187	-2.20321	-3.40981	2.71059	-1.81221	0.646787	-1.94881	-3.05641	0.182187	-1.18071	-5.27081	-3.63751	3.12919	-0.628813	-0.121513	-3.13491	-4.89961	-3.53811	1.02559	-5.27081	-4.23371	-2.60661
C8orf34	1.85142	-2.66478	-0.673183	1.18212	-1.61038	1.49922	2.82052	0.988417	-1.04538	-0.457983	1.19412	1.86422	0.0353173	2.81362	-0.968583	1.26042	-1.12298	-0.374483	-0.341183	0.701917	-2.66478	1.56782	-2.04098	-0.720583	0.461517	0.531817	-2.22608	-0.959183	1.13442	-1.13848	-0.161783	-1.86548	-0.800083	-0.144483	1.77032	-2.66478	-1.28458	0.194617	-2.23138	-0.321183	0.121717	2.49672	-0.958483	-1.99858	-1.14938	-1.37968	-1.57688	-1.62768	-0.789283
HPR	6.98563	-0.998768	9.05933	-0.889768	-1.99257	-0.981368	-1.99257	4.22953	-1.39027	1.41943	-0.104368	0.0188324	4.50483	-0.313968	0.461832	-0.00336756	1.40773	2.09473	-0.550668	2.23233	5.25543	-1.54557	-1.36877	-1.28507	2.25853	-0.499368	6.57933	-1.18197	-1.99257	-0.289268	-1.99257	-0.481268	5.48333	-1.43317	-1.99257	-1.05847	-0.294668	-1.45947	-1.99257	1.64963	-0.484768	-1.31467	1.22443	-1.62137	-1.99257	3.59063	1.43453	-0.955468	-0.769368
LRP2	7.33385	-4.70655	5.62755	-2.05915	8.62625	7.48205	4.32865	7.97575	7.06985	5.23985	7.52095	4.00695	7.07375	3.04565	7.68245	-1.68405	6.85895	6.20755	6.66015	6.19735	7.71245	7.68385	-1.06815	7.97485	5.36705	6.52095	6.85175	5.78165	-0.704051	7.39265	4.12045	6.92295	4.74535	7.44385	7.77875	8.72505	8.13635	-4.61805	4.76215	6.53275	7.95865	7.88735	6.51465	7.48105	8.81085	4.62795	6.09815	6.40615	8.48025
TRPM3	3.24111	-0.74959	2.24801	-0.44739	5.67081	5.38941	5.30361	-1.06949	4.49611	1.50771	5.25811	0.73761	5.77101	2.45051	3.11891	0.0771104	3.52851	2.62021	4.16071	1.70671	5.43451	5.21761	0.35381	5.37841	1.46931	4.45981	4.07481	3.25081	-1.38299	0.32111	2.53231	4.53761	2.51871	5.68621	5.26071	5.92731	4.87221	1.19771	-0.53859	2.57581	4.41281	4.44151	1.90091	3.43151	4.81671	1.90041	3.28931	1.91291	5.26261
PDZK1P1	3.02402	-2.82838	1.14432	2.62832	4.34312	3.90502	3.75362	4.30882	5.30322	2.18432	3.57452	3.98822	5.16122	1.53752	5.89792	-1.61108	3.09042	1.89082	2.92132	0.572019	3.16252	3.04662	-0.917081	4.99492	2.54322	-0.775981	5.08692	1.78872	-0.603981	3.60512	4.17252	5.33232	2.07952	5.82962	4.99642	6.32612	5.23202	-0.326481	-1.02378	4.65332	4.11942	4.47292	3.93282	4.33582	4.35792	1.59302	3.33982	5.17572	6.02372
BBOX1	5.92434	-3.77336	4.55654	4.44594	5.38154	5.97854	4.13984	4.19334	5.43494	6.36874	6.41984	2.16144	6.59374	1.18184	8.01584	1.43194	5.10434	2.89064	5.32984	3.96734	3.91374	5.63624	-3.00196	5.25594	4.45394	6.10424	6.66874	4.21934	-1.43976	4.75194	1.76244	5.49144	5.08324	5.42064	7.02554	7.56304	7.58744	-2.96616	2.54344	5.77104	5.15784	5.83924	6.28114	5.34544	6.91514	5.83924	4.41064	7.25974	8.86914
CUBN	7.08884	-1.79806	3.23614	1.62084	8.20714	7.27414	4.25734	5.47264	5.92234	5.51724	7.01234	2.75844	4.36914	6.63304	7.35004	1.27384	5.97624	6.52274	6.49634	2.11974	3.16124	6.74794	2.99304	6.63794	5.82294	5.47584	6.47104	5.34264	0.34034	6.23554	2.12144	5.38984	4.95744	7.10314	7.41074	8.33824	7.93414	1.36814	6.98094	7.42104	7.97934	6.93994	7.02834	4.44474	7.19374	5.40094	5.96184	5.91454	8.37834
CXorf30	3.43616	-1.38084	-1.38084	-0.913444	-1.38084	-1.38084	-1.38084	3.86926	-1.38084	2.67856	-0.844444	4.64366	-0.133144	2.20476	-1.38084	-1.38084	-1.38084	3.84106	0.767556	5.42466	-0.297744	-0.933844	0.0101562	-0.984144	-0.358744	-1.38084	-0.104944	-0.919444	1.10836	-0.571644	-0.906644	-1.38084	0.724356	-1.38084	1.16876	-0.839444	-0.979644	-0.847744	0.0795562	2.12686	3.42226	-1.38084	0.873856	-1.38084	2.10756	2.98646	-0.921244	0.253356	-0.643344
GPR143	0.254385	3.96398	-1.93612	0.526685	-0.599515	-2.03932	0.0596849	0.0362849	-0.373015	1.13518	-3.63022	-1.03292	2.49198	-3.39912	1.85128	0.697485	-0.610715	-0.807415	-1.28932	1.94818	-3.83882	1.49998	-3.94342	-1.22262	-1.39842	0.323885	-2.63512	-0.0738151	-3.75182	-0.414915	5.11428	0.367985	1.24508	-1.58462	0.131085	-0.813815	3.35768	1.56298	0.0709849	1.07788	1.96808	0.233085	2.74048	1.12778	1.28158	1.41868	2.12538	-2.12122	-0.715715
NEFL	3.61369	-2.22861	5.39249	6.79609	4.58599	4.60409	4.05119	4.39819	4.43339	5.56739	5.05459	6.25639	8.54989	3.93319	8.09899	5.74719	1.74949	5.49739	2.65509	3.07819	0.872388	-1.50941	3.08239	3.70829	5.28859	6.61599	6.38879	4.84419	8.00469	4.56829	3.54809	3.14489	6.70549	5.59769	0.895088	1.43699	6.09359	4.89139	3.26619	7.63589	7.88829	3.65389	6.08189	1.07989	4.16209	6.36669	4.53149	4.17649	8.38789
SLC7A9	5.29198	-1.97182	5.85928	-1.08672	6.11058	4.03378	4.16038	4.67958	4.85868	5.56538	5.75098	4.44668	1.32398	1.78778	6.80958	-2.23432	3.37938	2.89418	3.42628	3.32568	4.28948	5.82578	3.63838	4.40848	4.07798	3.87288	5.24538	4.32248	-1.23992	4.63378	2.48718	4.18428	3.64068	4.42858	5.32958	7.25388	5.71198	-1.08522	0.0975842	5.90768	6.84518	5.02038	4.61558	2.17728	5.54738	4.88558	2.77678	5.37418	6.62948
SLC47A1	4.8781	3.3703	5.531	-0.322303	6.0339	4.0607	4.4025	3.2714	5.5595	3.7167	4.9789	2.96	5.1817	-1.7408	6.2471	-1.8392	4.2094	3.6585	4.5479	3.5577	4.3754	5.3951	-2.178	5.2317	4.2313	6.282	4.1594	1.9454	-1.6748	3.5589	1.9332	5.2465	2.578	6.8099	5.3764	5.7815	6.1712	-0.531203	3.1924	5.0023	4.5179	5.5026	4.8579	5.7781	5.8995	2.5479	5.1561	4.4235	6.6837
MT1E	2.35599	-0.873507	1.90519	0.479093	0.580193	0.0755934	4.16449	3.61859	-0.655707	1.67739	0.733893	3.23909	0.994993	2.73439	0.271093	0.210093	1.56659	0.907393	2.85519	2.63949	-1.35311	0.241193	-2.33931	-0.207907	2.48869	-0.992707	-4.54151	1.62569	0.564293	0.210193	-0.481007	-0.978607	1.00829	-1.18181	1.20159	1.21489	-1.96991	1.05349	-3.13471	2.46719	-1.69471	-0.470307	0.153593	-4.05621	-1.41261	-0.280107	3.13689	-0.644707	-4.34511
CIDEC	1.72739	-1.70301	0.683495	1.98639	4.98839	-0.355205	-2.37191	5.63729	6.48589	5.24499	4.10799	7.95039	0.473195	5.40809	-0.675705	0.352895	-0.935705	1.24189	-1.71911	1.04659	-2.37191	3.34449	1.43349	-0.460105	2.69309	2.19419	7.47079	-2.37191	-1.74481	3.51789	2.23359	-2.37191	1.45689	-0.786305	2.48179	1.38399	-1.39971	-2.08091	-1.60571	3.24769	-0.864105	1.96399	-0.735605	-1.35261	-1.71971	4.61099	-1.91231	0.00889492	0.0442949
REG3G	6.46782	-0.691181	-0.691181	-0.691181	-0.691181	-0.691181	-0.691181	1.39372	0.138419	7.65712	-0.154781	-0.691181	-0.691181	-0.691181	8.66382	-0.691181	-0.691181	5.56122	0.409419	5.92172	-0.691181	4.14712	1.39472	2.18252	-0.691181	0.240519	6.19482	1.01442	-0.691181	3.13292	-0.216981	0.820119	1.80032	-0.691181	3.49742	2.09962	2.13492	-0.691181	-0.691181	3.42172	2.55382	-0.0132812	5.03832	1.05182	-0.691181	5.39752	1.95342	-0.691181	0.724719
ACSM2A	10.4542	-2.02566	9.16074	0.806437	8.87464	9.95454	7.78624	9.29224	8.65684	10.1976	9.21624	9.74744	8.42724	4.57374	9.56644	1.02064	7.29074	6.62634	9.01154	8.28364	9.85104	8.71204	3.44264	9.79674	8.08304	8.54264	8.77574	7.78814	0.873637	8.71094	4.75994	8.17514	6.31114	9.29254	9.99834	10.7713	9.32194	-1.73466	5.27784	8.82374	9.09834	8.66484	7.31484	7.89644	11.6766	6.65734	7.36484	10.0931	10.7155
TEX11	7.60418	-0.942625	5.76018	-1.52342	-0.742825	4.86198	-1.52342	-0.266625	3.01758	3.64498	3.89878	5.14158	1.32168	4.95298	6.74838	-0.309225	3.98268	2.76878	3.80568	6.04368	4.21998	0.898475	6.22238	0.640475	4.16358	3.92468	5.43028	3.88468	0.390675	4.09538	-0.407625	1.98298	1.12828	3.60048	1.24758	6.11388	2.92548	-0.783225	-0.486925	7.04378	4.02268	3.66208	4.38888	-1.15222	5.33178	5.74148	3.65738	1.54088	5.62098
CA1	0.344635	-0.873365	-0.873365	-0.053665	-0.873365	2.26184	-0.873365	0.383435	-0.540965	0.267735	-0.873365	-0.873365	1.27604	0.341235	-0.068665	-0.461965	7.28564	-0.873365	0.713035	4.19714	0.209735	9.96874	0.517635	5.72024	0.148735	-0.873365	4.50204	5.33114	-0.873365	1.12974	-0.873365	7.25634	-0.141765	-0.566665	9.32194	3.04474	-0.873365	0.820335	0.163135	-0.418665	-0.873365	0.263935	0.832935	0.246835	0.642035	-0.873365	1.12734	0.163735	3.63054
NKD2	-0.919806	-0.779006	-1.35281	-3.20441	2.51009	-2.71451	1.24269	3.60109	-1.77901	-0.564906	1.00179	2.53859	-1.05641	2.02759	3.34709	-0.761306	-0.0323063	0.529294	-0.417806	2.03399	-3.00981	-3.53491	0.431294	0.487494	0.452994	1.13779	3.69319	0.683494	-0.397706	0.939094	1.10149	1.93059	2.09049	-2.44311	1.00939	-1.44221	1.20019	-1.86171	0.270694	3.36789	-0.0859063	0.972294	0.929694	-3.52351	0.0579937	1.13139	1.57649	-1.24261	1.92319
ASPDH	5.91563	2.25493	1.17433	-1.43587	1.30703	-0.474266	-1.90327	3.44853	2.12223	5.44673	-0.0150665	1.23353	0.246134	0.407634	6.54703	-1.49187	0.947334	0.823734	0.335434	1.95543	-0.586266	1.57833	-1.90327	-1.50657	1.66053	-1.90327	3.90623	3.47903	-1.90327	3.00163	-0.787466	0.329834	1.70893	0.356634	-0.232166	5.63493	4.27663	-1.37017	-1.90327	5.82093	-0.828666	0.200734	3.93483	-1.90327	3.24183	4.64273	-0.815366	2.55893	2.74193
FGA	5.24165	-2.87825	5.56185	-1.53895	1.19155	-2.87825	5.99255	11.7332	1.00245	7.57615	1.70465	11.2974	4.23505	9.71395	3.67025	-2.87825	-2.87825	12.5207	1.57375	6.55675	8.73665	0.779847	4.06705	8.42125	5.03285	2.99525	10.1372	7.61225	3.21715	4.33175	-0.707853	0.845747	10.2007	-1.23135	1.84895	2.27585	6.05825	-2.34515	0.772847	6.37555	-1.57085	3.77385	2.60585	0.414947	-0.0624529	8.47535	5.96225	5.26615	4.82825
DPYSL4	5.70489	2.04079	-3.21741	-2.82821	-0.351214	-0.818514	-5.20901	1.14969	-3.58961	0.339786	-5.20901	-0.409314	0.0689862	1.53369	2.25459	-1.10701	1.65709	-0.528314	-3.49141	1.20549	-2.96761	-3.11501	-0.931814	-3.04511	-2.26391	-2.01241	1.68559	2.24029	1.07759	-2.11781	3.47009	-3.52161	-0.177614	-0.515814	-3.65231	-4.27491	-1.89041	-3.08731	-1.59871	0.377586	-3.09841	-2.83081	0.0232862	-4.29801	-3.28751	-1.13811	0.492286	2.96199	-0.300714
FOXP2	1.00527	1.04647	-0.0939273	-0.300327	-1.04223	3.05017	2.64177	1.60877	1.32767	3.15257	-1.73913	-0.431327	2.97237	-0.409827	2.16617	-0.113527	-2.39973	3.79817	3.04597	4.63237	4.01817	0.859573	1.67727	0.210173	1.62507	1.42957	-1.87173	-0.785227	-3.94153	3.86107	0.384973	4.06067	0.764373	-2.40803	2.77117	0.0193727	-1.57193	1.03087	2.68427	2.11547	-1.31813	2.24197	-1.57713	4.29437	2.62627	-1.40803	-0.0458273	-0.0152273	-0.717827
FXYD3	-2.79622	-5.38412	-5.62382	4.18258	-4.20232	-6.18342	2.90808	-1.47582	-7.04812	-6.30392	-3.69472	-3.65762	-7.31942	-1.90672	-3.67052	4.10328	-6.53232	-3.44292	-4.00912	-0.668017	-5.43722	-6.10842	-5.98822	-4.44262	-4.33302	-2.75132	-3.68862	-6.54572	-5.99332	-3.53872	-7.59992	-3.24682	-0.698017	-7.76742	-4.04802	-6.36182	-7.10192	-3.03162	-3.89072	-1.57762	-5.73612	-5.87282	-4.69142	-8.07412	-6.81462	-2.27702	-7.26632	-4.61542	-5.07282
CLCNKA	3.5039	8.5223	3.2781	7.602	-0.512397	-1.0297	-2.9204	2.5567	-0.292497	1.7298	1.4275	0.533903	1.1506	6.2603	3.0987	2.0043	0.479903	3.5446	3.0976	3.4783	0.730203	-0.231397	-0.123497	-1.2354	2.9683	-1.0241	-1.8735	4.3608	3.3141	1.3027	-1.5663	-1.4091	2.4928	-0.978397	0.0424026	4.1005	-1.2225	8.3674	0.514003	1.0291	1.6562	-0.461297	-0.185197	-2.0094	3.7164	2.128	-0.275797	3.0343	0.987803
IGF2BP3	1.40582	-0.814081	-1.35118	-2.82538	-0.986381	-1.93958	2.42532	3.55262	-2.68778	-1.96118	-2.61928	3.77352	-1.12598	3.22582	-1.60938	-3.00808	-0.626281	3.81602	1.96862	-0.203681	-1.20938	-2.11698	4.38672	-2.17698	2.43762	-1.25218	2.76722	-0.606781	3.00652	3.02202	4.27402	-1.65258	1.51122	-1.38078	-0.574581	-2.10248	-0.630881	1.49862	-0.575481	-0.0810812	3.04172	-1.76058	-0.770481	-1.10248	-2.02338	1.96032	-0.905481	1.29402	-1.08768
FGB	6.42064	-2.60236	5.79164	-2.13496	3.33554	-2.18176	6.77534	12.5413	1.53354	10.1859	3.38844	12.3473	5.23794	8.34554	5.36814	-0.875459	-2.03886	12.5414	-0.278759	8.11074	9.32284	-2.15536	4.12464	10.9343	6.76004	4.95534	10.1484	9.16194	3.59634	4.47324	-0.705759	2.76724	9.58584	-0.142859	2.58504	4.29174	9.70054	-1.68096	1.23704	10.7354	-1.80536	7.29974	4.55204	-0.522459	-1.08696	7.47014	5.83784	4.78784	6.01014
THPO	5.12286	-1.36404	4.69056	0.0725567	-1.50554	0.130457	-3.16254	2.61186	4.17626	2.12196	2.80766	0.503457	0.422057	0.369157	3.98496	0.524657	2.58076	4.71086	1.32666	5.21316	-0.362243	3.76336	4.25396	3.67416	2.75106	3.58136	4.97206	3.45586	0.773457	3.52286	2.41296	0.390057	4.11266	3.69096	2.65366	0.618857	1.55606	-2.62944	-1.89864	1.75726	-0.455243	0.0229567	4.07356	-1.69754	-0.924543	1.66026	3.62626	2.19426	2.77746
DNER	1.97403	-1.43947	0.657534	-1.00217	-1.69907	1.08643	-0.0812655	6.45483	-2.55967	-2.82817	2.02683	6.17243	-0.527366	0.131334	6.50863	-1.10897	-2.83727	-1.26497	-0.717266	2.26013	-0.387066	-1.61627	0.641134	-3.06287	-0.130166	-0.729166	0.861034	0.796934	-1.18007	-1.95097	5.22613	-1.80717	1.75183	-2.84627	-1.72827	1.06373	-2.41987	0.164334	-2.81067	1.65363	1.92643	-2.59867	-0.106466	-2.85537	-1.30137	0.864634	-2.46837	2.00553	-3.86087
LIPH	1.5623	1.9512	0.965796	0.138396	-3.4778	-4.1849	-5.7847	-1.6036	-3.84	-3.4008	-0.026204	1.6421	1.5413	-0.440604	-4.7005	0.649596	-3.2539	-2.1209	-2.2151	-0.796404	0.801396	-4.9968	1.035	-3.3436	-0.187104	-0.770804	2.3841	-1.1555	0.989396	-1.6515	2.1989	-4.2734	-1.8903	-4.6575	-4.3522	-1.4215	-1.6946	2.9204	-2.3978	-1.8702	-3.5559	-3.4922	-1.6474	-4.8737	-1.2137	-2.9313	-3.056	-3.4039	-1.7536
GLRB	1.56409	-0.0267072	0.205393	-1.35121	-2.37661	0.575093	3.60869	1.18119	-2.00281	1.50949	-0.950607	-1.51691	2.16019	-5.40711	0.384693	0.766593	-0.242507	-1.74001	-2.26311	-0.675607	-1.87511	0.318093	-4.27191	-2.00351	1.07019	1.01519	-3.99121	1.72679	2.43099	1.57059	-1.95301	-0.727707	-0.636607	0.710493	0.133193	-2.01531	-0.0657072	-0.477007	-1.14531	0.741093	1.10179	0.554793	1.68429	-3.66601	-3.69541	-2.90051	0.705893	-2.40721	-0.461707
LGALS2	4.56257	-1.52893	5.35327	-0.684431	5.67487	4.63617	5.46257	5.16517	5.10617	6.34477	5.67637	3.31667	2.62087	1.49367	6.72407	0.958069	3.18697	3.04717	3.41497	2.66557	2.43437	4.35897	2.31007	5.25957	4.45467	3.57937	4.93647	3.47047	-0.433831	4.71747	4.25137	5.48997	3.98447	5.67237	5.71637	5.92057	5.44537	2.12167	1.82567	4.88647	5.35177	5.30727	5.46607	4.27007	5.10897	5.45007	3.79487	5.77477	6.45937
H19	-1.86371	-1.50021	-1.29951	3.03569	1.85249	2.24729	3.11099	0.340191	1.41119	2.57909	-1.37141	2.50639	-0.273609	5.01099	-0.622209	6.41869	2.96249	2.68319	6.45579	1.41789	-5.17331	0.687891	1.83109	-0.334109	5.37069	0.223991	-0.786209	0.582191	-1.31151	0.0543907	1.63559	0.240291	3.09149	3.00539	-0.00410934	0.312891	0.938891	-1.79661	4.75079	1.87389	-0.825809	-0.380809	2.68349	1.90129	1.36489	0.514291	3.23749	0.579091	-0.0651093
KCNK9	-0.791265	-2.37116	-0.0581649	1.51364	4.73854	-0.354465	-2.37116	4.34624	4.36624	1.04084	3.97944	4.40634	-0.756765	6.59014	5.18114	1.07524	1.47494	2.59544	4.04514	1.28924	0.176535	4.85694	5.83194	2.80394	4.30904	2.99994	4.09514	-1.04476	0.773635	3.14474	0.629435	0.566635	3.01944	3.36614	4.11424	4.10274	3.03344	-1.83806	2.04314	3.19304	3.27384	-0.169865	3.33764	3.44044	2.86574	4.40664	3.71984	3.68964	5.92644
AZGP1	3.3269	1.1963	-2.9053	-3.684	-1.7414	-1.9479	4.6085	-0.066698	-0.331598	1.123	2.7287	1.7162	2.0087	1.1597	2.4686	-3.7318	-0.916998	0.736502	-1.1967	-0.452598	-6.4602	-1.8917	-1.6102	-4.9671	0.485802	-0.621598	4.2058	0.827302	-2.6998	-1.3573	-4.253	0.012202	-1.8915	-2.427	1.0274	1.9829	1.3199	0.983202	0.404802	3.8134	-2.2657	-3.0015	1.169	-0.335698	1.5623	0.328502	-0.954498	1.0558	0.367202
HHLA2	8.14348	-1.89102	5.12648	2.90498	7.26488	6.05428	5.71458	6.90298	6.48338	5.31458	7.89128	6.82108	6.83678	2.66308	8.28318	3.85138	4.91138	6.05188	4.13488	5.21048	5.89608	6.06648	5.44008	7.68758	7.42358	7.52898	7.20698	4.94748	-0.970723	8.39298	2.47528	8.16878	5.96288	7.95918	7.75038	7.00348	7.99298	-2.59382	5.12938	6.96798	7.72588	7.48578	8.65298	7.88138	8.39648	8.03588	5.42158	7.09218	8.21378
ALDH1L1	3.33352	4.79282	4.52382	-0.639976	4.43292	3.72662	1.99412	4.12272	4.28722	2.42952	3.49882	2.20342	6.02302	-5.24488	-0.172976	-2.40168	3.06332	3.06722	3.97842	6.03582	4.24902	4.63892	-4.15718	4.50152	1.91512	4.62582	3.95182	3.19852	-1.67258	1.13812	2.34552	2.36562	-1.20998	5.32092	4.12382	5.33522	1.88392	3.19172	3.33492	0.930924	1.53842	3.35122	3.87102	3.53452	4.96182	1.75182	3.33152	4.40862	0.878924
FUT6	3.66	-2.7909	1.4288	-0.374904	4.384	3.1755	4.5905	3.4856	3.6114	2.4463	3.765	1.9511	4.3985	-0.0830045	6.5886	-0.717804	2.0757	1.5757	2.3048	1.2046	0.789296	2.6979	-0.507404	4.509	2.327	3.3291	3.8382	3.2181	-1.3817	3.0018	3.2234	4.3428	1.8734	4.1831	2.9738	5.6875	6.0605	-4.0766	-3.1037	5.2005	5.5755	4.6929	3.7605	2.5584	4.5312	1.2721	2.4358	3.7025	6.6121
RGS22	4.20338	-1.68192	-2.09442	0.0766827	-0.722817	1.84808	4.95418	0.0376827	0.579683	2.36638	2.53468	0.311483	-1.92102	-2.67572	-0.822117	-0.0248173	1.39218	-1.47582	0.0104827	0.142883	-2.67572	-1.61242	1.56068	-1.71272	-0.180217	0.370483	-1.90112	0.540383	1.12348	-1.14942	-1.84542	-0.442617	-1.09972	-0.923617	-2.10482	-0.609617	-0.977817	-1.75432	-2.24232	1.92968	1.68488	0.461383	-0.669317	-2.67572	-1.72752	-2.11112	3.68268	-2.06592	-2.26032
ADAM6	1.25327	-2.09493	2.29277	-1.77103	-1.67123	4.85837	0.107774	-1.47763	-1.42043	0.839774	0.0246735	3.98107	3.84407	-1.82773	2.10787	1.64997	3.76627	-0.649926	2.42647	2.37367	3.37357	3.16817	0.845874	0.929274	1.34887	2.56157	1.24977	4.13857	2.96817	3.05827	-1.19443	-2.53893	4.57047	-1.09753	1.37947	-1.15483	1.91307	-4.57933	2.02077	3.56667	-0.755726	0.297174	2.99037	-3.24273	-0.136226	3.79007	2.60207	6.80437	-2.64493
DPYS	7.51623	-0.231773	4.28243	-1.00687	6.62443	4.87633	3.31653	7.70693	6.66943	6.76253	5.55223	7.01943	3.84373	6.55213	6.73813	-0.924073	5.08893	6.77333	5.64553	6.06413	6.74343	7.39463	5.55223	5.68913	5.15493	6.24433	8.73373	6.20113	-0.798373	7.24313	6.52063	5.43203	1.64043	6.46073	7.76013	8.15183	6.81483	-1.80137	5.43993	7.76693	3.44333	5.83623	6.19223	6.23773	3.90563	6.57853	6.35883	7.02623	3.67803
SERPINA5	1.23234	-2.40736	0.610744	5.00794	-0.724056	-0.855356	6.62764	0.742744	-1.78756	-0.114756	0.272644	4.29574	3.19704	4.17444	0.267344	4.19234	0.0251444	1.55734	-0.348556	0.712044	-1.62796	-4.42366	-0.458156	-0.899656	0.768244	0.857544	3.95464	3.68854	3.91364	0.763744	-0.840356	0.254844	1.19534	-3.32216	-3.50376	3.24394	-0.999556	6.19634	0.638344	1.44074	-1.95936	-1.00706	-1.37916	-3.54146	-2.90236	1.06594	-1.18596	1.60254	-3.98016
SFRP1	-3.90693	-3.02723	0.933567	3.08677	2.02267	5.21587	1.24787	2.34287	1.36087	1.10537	0.597867	3.95877	-1.14753	-5.73583	-0.415333	4.21337	0.403467	-0.285133	2.72187	-0.630433	-3.10043	0.779067	-3.74013	0.542667	1.18497	2.42847	-5.41333	1.98337	-3.62153	0.0964674	-0.678833	-1.20323	1.75477	-1.82513	0.105467	3.78817	1.19227	-4.42323	-4.03203	-2.75293	1.27627	1.37247	-1.62613	-5.24753	-0.840933	0.985367	-2.69863	-1.88463	-2.99413
A1CF	5.97962	-1.62498	4.34132	-1.62498	6.04092	5.59352	-1.62498	6.04672	5.22042	3.41712	5.99952	4.98992	-0.870279	4.64472	5.43232	-1.21358	3.21892	6.26162	3.95772	0.751321	3.66162	6.58952	0.927821	5.49382	3.97262	5.42092	5.34102	3.42112	-1.07758	5.39742	1.30372	5.36612	3.78822	6.96792	6.43592	6.83852	6.21392	-1.62498	1.09882	5.02312	4.26402	5.70732	3.88322	6.07652	2.94602	4.02852	2.65202	0.894621	7.48672
SMOC1	-4.33165	7.51975	-1.81885	0.737854	-0.900146	0.964554	0.488654	-2.30365	-0.127546	0.991954	1.94355	-0.0043459	-3.84335	-4.17145	0.0053541	1.20025	-2.26155	0.0353541	0.191354	-2.65055	-3.95915	-4.23485	-4.53905	0.0048541	0.755954	-3.15435	-5.15365	-2.98445	-2.26455	-1.53115	-3.27185	-3.48865	-1.32275	0.0756541	-3.71205	0.0499541	-1.31625	4.59735	-3.82075	-1.16215	0.789354	0.787754	-0.765946	-5.53435	-0.282146	0.164554	-3.74035	-0.484846	-4.97735
SERPINA4	0.691688	-1.38401	0.832988	5.88639	-1.96481	-0.953612	-1.96481	0.120088	-0.0201116	2.37779	-0.478812	4.76049	2.32479	1.95039	-0.880612	6.07799	-1.40131	-0.764912	-0.522912	0.649488	-0.881712	-1.96481	0.121088	-0.784712	-0.125912	-1.96481	7.22009	2.97899	3.44569	-0.875112	0.205588	-1.96481	2.45979	-1.96481	-1.96481	1.16299	2.09789	-1.43171	-1.96481	2.40239	3.39949	-0.827512	3.45709	-1.29861	0.532588	1.43839	-0.642412	3.01299	-0.964112
TPSG1	9.40845	-1.15135	8.49275	1.38835	1.42115	-0.496947	3.49655	-0.219747	0.777353	1.59575	0.604953	0.115253	-0.977447	5.67385	6.67595	1.25525	1.37995	-0.0713468	2.66215	7.74405	-0.213947	-0.238447	4.98005	1.31735	4.62415	-0.492547	7.28675	0.131153	5.88405	0.519053	0.668353	0.979753	5.98015	0.454653	0.625853	1.23695	-0.351947	-0.991947	0.0555532	7.16485	3.03235	-0.806347	6.89155	0.132153	-0.783947	3.96275	3.90535	6.51555	-0.731447
TRPC2	6.97436	1.55476	1.36336	-0.614745	1.31896	2.32316	-1.43444	5.82676	1.78126	8.04796	0.0515553	2.18146	0.179955	0.244155	0.918155	-0.0283447	2.02976	-0.916045	0.283155	4.13776	-1.43444	0.390355	2.25476	1.66916	4.51566	5.44356	0.367755	0.819355	6.02036	5.59206	0.462155	0.0768553	2.64036	3.10556	1.69776	1.03896	1.18136	0.828355	1.21076	6.25386	7.02666	1.17406	5.25526	0.176255	5.26826	6.30476	4.61626	0.425555	2.26736
TFPI2	5.53008	2.69428	2.58418	2.18688	2.93958	3.00428	3.22238	7.87478	1.85608	1.62028	0.175478	4.24538	6.10528	5.80158	-0.278122	3.08478	1.65948	5.96088	2.76418	4.41018	-0.101722	1.59508	3.70168	2.39718	4.08808	3.42728	9.06328	4.35188	2.47218	7.41358	6.79418	2.56678	2.03688	2.50008	2.59928	0.722078	1.61218	2.58918	2.42998	2.14288	0.408078	3.38668	2.58828	2.97508	2.04118	4.73758	0.856578	6.15038	0.839878
DUSP9	0.7996	-3.535	-1.5401	-4.1158	-2.4588	-3.1046	-4.1158	-1.2118	-0.3679	-0.7038	-1.0022	3.1539	-1.4157	3.2368	-2.5962	-3.3845	-3.5523	-0.2247	0.5135	1.552	-3.6586	1.7063	-0.3104	-0.1562	-0.9067	-1.4276	0.9586	3.2202	0.5278	-0.5421	0.4428	-3.3165	-0.287	-3.5564	0.303	1.9212	-2.2819	-0.4079	-3.6824	-1.0437	-1.1828	-1.1902	-1.3011	-2.9956	-2.3831	-0.4182	-0.6887	-1.8886	-1.8923
SPINK13	6.46019	2.13309	5.14049	4.19489	3.00459	2.98349	7.75049	7.54159	6.10739	7.00569	4.35649	6.64409	1.71459	8.50269	0.951388	2.58719	4.18039	3.38999	3.77749	6.94679	4.82249	5.46449	4.19819	3.21509	4.24899	1.44369	7.07959	4.96199	7.46949	6.46659	2.09839	1.82919	1.89369	3.15369	5.16769	1.88859	1.63609	0.991188	5.53019	5.24159	4.98069	-0.902212	5.14459	1.27449	4.35229	6.99779	0.185688	4.14609	0.973288
CP	7.85777	-2.36893	8.38187	6.86087	2.91337	2.37377	1.99177	7.15497	2.91607	4.24117	6.00487	5.54227	2.17117	8.35187	3.89537	4.79387	3.78397	8.45967	6.39877	6.57217	8.87917	4.54227	6.63167	5.86767	6.37867	5.31157	10.1305	6.22607	7.31537	5.68777	-0.70213	4.92337	7.93517	5.65807	4.60817	4.85067	5.53717	-1.39723	6.76237	5.52657	3.20887	4.18507	6.24967	7.04097	6.14517	5.51437	7.06607	6.41007	5.71897
PKHD1	5.4699	-0.169199	2.9585	6.1764	6.8887	6.0777	4.9971	5.555	6.0811	6.6364	6.6321	5.0261	6.4687	-0.523799	3.9271	6.1481	4.4033	3.2754	6.2095	2.7092	7.2524	6.5708	0.0077012	6.8467	4.3623	6.2924	1.6308	5.4993	1.2725	4.3142	6.0971	7.1574	3.5308	6.3274	7.1061	7.8	6.9176	1.7601	1.6366	4.2884	7.0093	7.0298	4.8598	5.9095	7.5909	3.012	3.2112	4.1695	6.4718
EPO	7.94053	-1.07397	9.03583	4.66363	2.61623	0.948829	5.31203	8.43663	4.53033	3.46443	3.08223	-0.453571	-1.65477	9.23303	3.86283	4.83353	4.15153	1.47993	7.42673	1.42453	4.92013	9.56083	0.431129	2.11703	6.39463	8.13023	4.92303	5.98653	-1.65477	-0.128471	0.515629	2.85853	8.06713	0.674829	8.19903	2.64313	6.60373	-0.175671	0.272429	6.95273	-0.857771	-0.333071	8.01793	-0.0440707	-0.706571	2.28723	8.23293	1.58043	3.36153
FAM196B	3.61867	-0.738535	0.153965	-1.19773	4.87897	3.91687	-2.53703	2.00117	3.34637	0.276065	4.10777	1.31357	-0.387635	3.71617	-0.840835	-1.54423	1.04697	1.02487	0.490265	-0.446035	0.722365	5.09147	0.562665	4.59157	1.02677	2.57477	0.0419652	0.945465	1.77917	-0.833735	-0.136535	3.13447	0.820065	4.50457	4.47607	4.11727	-0.989235	1.53907	0.108165	0.873465	-1.02923	3.19587	1.97887	4.59007	3.11417	1.40497	0.551265	-0.309835	0.201165
SPINK5	-2.49774	2.66576	-1.91634	1.91096	3.21316	1.08696	-0.0902441	-2.87784	-0.310644	-3.46624	3.52756	-0.190844	-1.50974	-2.92874	-2.61194	-3.87604	-0.383744	0.167456	1.87966	-2.36664	-2.25644	1.76926	-1.92724	-1.01314	0.135356	-1.27454	2.10856	-0.0228441	-3.09844	1.79986	-3.25324	2.25206	3.76446	-0.614444	3.89136	-1.55664	1.93706	-0.827244	2.87366	-1.73974	-3.81034	0.517356	0.188756	-3.30454	-0.00834414	2.74476	0.951956	0.163556	-0.213644
IP6K3	-1.24463	-1.58913	2.26777	-0.448735	3.19727	0.557565	1.01517	-2.64433	-0.268935	-0.0671349	1.23727	4.22097	-1.75173	1.16827	-3.09643	-2.90833	2.39207	1.16187	-1.34923	6.41607	0.818865	1.99327	4.49037	1.14167	1.33147	0.214565	3.01487	0.705865	1.64377	4.04487	2.51547	-3.44683	-0.854035	-1.64123	3.95127	3.25487	-2.71053	0.136265	1.09137	2.33677	2.74547	1.22357	-2.80913	-2.78093	1.31787	-0.314135	-2.37693	3.51597	0.445965
PLG	-0.661108	-1.39501	2.72379	-0.575308	6.76669	0.357592	3.83369	-0.449008	8.45929	-1.39501	1.17869	-1.39501	-1.39501	-1.39501	5.94099	-1.39501	7.73709	0.614592	5.88579	-1.39501	-0.591208	-1.39501	-0.337208	6.84019	-0.795208	7.45539	8.79489	8.55469	-1.39501	-0.934408	4.48689	8.01559	2.05219	1.49159	7.64999	8.28569	7.12519	-1.10401	-0.961608	0.450392	-1.39501	2.40159	4.23909	5.45599	4.61979	-0.109908	-0.0726084	-1.39501	7.37899
SP5	5.49964	-2.30046	2.90624	2.09074	-1.04896	-1.53736	-3.87716	-2.14766	-3.54476	1.24204	-2.64396	-0.481063	-0.779563	4.47104	-1.88176	-0.0831627	1.85324	-2.97816	-0.492863	-0.797863	3.09044	-2.20836	0.135837	-3.16966	2.07294	-3.87716	1.89524	0.487437	-2.62356	-2.35086	1.80064	-1.53476	1.34504	-2.34366	-3.30626	-1.97716	-1.42076	-0.0508627	-0.266863	3.99804	-2.80256	-2.95136	-0.987163	-2.75696	-2.36176	3.93154	0.342837	0.401637	-0.760463
MAP7D2	5.27511	-4.19399	5.90231	5.09851	4.70181	1.34171	2.80101	6.39151	3.14671	4.37551	4.11481	6.55301	2.35271	7.94821	5.23011	3.91821	2.99631	4.82161	7.37761	2.77091	7.68691	3.70781	-2.88559	1.90151	3.72641	5.01171	4.56691	4.02171	-3.83149	-0.770887	1.85521	3.59661	6.02531	3.95481	3.07461	2.82231	3.31901	-1.52809	3.77271	6.03471	4.31991	2.74831	3.54771	-0.627087	1.22961	6.03901	4.29861	3.21101	4.67231
C5orf27	8.9353	-0.900502	3.1843	1.616	-0.170302	0.278698	-2.4772	7.6964	2.9824	2.2407	-0.991202	4.2422	1.1877	3.188	1.0408	-2.0658	2.1041	2.7279	1.9558	7.2296	2.9283	3.7254	-0.815702	-0.0361016	7.7165	4.0985	8.2	4.8213	-0.968302	6.0333	0.0257984	2.4587	1.4799	-0.627002	3.2689	1.8538	1.44	-0.283202	1.5904	6.205	0.976398	1.88	5.6034	3.4981	2.1218	2.2181	2.8591	1.8402	0.398498
ERBB4	-2.691	2.975	-2.4876	4.8435	-0.261204	-0.841204	3.6859	-1.7282	-0.798304	-0.050004	0.723896	1.4041	-2.6512	-2.3671	0.944896	4.6465	2.0296	-1.1368	1.5052	-1.982	-4.3434	-0.948604	-4.8006	-0.995804	-0.901604	0.894896	-2.8584	2.7795	-2.7198	-0.412904	2.3115	0.461796	0.612596	-2.6909	-1.3475	2.2454	-1.8496	3.6174	-3.1673	-0.718904	-0.519904	1.0268	-0.284704	-2.8245	-0.147304	-0.904304	-0.390304	-0.825204	-4.3852
GRHL2	-3.77996	1.93154	-5.56476	1.88044	-5.18936	-5.90706	3.74864	-5.88546	-6.31266	-7.14226	-3.63676	-3.33566	-5.89456	-5.11316	-5.62266	0.860241	-5.60046	-4.61716	-3.12746	-3.42966	-6.68506	-5.84776	-6.51846	-5.96216	-4.01596	-2.32326	-4.95526	-2.21626	-5.06146	-6.33306	-6.02646	-3.03076	-2.85726	-6.36776	-5.99576	-2.81126	-6.17006	1.09944	-6.37606	-4.60206	-4.35576	-3.95676	-6.68056	-7.14226	-5.88276	-5.59836	-5.61806	-6.53246	-6.72686
UGT2A3	8.36384	-1.60766	7.59484	-0.166855	9.81754	8.85614	3.87104	10.2345	6.43364	8.43914	9.44374	8.55424	6.67024	8.33354	9.34544	1.42284	6.53114	9.12974	7.56774	7.44994	9.55904	9.00574	4.91274	9.91274	8.24994	9.94304	8.69854	8.77644	2.40094	8.02164	7.44654	9.77504	6.68184	8.41334	9.42534	9.55684	8.76694	-1.89746	6.22314	9.30424	10.9127	9.68494	9.53654	8.29604	10.0079	7.71904	6.63544	7.95144	9.41414
CADM3	6.33635	-4.28165	2.39585	0.661053	-0.219747	1.82845	-0.218847	6.82335	1.65185	3.16695	-1.13405	2.71905	5.95975	-0.548547	1.42985	1.91425	3.71115	0.101153	1.79395	2.95565	1.51025	-1.12925	-3.58375	1.35025	1.79535	0.644253	1.24665	6.03295	-1.03415	1.33485	4.69445	-1.50365	2.45505	-0.834147	-0.552747	-0.364447	0.0184527	4.34945	2.09555	2.28765	-0.422147	1.35495	4.73005	-1.16185	-1.53695	1.36725	1.68665	0.301153	1.50665
LPPR5	2.65999	-1.47061	1.98249	-2.05141	5.28669	6.01509	-2.05141	5.98349	4.23759	-0.281213	0.627487	0.935787	6.31879	3.21229	0.191687	-2.05141	3.61259	3.10199	4.39359	0.562887	-1.59421	5.97049	-0.993613	-1.08841	1.23589	3.23829	0.344887	0.977487	-0.542513	5.53079	-0.154813	-0.740813	1.45739	5.52739	6.36449	6.54869	0.774687	-1.31121	-2.05141	6.41049	-2.05141	4.62189	2.74469	3.10339	-2.05141	3.48679	-1.59181	2.41079	4.59869
LOC283392	4.87787	-2.45493	2.63987	1.91217	3.61927	3.97167	-2.45493	4.30957	4.48447	2.81987	4.35017	2.16027	-2.45493	3.54407	2.41537	0.782171	2.52627	3.10147	2.99747	-2.45493	3.56457	3.66057	-1.39713	3.81597	1.32397	3.27207	-2.45493	2.20257	-2.45493	0.527871	1.15537	4.53427	0.273571	4.36797	3.99397	4.70967	2.70787	-0.571029	3.44827	2.96827	-1.65793	4.01647	1.77377	4.06507	-1.50673	0.933171	3.42257	-2.45493	-2.03953
VTCN1	1.05379	-3.66571	-0.638406	6.68709	-0.998506	-0.330106	3.83749	-2.33841	-2.61451	-1.67561	-1.13711	-0.376906	-0.676806	-1.55471	-3.11781	6.22149	-4.67891	-3.79381	1.17389	-1.16891	0.175794	-3.41761	-3.58091	-1.43761	-1.81021	0.144394	-1.57261	0.878594	-3.32831	-2.28461	3.83919	-0.512406	-1.41361	-1.95501	-3.57131	2.26369	3.78819	-3.19671	-4.80901	-2.61311	-1.16731	0.252194	-1.30371	-5.24241	-2.33441	-3.47901	-3.92001	-4.63261	-1.21131
FIBCD1	-2.60624	-2.83044	3.37416	5.10086	-1.51734	1.38066	2.52076	-2.56744	-1.13704	-0.585643	3.21066	-1.97684	0.465357	6.84276	-0.454743	2.49546	1.36026	5.46136	1.82576	1.66056	-3.36704	3.05346	-1.93504	-2.28874	3.05856	0.328757	4.75436	-2.11864	-2.09854	-1.01334	0.610057	3.65086	5.93336	3.06136	1.11186	1.62876	2.38716	4.56226	-1.35044	0.946857	0.218957	-0.502643	0.487657	2.38646	2.38436	1.57466	0.534157	2.28136	0.914157
NEFM	6.27841	-2.13539	2.38611	-2.16979	3.81511	1.14771	-3.50909	1.36461	1.35441	-0.0175892	0.880611	2.47361	7.32751	1.32471	2.09361	-0.747989	-0.978289	-0.913089	-1.01829	1.31551	-3.05189	-2.44579	-1.61989	-1.36779	-0.116789	1.23781	0.687111	2.23571	-0.753289	0.181811	4.44351	-1.28859	1.10331	-0.492289	-2.71979	-0.921989	0.634311	-1.37409	-2.74289	5.72891	2.37151	1.56181	1.66201	-3.13789	-1.79059	-0.649989	2.96091	-1.29489	0.937011
CLDN2	7.43404	0.537136	3.98024	-0.312964	8.40254	8.33944	5.07834	7.28674	6.85214	7.43294	7.60454	4.83544	8.88184	0.815636	6.06754	2.76324	6.27524	4.37994	7.15794	5.68904	3.80704	7.47934	5.24474	8.33664	6.23784	7.50724	3.12244	6.93194	8.79664	6.52784	7.77534	7.45584	4.12654	7.48324	9.14624	8.64534	7.92764	-1.33416	3.40714	6.31734	8.14424	8.01504	7.64754	7.08804	7.58554	6.23224	5.60334	6.89434	7.81994
MT1H	3.29332	-2.19178	1.19612	-1.84628	1.08542	-1.05298	-3.18558	4.09722	-3.18558	-3.18558	1.66832	2.65492	-1.27908	0.550619	3.48962	-0.974481	-3.18558	0.901719	4.04392	4.69262	0.282619	-1.89108	-0.0858813	0.913719	2.75252	0.440219	0.839519	3.20542	0.293719	-0.159581	-2.06978	-1.49818	4.00082	-1.33538	-1.04868	6.18552	-3.18558	0.251819	-2.41938	3.66132	-3.18558	0.480819	0.888519	3.04212	-1.67018	-0.776581	3.77822	2.86382	1.44032
RIC3	2.4864	2.3984	-3.3324	1.6323	-1.8119	1.3274	1.7246	1.152	2.4241	-0.573399	-0.586999	-0.0344988	2.5033	-1.1406	-0.180199	1.5403	-0.993699	-0.377499	2.2205	-1.029	-1.9052	3.1335	-2.0529	0.207601	-1.1125	2.0247	-4.8853	0.873101	-4.7766	-3.7977	1.7131	-1.0939	1.0144	0.347801	2.4885	-0.325599	-2.7857	2.9441	-3.8636	1.3026	2.6433	1.885	1.0551	-4.6578	-3.2356	-0.891299	2.2496	-1.0066	-3.4485
LRRN4	5.34487	-1.12033	1.00777	3.80927	2.13577	3.51097	3.35807	5.18217	-0.0659338	4.54087	1.38817	4.13827	6.56767	5.01197	3.85447	5.68097	-1.82783	-0.125834	1.46727	3.89067	-0.0308338	-2.04773	1.77977	3.16087	4.75607	0.845066	4.12707	4.25827	-1.03023	4.06557	7.27047	3.78467	3.77047	1.15487	-1.23523	2.40077	3.90297	1.57857	-2.67763	4.90917	6.05107	4.57857	5.43177	0.138366	4.52867	4.63147	0.987866	1.51377	3.99547
UGT1A9	9.84569	-3.19761	9.17719	4.47669	8.44979	7.42519	6.73789	7.77949	6.29779	5.22119	3.59249	8.15399	5.81749	9.64229	8.49009	-1.63501	8.43259	8.68799	7.63529	8.74829	11.4368	9.06889	5.79929	7.35909	5.94949	7.89899	9.94489	6.58369	1.56169	5.95999	2.19219	4.26979	6.06669	7.80789	9.33669	8.11169	7.63889	-0.208214	6.29319	7.51219	5.75579	6.74979	6.30049	7.71449	10.4933	7.90189	2.17619	9.56219	9.43889
CDHR5	8.72373	-3.53527	5.19003	-1.26457	8.64893	7.15883	6.66463	6.83693	6.96083	7.28213	7.49463	7.53253	-1.92087	7.72633	9.54363	-0.884366	6.49833	7.74283	5.22693	6.12073	2.14663	6.27093	7.53293	7.28423	6.94273	6.42953	8.75753	4.19833	2.56983	5.79333	2.46533	7.99803	7.23893	7.84873	6.52153	8.40903	8.94093	-1.74527	0.373134	8.83883	8.40953	8.31783	7.85093	5.45433	7.71003	7.84753	4.65543	6.86663	10.9834
SLC5A12	6.31444	-2.95636	2.89064	1.57894	7.23204	4.54964	6.64114	-0.24296	6.66194	6.65834	6.20914	-0.22736	-1.04986	0.20134	9.59134	1.46734	1.02684	3.34434	5.77604	1.85174	2.15454	7.44474	0.31474	3.90804	5.74574	6.54774	0.39974	6.79814	-1.70276	6.50904	2.75394	5.60654	6.28214	6.33054	8.65364	8.45084	5.26534	-0.99096	-0.57656	7.96534	9.80894	6.01644	6.91244	5.38894	8.04624	6.03844	1.87104	9.57644	8.50464
DNAJB13	6.06963	-2.49127	-1.90997	4.31043	0.662032	-2.49127	5.80733	6.14023	-0.871868	5.89643	-1.25807	5.05743	-0.584768	4.33213	4.42153	4.04913	-1.92777	2.62663	2.18713	4.07283	0.309032	1.62523	5.25813	0.612332	4.98293	3.52063	-0.304268	4.18673	1.60903	4.89123	5.12573	3.66503	3.64523	-1.36407	0.756032	-1.94987	2.46933	-0.701268	3.44573	6.34973	3.89413	4.51733	4.38133	2.15613	2.63483	4.40733	4.74083	1.03493	1.90243
SLC4A1	0.0599463	12.1023	2.67895	0.0224463	-0.0372537	3.30895	6.99565	3.28055	-1.18755	1.52155	4.98885	2.14605	1.32515	-0.608954	-0.000353711	0.469246	7.37205	1.00515	2.54505	3.60935	1.62245	9.82675	-1.51995	4.78115	0.0944463	-0.980154	3.55445	7.63815	-0.972554	1.43785	1.48065	6.05095	3.48205	-1.21325	8.63325	7.45915	0.936446	10.5619	-1.08655	-0.441654	-0.212554	1.22385	1.13105	0.0907463	-0.260454	-0.550554	1.85595	-0.482854	3.63795
SYT13	4.65611	5.42861	5.05581	1.56381	5.44911	4.56851	4.01661	4.83621	3.48521	2.50901	5.57761	5.04091	7.05211	6.38851	5.28761	2.00541	2.39261	5.85241	4.22801	2.31751	5.86561	6.08931	5.90961	3.26641	6.02621	5.11421	8.52081	1.53921	7.47091	2.89421	3.22301	3.82311	5.04001	3.66751	5.31501	2.34641	1.59401	4.31371	6.83641	4.85931	6.61141	4.28441	5.33961	4.03861	3.32601	5.58471	2.76431	4.38201	5.74791
SLC22A2	11.4308	-1.27259	8.33511	1.19421	10.6923	10.1043	7.24581	10.442	9.43081	9.89721	10.9266	4.17111	11.0075	1.92971	9.93991	4.93111	8.33061	7.36461	8.67911	7.51911	8.81591	10.0335	0.0358113	10.0967	9.19271	10.8793	2.62701	8.94531	3.64811	10.2892	5.58741	10.2341	8.23341	11.1382	10.5995	11.3779	11.2927	0.340611	6.82331	9.53671	10.2704	10.5067	10.4679	9.47431	9.14061	8.59251	7.15101	9.56581	11.7899
SLC17A3	8.36155	-1.66835	6.20325	0.483153	11.2687	10.3144	9.55755	8.44075	9.61995	7.55215	9.77055	4.18305	11.0787	1.08075	11.1415	1.12675	6.78235	7.09975	9.74965	7.79745	9.25505	10.1941	3.39565	8.09555	7.55175	8.61435	4.19495	5.60935	5.93415	10.1757	6.09275	5.16315	8.67615	7.82515	11.114	11.7036	9.63235	-1.13525	6.96565	9.50855	9.83645	9.20835	7.08585	7.95795	9.16675	8.52835	7.21285	11.6184	10.6277
TMPRSS3	5.1393	0.3308	2.1592	3.1777	0.6724	-1.2337	-0.2485	2.32	0.5041	0.1083	4.4798	4.0698	-3.3278	3.5826	0.9945	4.9018	-0.496	-0.9777	2.0315	0.8141	3.5596	-3.1565	3.2488	2.1372	3.5765	0.2557	1.9574	3.7829	2.84	-2.6663	2.7318	3.6345	1.2238	-0.9668	-2.4272	-1.3194	1.6303	0.3524	2.566	3.7845	-1.0658	1.1619	0.9658	-0.7477	-0.121	1.5488	3.2593	1.6289	1.9644
CLRN3	7.73545	-2.06235	7.15795	-1.10075	7.31995	6.04085	4.62635	8.09615	6.40325	7.20645	7.30205	7.58595	5.53505	6.27675	8.22795	-0.779054	3.31505	6.57385	4.78635	3.90665	5.79105	6.49555	5.04705	6.61225	6.11155	5.91245	9.13335	4.54035	1.83115	6.45145	3.29475	6.97605	5.71125	5.79875	7.29665	6.84235	6.56605	-1.56085	7.28675	6.78065	7.70895	6.32795	6.97175	5.52815	7.45275	6.92975	5.45575	7.21795	7.99825
LRRN4CL	3.41226	-1.95284	4.90716	0.621363	-0.214937	2.93186	-0.424937	0.593863	0.0619633	4.34816	-1.90554	1.64716	-3.32764	2.29326	-2.39254	0.470163	-1.14464	-0.748637	0.570063	2.63216	3.56496	2.46656	0.543763	1.10666	2.65626	-1.67574	3.00586	-0.805737	0.0749633	1.18366	0.735763	0.996563	1.84776	1.86026	0.981863	-0.821537	-0.994537	-0.496837	0.00206327	1.42446	0.744963	-0.387837	-0.686037	-3.47704	0.221963	-0.416437	-2.38674	0.106263	0.255763
CLEC18C	7.67924	0.0926438	3.94894	3.62194	7.75034	5.39714	2.08534	5.43944	7.13904	6.31234	6.43714	3.30934	-1.01956	3.07344	9.47954	6.02474	5.65184	2.65554	6.04404	5.94194	5.64354	6.65744	2.63654	6.19224	6.41494	6.90234	6.57244	3.75664	4.47944	2.43684	6.14824	6.30594	6.18134	7.77694	7.56434	7.18884	6.22924	2.19704	2.49234	5.93324	7.51094	7.21424	6.86364	7.37494	7.65454	3.93584	5.96544	7.99924	7.41924
MT3	9.19282	4.19312	6.23192	2.66372	5.23932	3.57702	4.79612	8.15032	3.14812	6.42282	-1.58528	1.72182	1.39972	1.09282	6.72062	3.10312	4.33872	0.940723	5.48432	8.69882	1.06332	-0.965677	-1.39718	0.307823	4.67922	2.87012	3.32852	2.95452	4.26382	-1.76008	-0.513277	3.44812	2.70792	4.59892	0.718123	4.24122	3.33052	3.71292	7.36832	6.44022	3.51602	4.51212	3.50012	-2.62018	7.87012	4.51612	7.61682	1.61722	2.57302
PRND	1.0795	-1.0506	1.5857	-0.0980036	5.0196	2.0587	5.3611	0.331896	5.1024	3.6184	1.8518	-0.304704	-0.00190364	-1.9963	1.4486	2.3296	7.1152	6.1141	4.7528	-0.0542036	1.3358	4.2903	2.9777	1.818	3.3404	4.1176	0.288096	2.736	2.9787	4.2445	0.838896	3.707	4.6685	5.4804	4.2446	1.7875	3.7446	-1.5172	4.0405	4.6711	2.1916	1.8375	6.2779	4.7368	2.3438	6.0207	6.178	0.664596	-2.7955
AKR1B10	9.1374	-3.9953	4.5802	-4.5761	-0.975899	-0.162499	3.5448	-0.358699	-3.3774	-1.8924	-3.0901	-2.1617	10.6438	-0.227799	-3.7714	-3.5833	-3.2929	6.187	-3.4755	7.2714	-3.2591	-3.5128	-1.4764	-0.0232988	-1.2145	-0.619999	4.9056	-0.185299	-1.3579	-1.8446	5.6742	-2.343	-2.7114	-4.2694	-2.1514	-0.245099	-3.0283	-2.1247	-3.3122	-1.569	-4.1233	-2.9441	6.9354	-2.8331	2.5186	0.0923012	-4.1165	1.4267	-3.1602
CYP2J2	2.73668	-6.62272	4.31268	-0.243319	4.92138	4.60108	3.02818	3.09538	4.20348	4.79688	4.74618	-1.22552	-3.92262	0.137681	5.13228	-1.04182	2.91768	4.28188	3.08798	4.77708	4.36058	4.90158	-0.0843186	3.61498	3.64818	5.08328	1.10098	1.85328	1.05658	5.16808	0.335381	5.10588	4.45468	5.39228	4.69638	5.87928	4.75898	-3.41032	5.42098	3.52548	4.50348	5.26698	5.56968	4.63758	0.815181	3.11148	3.03368	1.13668	6.80488
CDHR2	3.47829	-0.43091	0.05489	-1.40361	6.53359	5.44919	-2.74291	7.88459	5.59719	1.41719	5.48159	7.72769	5.01279	4.41889	7.16109	-0.87881	1.55269	0.39179	0.00608997	1.65129	1.34729	2.09539	0.81999	6.78469	2.91489	5.35119	7.20579	3.04569	0.40189	4.96429	2.78479	5.36949	4.08929	7.17469	4.58109	5.59839	5.88999	-1.82151	-1.70641	5.71449	6.64089	7.06099	3.79099	0.92809	4.37129	3.78079	0.06519	5.96129	7.75769
STK33	2.87923	1.23523	1.70593	-1.01097	-2.95717	1.52323	-1.07467	1.90253	0.250531	1.78373	2.31963	1.84913	3.48833	-0.628569	1.64773	0.363031	-0.890069	-2.74767	-0.900869	-0.303669	-3.34327	1.75253	1.35943	0.961531	0.233631	0.606131	-1.14467	0.770231	-0.977069	-2.57507	2.93903	-2.59397	0.895231	0.225931	1.31233	1.90503	0.205031	2.34803	-4.00147	1.79503	2.38593	1.14553	1.05253	-4.66677	-3.30527	-0.482669	-0.482469	0.633731	2.74703
LOC389332	4.39876	-2.41384	0.746161	-1.31104	5.90036	3.62306	4.16946	7.47676	4.01636	3.68446	5.47466	0.217761	5.55866	-2.41384	7.26016	-2.00244	1.88176	1.47726	1.79196	3.33116	-1.95664	2.59686	0.491261	4.52686	-0.799439	2.82476	4.02316	3.60186	-1.86644	0.964961	8.73246	1.42656	3.93636	3.18926	3.68886	6.10446	5.47866	-1.49244	-0.486639	2.31766	5.52556	4.14496	2.77436	1.52896	4.71966	1.11446	2.90896	5.26636	4.94806
SLC2A2	4.89083	-1.71137	6.56753	-1.71137	6.99383	7.34523	2.25193	6.87223	7.30133	7.06743	7.91503	7.31533	5.71603	3.01833	8.29563	-0.718565	5.69953	4.68123	5.51813	6.94643	8.26813	7.73283	3.23103	6.91673	5.50223	7.84403	6.41403	4.74923	10.3793	8.18483	3.54983	6.10903	5.93593	7.25733	8.85093	7.66863	7.16333	-0.629065	2.94263	7.58983	5.55563	5.99693	3.79683	5.81983	4.07963	8.04533	5.39283	7.97003	8.70053
UGT1A10	3.36716	-1.80784	3.07086	-1.80784	0.0835595	-1.80784	-1.80784	7.16706	-0.110241	4.79196	4.56696	5.35536	-1.80784	5.02996	6.81256	-1.80784	-1.80784	5.29456	5.48936	4.41946	5.34126	-0.239741	6.93546	0.0881595	6.69866	-1.80784	4.87276	-1.80784	-0.673441	-1.80784	-1.80784	0.333759	9.08306	-0.863941	0.836659	-1.80784	-1.80784	-0.257641	-0.367741	3.03046	1.84836	-0.973741	2.27496	-0.0890405	4.73216	2.90096	-1.80784	7.56506	1.80706
CXCL6	11.798	-0.386215	5.38518	1.68708	-0.210515	0.575785	-3.76732	-2.03782	0.789685	3.76758	1.57708	3.07698	1.72408	4.34188	-2.68312	2.22608	2.02658	5.33408	0.297685	3.01388	5.79998	-2.70402	-0.342915	2.82628	4.48598	0.622685	-2.49142	4.90938	1.67418	-3.76732	8.84168	0.490885	3.74548	-1.91712	-2.78842	2.72128	0.401985	1.78838	0.174385	4.80128	-2.97032	1.89048	1.46498	-0.431615	-3.76732	3.11958	2.69918	3.47038	-1.26362
SYT9	2.48522	-0.713978	3.60722	-2.82118	2.64082	4.26502	0.674722	2.48582	4.61282	2.85962	4.91842	0.425822	-0.931378	-2.07398	5.74322	-0.242278	3.47332	3.34922	1.68082	1.87862	-0.937678	5.66592	4.40162	4.44002	3.13862	4.45472	1.95772	0.499622	-0.579778	5.40732	0.375022	3.80772	3.24762	5.08082	5.34752	5.57682	5.32312	-1.69818	0.922422	2.71942	3.68872	4.17942	3.97962	3.62692	2.42782	2.36492	2.07422	2.59072	6.21602
ALDOB	3.60413	-1.11437	6.16173	2.52923	4.99743	5.38853	4.18493	2.03573	8.51543	4.09113	6.49723	-0.022974	2.10013	-2.22387	8.16743	1.29713	2.09253	2.42613	2.48583	0.499526	2.76843	4.40793	1.99193	3.92303	5.38563	6.58533	5.61183	9.65623	1.28633	2.37313	4.40153	8.64653	7.52823	8.90223	5.13743	10.8264	10.5352	-2.76757	1.11733	4.24423	4.04833	5.70763	5.63383	4.13163	5.51383	5.13793	1.77543	7.28703	10.185
GPR110	3.27911	6.51781	-0.901992	5.16071	-2.45479	-3.30039	-4.53559	-2.61739	-3.50959	-3.04589	-0.125292	0.491908	-0.056292	-0.461092	-3.21729	4.77051	-4.53559	-4.01719	1.75971	-1.16889	0.056408	-4.08859	-4.53559	-1.72549	-2.92119	-3.29599	-4.53559	1.76171	-3.59229	-3.72639	0.619308	1.85521	0.095408	-4.53559	-3.55669	2.13171	2.64711	6.03041	-4.10219	-3.22409	-0.074992	0.978108	0.240808	-3.41539	-2.03819	-2.58179	-3.01139	-4.53559	-2.66009
PLA2G12B	7.23582	-1.21368	3.55222	-1.79448	3.82312	2.96392	1.25852	6.27562	3.75562	3.71662	0.665716	7.02792	-1.03978	2.38892	7.15792	-1.79448	-1.23098	4.23732	1.73992	2.75132	0.753216	4.57582	0.758316	1.97732	4.11912	1.72112	6.56902	1.42162	-1.24708	4.79272	0.375916	1.39822	2.03432	2.57422	3.61512	4.87922	4.06522	-1.79448	0.132716	6.94892	4.01132	1.18702	4.49002	2.37692	2.83192	6.38692	2.45432	1.17612	3.57612
TMEM92	5.88552	-4.17798	3.48982	2.28802	-2.35078	1.90712	3.24392	4.12562	-0.852884	3.61592	1.91182	3.40312	2.69712	2.92872	3.59922	1.87082	1.40572	2.72622	0.580516	4.57992	-0.946284	0.315516	2.51372	-1.55268	3.05982	2.40602	3.89042	0.0749157	1.12742	3.72772	4.84192	-1.07578	1.84752	3.16922	0.485216	1.80122	4.01702	-1.77188	3.56092	4.49592	1.11212	-1.67168	4.28352	-3.45598	-1.27038	4.31252	2.94512	0.652516	4.08812
TRIM54	7.15328	2.02648	0.356275	-0.913625	1.12758	-0.200825	4.15378	5.05718	2.33458	5.49568	-1.70752	0.429875	-0.484625	3.32458	5.16318	0.0907751	0.309075	6.83438	0.668975	4.05248	-0.782025	-2.18702	0.371675	0.800375	3.69478	-2.63402	7.40708	0.0160751	-2.63402	1.40338	-0.233525	-0.519225	4.98928	-0.605725	-2.32052	-1.69992	2.37048	1.71948	-1.37012	7.01688	0.494175	0.401275	4.88328	-1.72302	1.02328	6.15278	3.73758	-0.253225	2.98208
FABP1	2.31114	-1.87796	0.919843	-0.775157	0.713043	-0.642757	-1.87796	-0.365557	1.16714	0.127043	-1.34156	-0.977857	-1.87796	-1.87796	6.18604	-1.87796	-0.336157	3.39324	-1.51496	-0.928257	-1.07416	-1.87796	-0.216457	-1.48126	-1.27816	-1.87796	4.39634	5.28294	-1.87796	1.98394	-1.87796	-1.42366	2.67404	0.700743	0.610543	7.29344	5.80544	-1.87796	-1.87796	1.12914	-1.08096	0.657743	1.98794	-1.87796	-0.929757	2.70644	-1.41836	2.09744	5.66524
[truncated: 23 more rows]
[truncated: 485 more columns]
