# Supplementary material for: Leptin Is Associated with Poor Clinical Outcomes and Promotes Clear Cell Renal Cell Carcinoma Progression
Source: Biomolecules. 2021 Mar 15;11(3):431. doi: 10.3390/biom11030431 (PMC7999177; doi:10.3390/biom11030431)
Supplement: Supplementary file 1 [file biomolecules-11-00431-s001.zip › Supplementary Files/Supplementary Table S2_IPA.xlsx]

## Sheet: 工作表1
Symbol	Lep_high-low_log2 ratio	p value
GREM1	2.18109	3.60597e-21
SLPI	2.12045	4.49519e-12
SAA1	2.02278	3.53189e-08
LEP	2.0202	1.17896e-56
CCL21	1.98637	3.03234e-12
LUM	1.8539	5.10514e-16
CCL18	1.83681	2.68386e-14
COMP	1.80996	4.33116e-12
DES	1.7937	2.37856e-11
WISP2	1.7494	1.13407e-14
PPP1R1A	1.73865	2.35556e-07
DCN	1.69461	6.1288e-13
SAA2	1.68071	2.87726e-07
MFAP5	1.67523	1.29483e-16
CHRDL1	1.64048	3.64353e-09
APCDD1L	1.61587	7.5807e-15
HP	1.60032	6.74192e-07
COL11A1	1.59438	8.98948e-10
OGN	1.59155	3.4896e-11
CLIC6	1.56596	3.52941e-10
CCL19	1.55622	5.06449e-11
PROM1	1.55115	1.28918e-06
ADAM12	1.54963	2.73806e-18
FGG	1.54706	0.000132946
ISLR	1.48937	1.16161e-14
SFRP2	1.47932	1.76566e-07
UCHL1	1.46451	5.51207e-12
MFAP4	1.45248	3.91644e-12
STMN2	1.44767	1.28737e-13
PDGFRA	1.44647	1.07879e-12
SCRG1	1.43983	4.83161e-17
CPXM1	1.43273	6.17646e-14
KIAA1199	1.42371	8.92483e-17
SLC34A2	1.42275	1.71753e-05
SLC4A3	1.42113	2.14038e-11
FAM101A	1.41756	2.74453e-11
LBP	1.40249	6.31983e-05
ASAM	1.39876	2.14282e-11
SERPINA3	1.39743	2.26099e-08
MMP12	1.39134	2.0471e-12
MKX	1.38487	4.30575e-19
COL7A1	1.38394	1.48317e-10
PODN	1.38007	2.93717e-14
ROR2	1.36747	4.06122e-11
KCNS1	1.35981	6.13054e-08
LRRC15	1.35478	1.21244e-10
CCL11	1.35038	2.8294e-16
KRT19	1.34207	3.18336e-06
CHIT1	1.34031	4.72939e-07
FGB	1.33405	0.00130106
FLNC	1.32025	1.19392e-13
CES1	1.31394	1.63229e-10
PDPN	1.31297	1.32149e-14
PRAME	1.30723	1.23521e-05
IGDCC4	1.29528	1.76354e-09
PRELP	1.29441	3.20449e-13
BMPR1B	1.29403	1.99532e-08
PLA2G2A	1.28789	7.86127e-10
THBS2	1.2858	6.89405e-14
ADAM33	1.27908	2.55354e-13
SCARA5	1.27832	5.22268e-13
COL10A1	1.27629	9.51981e-11
NALCN	1.27612	2.81375e-12
IL6	1.27251	7.66776e-09
CPZ	1.27079	2.94643e-09
SPEG	1.26519	7.00592e-17
ADAMTS14	1.25537	6.1907e-16
CREB3L1	1.25339	2.64482e-12
GAD1	1.25256	2.43479e-07
MAGED4B	1.25158	1.11156e-08
VGLL3	1.24907	6.79585e-16
GFPT2	1.24772	8.26805e-11
CRABP2	1.24264	3.57056e-10
C20orf103	1.23974	6.45119e-12
PI15	1.23879	3.97014e-10
COL1A1	1.21854	5.01483e-14
CCL13	1.21458	1.5007e-15
GYG2	1.21234	8.58204e-09
SPOCD1	1.21012	4.54064e-18
HSPB6	1.20922	1.51298e-14
SLC24A3	1.20418	1.07374e-14
PTGIS	1.20399	3.09944e-12
CHRDL2	1.20043	1.16411e-08
IGFBP1	1.19897	4.83391e-05
HABP2	1.19012	0.000134865
PI3	1.18989	3.85093e-08
MFAP2	1.18969	1.37574e-10
FST	1.18759	9.21699e-11
CPA4	1.18506	9.94711e-07
HMGA2	1.17882	5.05962e-10
MMP7	1.17807	3.49136e-07
RARRES1	1.17633	3.42963e-11
FGA	1.16884	0.0011565
FMOD	1.1671	7.05986e-12
MOXD1	1.15921	1.32127e-10
FNDC1	1.15386	5.13277e-11
ADH1B	1.1529	1.10454e-06
ACTC1	1.15029	3.3276e-08
CDH3	1.14578	3.08042e-11
RASL11B	1.14512	2.87194e-12
C7	1.14473	1.01347e-06
ONECUT2	1.14068	3.93905e-10
DPT	1.13857	1.78989e-08
CCDC80	1.13762	6.50961e-16
MMP9	1.13576	6.59974e-09
PTPRH	1.13376	5.97909e-07
MMP23B	1.13338	1.05341e-15
ATP6V0D2	1.12857	2.6685e-05
GPRC5A	1.12428	2.93659e-08
MFI2	1.12373	2.09288e-09
FAM180A	1.12227	2.39841e-12
STRA6	1.11371	1.09895e-11
MAT1A	1.1124	1.22178e-05
CILP2	1.11095	8.79522e-11
PODNL1	1.10777	2.12854e-09
PAPPA	1.1062	3.23797e-14
IBSP	1.10536	9.1353e-08
HSPB7	1.10383	1.42982e-11
CR1	1.10152	7.63604e-14
MAGED4	1.09969	6.27152e-08
ST6GALNAC5	1.09589	1.84784e-12
COL22A1	1.09381	5.8699e-07
ATRNL1	1.09046	4.78308e-08
NIPAL4	1.0894	1.27444e-11
PCBP3	1.08255	1.18892e-07
TF	1.07809	7.19867e-05
SRPX2	1.07712	2.69291e-09
F2	1.07494	0.000154744
COL16A1	1.07347	6.71412e-13
SGCD	1.07267	1.4721e-10
TGM1	1.06906	1.98611e-08
LPPR4	1.06397	8.04586e-13
GALNT5	1.06323	2.18698e-06
SLC38A5	1.059	1.0379e-06
ITGBL1	1.05005	5.13741e-10
IGFN1	1.04962	2.46709e-05
DIO2	1.04954	9.10717e-10
TRNP1	1.04624	4.60801e-10
SLC12A8	1.03395	4.75404e-09
CXCL5	1.03179	0.000258937
SCG5	1.03092	3.67658e-08
FAP	1.02649	5.84993e-12
ADAM23	1.02203	1.03429e-09
PRRX1	1.01938	1.78275e-12
TMEM119	1.01863	3.74645e-12
C5orf46	1.01441	0.000452083
COL5A1	1.01356	1.07324e-12
TGFBI	1.01354	9.26592e-07
MRGPRF	1.01186	1.65111e-11
PCDH7	1.01113	6.65926e-11
IL8	1.0091	1.064e-08
ANKRD1	1.00745	9.30819e-11
MOCOS	1.00716	5.74522e-07
CHRNA1	1.0069	5.32673e-08
ARSI	1.00678	1.37952e-08
F3	1.00665	4.43214e-11
SPTBN2	1.00304	2.54588e-05
IL2RA	0.995724	3.0355e-11
PVRL4	0.994271	9.26874e-09
CTSK	0.993879	1.00334e-14
KCNG1	0.993236	1.32449e-09
PADI1	0.993042	2.17497e-05
LRRC2	0.992508	1.15129e-08
PPP2R2C	0.992137	2.18389e-06
SMOC2	0.991761	3.28952e-11
FAM46B	0.991179	3.36441e-13
IGF2BP2	0.98746	7.16916e-08
SERPINF1	0.986923	2.00206e-11
MFSD2A	0.985197	1.76069e-07
AQP9	0.983504	5.53029e-07
TFR2	0.983434	4.775e-07
HSD17B6	0.981436	1.60431e-12
COL14A1	0.981423	1.39034e-10
GRIN2A	0.978496	9.43523e-06
SLC6A20	0.978363	0.000258482
EFNA5	0.972349	1.63006e-06
C14orf132	0.970424	3.1525e-10
SORCS2	0.964091	1.84591e-05
MPP2	0.962061	2.11871e-12
PI16	0.961145	4.83858e-07
TMEM59L	0.959304	7.52467e-10
COLEC12	0.957633	4.35448e-08
SLITRK2	0.956971	3.93273e-05
CPEB1	0.956242	3.96477e-07
KIAA0125	0.956239	1.04234e-08
PSAT1	0.955757	1.07418e-06
CNTN1	0.953987	2.17329e-05
PTX3	0.952664	7.72507e-12
LTF	0.952127	0.000101817
EPO	0.951263	0.00206647
PAEP	0.949462	0.000127801
KIAA1644	0.949207	1.58018e-07
HTRA4	0.94756	1.63304e-09
GPR133	0.946515	5.72294e-14
ADAMDEC1	0.946003	1.91679e-06
TMEM158	0.944965	1.54333e-12
PKP3	0.944891	7.30587e-05
CRLF1	0.940785	1.08964e-06
BEND6	0.940031	2.72297e-10
LOXL1	0.938998	8.71672e-12
GRIK5	0.936141	8.58069e-07
ELFN2	0.935995	2.97087e-05
GABRP	0.935751	6.88814e-07
NAV3	0.935323	9.62695e-11
TRPM8	0.933852	1.78448e-09
SYT12	0.933148	4.34495e-07
MT1G	0.933134	0.00013991
C6orf168	0.932467	1.02622e-06
EMILIN1	0.931493	1.29911e-11
SUSD4	0.92584	5.71203e-08
PLA2G5	0.92575	8.66786e-11
POM121L9P	0.923714	2.0556e-11
EPHA10	0.920576	1.29912e-05
INHA	0.920407	4.93539e-06
PTGDS	0.919227	4.283e-07
IGF2	0.919104	4.22711e-05
SPINK1	0.9188	0.000251266
LOC554202	0.917648	1.25181e-06
PROM2	0.916086	1.93384e-05
CDCP1	0.914586	2.24167e-07
XDH	0.913981	6.71889e-06
CCL26	0.911813	4.08724e-12
POSTN	0.911449	4.88659e-09
GNB3	0.911244	3.10073e-10
GREM2	0.911154	2.91296e-08
MAP3K15	0.911151	1.14788e-06
CD19	0.910281	1.05847e-08
BCAS1	0.909868	4.56284e-06
KRT7	0.906588	3.75996e-05
SLC30A3	0.90545	9.6018e-13
ACCN2	0.904527	2.10874e-09
CYP19A1	0.90289	1.58836e-13
EPS8L1	0.900285	6.36783e-07
C6orf141	0.899958	4.73656e-08
EREG	0.899584	2.16447e-08
ITIH4	0.898444	8.6808e-06
KRT15	0.898112	1.54598e-06
SLN	0.89759	1.9409e-05
CD163L1	0.897512	7.45914e-11
CNN1	0.895906	1.08995e-09
SAA4	0.894038	1.65371e-05
ADAMTS12	0.892476	1.07034e-08
FGF7	0.892435	2.86388e-09
C2	0.891796	9.62048e-08
ERC2	0.890555	1.04041e-11
GDF5	0.890482	6.63754e-11
PLXNA4	0.888336	7.78661e-10
PADI3	0.888324	4.50127e-05
ZP1	0.88741	1.79489e-06
STEAP3	0.886741	1.84176e-08
HSD11B1	0.886388	8.63161e-08
TNNT1	0.884234	9.35992e-05
TFCP2L1	0.88322	3.89232e-05
FCRL5	0.882773	1.10605e-05
PTPRN	0.881512	0.000168324
KIAA1211	0.881415	2.61307e-11
TCN1	0.878377	7.36092e-07
SEMA3E	0.87773	5.95427e-07
KCNK15	0.877632	6.54395e-07
EGFL6	0.877394	3.7058e-06
ITGA11	0.877151	3.53766e-09
ZNF365	0.877002	3.129e-07
DUSP26	0.876259	4.33025e-11
CCNA1	0.875258	1.48078e-07
PRG4	0.873918	1.22765e-08
KRT17	0.873764	4.90894e-05
HAMP	0.873668	6.10456e-07
ESRP1	0.872962	0.00059587
PTPRZ1	0.872381	8.26225e-10
ASPN	0.870338	3.36407e-10
RAMP1	0.87001	1.49156e-06
SYT8	0.869918	7.88264e-06
TM4SF19	0.869546	1.67368e-08
NCAM1	0.868432	9.93593e-05
MEST	0.868278	8.29675e-09
LEPREL2	0.865964	3.18044e-09
LGALS12	0.865574	0.000224157
CCNO	0.863927	2.20682e-06
KCNK17	0.863855	1.26472e-06
HAS2	0.862019	4.27625e-09
LYPD1	0.860955	9.23053e-09
SPOCK1	0.859017	4.25494e-05
INHBA	0.858884	4.92484e-10
WFDC2	0.858464	1.84947e-05
NRK	0.857278	2.65277e-06
BMP7	0.856962	2.12035e-05
SLC18A3	0.856351	0.000474485
COL1A2	0.855829	1.19347e-10
WBSCR17	0.854637	0.000604485
TRIM29	0.85406	3.05051e-05
ABCA6	0.853506	9.11973e-08
VSTM2L	0.852966	1.18923e-05
LRRN2	0.85293	1.10221e-06
AP3B2	0.852377	6.03069e-06
ZFHX4	0.851466	2.85172e-08
SFN	0.850852	2.1828e-05
LAMA2	0.850511	4.32384e-07
RET	0.850259	8.62732e-11
TFAP2C	0.84915	3.45307e-06
LOC55908	0.846867	0.000196156
EFEMP1	0.846762	3.42391e-07
TNC	0.844994	2.25325e-09
NEFL	0.844683	0.000835067
PLTP	0.843452	1.0079e-08
HS3ST2	0.843288	2.28616e-06
TMEM130	0.84185	0.00073605
GAP43	0.841816	7.47087e-10
CP	0.841294	0.00197747
SV2B	0.840686	1.81528e-06
MEG3	0.837881	1.17831e-06
GPR64	0.834926	3.17766e-05
RYR2	0.832977	4.89362e-05
CR2	0.832708	7.8131e-07
FAM198A	0.832554	1.41487e-14
LCN2	0.83097	0.000234238
C1S	0.830203	2.67949e-07
DIRAS1	0.830128	1.61287e-06
MAGEL2	0.82998	2.28298e-09
FNDC4	0.828183	1.13631e-08
LAMB3	0.828177	2.46856e-06
C1R	0.827511	4.48447e-08
SLC13A3	0.82738	0.000340814
BEAN	0.826015	1.08995e-09
TUBB3	0.825554	3.27007e-09
TRIM17	0.825402	1.274e-09
C6orf105	0.82511	1.93543e-07
IL1R2	0.82378	0.000109014
COL6A3	0.823779	3.29367e-09
ISLR2	0.823293	4.09559e-10
CYB5R2	0.822644	2.68902e-08
ABCA13	0.821914	7.0559e-10
REEP2	0.821447	6.56208e-08
SEMA3C	0.821173	1.29256e-07
APBA2	0.820631	3.83291e-09
OMD	0.819882	5.51906e-06
COL3A1	0.8181	4.99893e-10
CRP	0.817913	0.00035114
WNT2	0.817772	5.03154e-07
FGF9	0.817373	0.000178879
ADRA2A	0.815628	1.53919e-07
DNAH2	0.815318	7.54971e-11
NTNG1	0.813616	2.91742e-06
EN1	0.811297	1.40054e-08
B4GALNT4	0.810865	0.000704219
PTCHD1	0.810009	1.41161e-10
POU2AF1	0.809019	1.9432e-05
PKD2L1	0.808871	1.22015e-08
MS4A1	0.808395	2.71811e-07
KCNIP1	0.808052	2.65384e-05
SLC7A5	0.807786	3.14434e-07
FLJ16779	0.807556	0.000417363
ITIH3	0.807067	1.23079e-05
NMU	0.804537	4.50314e-05
COCH	0.803567	6.68456e-06
FBLN1	0.802546	5.01862e-09
TSPAN8	0.802337	0.000771889
ABCA9	0.801703	7.50458e-09
LILRB5	0.801306	2.23974e-10
SUSD5	0.800197	1.68357e-07
AEBP1	0.800051	1.76677e-07
RGS4	0.799568	3.61028e-10
CACNB4	0.799433	2.48184e-12
SLC7A4	0.799402	3.71494e-11
GAS2L2	0.797437	5.05351e-07
PTPLA	0.797418	2.16703e-10
PLA2G2D	0.79732	5.64204e-05
ARHGEF4	0.797151	6.26457e-07
CNTN3	0.796614	0.000310733
LMX1B	0.796192	9.81369e-07
RIMS4	0.796062	4.06114e-09
MT3	0.794805	0.00567144
SRPX	0.793556	6.26871e-10
MGC29506	0.79051	0.000227413
WNT7B	0.790186	4.40646e-06
LEFTY2	0.789143	2.45632e-08
SIX4	0.784599	2.25026e-07
COL8A2	0.784188	1.82936e-10
OXTR	0.783451	1.0022e-09
VTN	0.783351	2.11213e-05
ODZ3	0.782681	0.000119527
SCUBE3	0.78259	3.25045e-08
LRRC4C	0.781977	6.3472e-06
SLC6A17	0.781646	7.58899e-09
SCG2	0.7815	1.31812e-05
C1orf130	0.779992	5.07733e-06
LOC145820	0.778737	5.33707e-09
CFH	0.778186	3.83079e-08
ZPLD1	0.776837	1.72016e-05
ALOX12P2	0.776766	9.81989e-07
ENTPD3	0.776761	7.15855e-10
PKNOX2	0.776697	1.5716e-08
ACTG2	0.774787	1.13041e-06
GPC3	0.774314	1.18372e-06
PRR15L	0.77371	0.000716142
SYNC	0.77349	1.7167e-05
CORO6	0.770757	9.91736e-07
TCHH	0.770628	1.08828e-07
NKD1	0.768816	1.57128e-12
PTGES	0.766574	1.30987e-05
GPR109A	0.766099	2.23307e-06
CPNE7	0.765107	1.13041e-05
CTHRC1	0.764953	3.78355e-06
CILP	0.764051	1.29615e-07
CHI3L1	0.763156	3.29553e-05
PANX2	0.762897	8.74366e-05
FOXA2	0.76202	8.26665e-05
CHST6	0.760029	9.85662e-10
C12orf36	0.759732	0.0101783
SULT4A1	0.759092	0.000128318
WSCD2	0.758687	4.2605e-07
C4BPA	0.758273	0.000198296
TBX5	0.757674	7.3574e-05
HOXB9	0.757595	1.93078e-05
DNER	0.756611	0.00138496
PDZRN4	0.756562	3.82518e-06
SYTL5	0.756229	3.29719e-06
HRASLS	0.755755	6.32026e-06
SLC4A1	0.755053	0.00498343
C11orf70	0.754956	4.32621e-06
HTR2B	0.754948	2.71205e-07
ICAM5	0.754892	4.39661e-09
SYN1	0.754386	8.4642e-09
SPINK13	0.753428	0.00193793
PRIMA1	0.753242	0.0109856
ADD2	0.753214	4.01218e-06
MIAT	0.75236	5.34078e-07
B4GALNT1	0.751908	8.25216e-05
PLA2G7	0.751611	8.82799e-08
C5orf27	0.748856	0.00270361
CD79A	0.747472	3.74936e-05
CLCNKA	0.747213	0.00123545
MLPH	0.746705	2.22262e-06
TMEM30B	0.746306	6.78192e-07
CLDN11	0.746278	9.25915e-09
F13A1	0.746147	6.69924e-07
NKD2	0.743424	0.00105497
PAX5	0.742779	6.52326e-09
CYP11A1	0.742203	0.000711311
FMO3	0.741934	3.06742e-07
LOC96610	0.741598	0.000136128
LHX2	0.741585	3.40382e-08
AGR2	0.741217	0.000249864
TM7SF4	0.741133	3.33612e-08
ITGB1BP2	0.737974	5.63206e-14
ABCB5	0.737919	1.57526e-05
MAP7D2	0.737889	0.00266702
FAM20A	0.737633	1.51825e-08
TBX18	0.735347	1.2009e-06
GSDMA	0.735227	7.88807e-07
TAGLN	0.733916	9.15497e-10
FXYD3	0.73269	0.00120783
SMOC1	0.731308	0.00173278
CYP1B1	0.730825	4.90492e-07
KCND2	0.730358	3.8355e-06
CASKIN1	0.730032	1.58713e-07
PHACTR3	0.730012	0.000187796
BAI1	0.729719	3.21774e-05
CLEC4GP1	0.7294	2.5814e-09
LMO1	0.729318	3.28314e-05
PNOC	0.727577	9.91396e-07
PCOLCE	0.725962	3.55559e-10
B3GALT5	0.7258	0.000164484
PDE4C	0.725348	5.47085e-06
DOCK3	0.724733	6.41191e-08
GPR143	0.724293	0.000832243
S100B	0.72394	2.15425e-08
PTGER1	0.723659	1.88059e-07
PTGS2	0.723446	3.18614e-06
UGT1A10	0.723271	0.00722553
KCNH2	0.722996	2.65235e-05
WFDC5	0.722858	5.31516e-05
TMPRSS4	0.721986	0.000594764
OLFM4	0.721282	7.86482e-06
RNF182	0.721035	7.6301e-06
TPSG1	0.721015	0.00183968
XK	0.720615	2.00301e-05
BASP1	0.719812	1.40095e-09
ADIPOQ	0.719153	4.29791e-06
AKR1B10	0.718867	0.00667678
ETV4	0.718592	2.28704e-06
MMP13	0.718256	0.000114742
KCNT2	0.71818	3.36441e-07
MMP17	0.717794	1.04716e-05
PDGFRL	0.717296	7.04094e-06
GRIA1	0.716403	3.78523e-05
KCNJ10	0.716005	5.96287e-05
TNNT3	0.715942	0.000213078
TFAP2A	0.715671	0.000311355
NFKBIZ	0.715494	9.82507e-08
REG3G	0.714194	0.000946194
MC1R	0.713102	1.23506e-11
SRRM3	0.712864	9.41646e-07
P2RX1	0.711219	1.54853e-09
SERPINA5	0.709465	0.00171628
PPP1R1B	0.709448	9.4458e-06
ACCN1	0.709404	8.63376e-06
RSPO4	0.708766	1.13066e-05
KCNS2	0.707986	8.72599e-11
FCRLA	0.705581	7.38107e-07
CACNG4	0.705419	0.000114335
ALK	0.704646	1.96946e-09
RGS17	0.704017	3.05902e-08
CCBE1	0.702851	0.000444715
LRRN1	0.701358	1.90339e-06
PYCR1	0.701229	6.06918e-07
ST6GAL2	0.700927	1.11215e-05
LTBP2	0.700357	3.16956e-08
PYGO1	0.700331	6.06837e-09
FCRL2	0.700196	3.34669e-07
FZD10	0.699907	2.49734e-06
MEGF11	0.699638	0.00028807
EHF	0.699609	0.000534112
CLIP4	0.699167	1.90286e-09
DNAJB13	0.698759	0.00459098
B3GNT7	0.698614	2.849e-15
OSM	0.698599	9.2944e-07
GALNTL1	0.696573	5.89588e-07
CXCL6	0.694047	0.00740709
FBXO41	0.693862	9.88903e-07
DRP2	0.693537	9.53742e-11
NUDT11	0.693503	2.47487e-08
MYOCD	0.692958	1.03276e-05
C20orf200	0.690828	1.82398e-13
SRPK3	0.690492	4.28109e-08
PSD3	0.689676	2.17672e-10
ANXA8	0.689249	0.000188
ADAM6	0.688118	0.00170093
SLC26A10	0.687491	2.35426e-05
43711	0.686935	2.72012e-06
MUC1	0.686512	5.85323e-06
DTNA	0.686141	9.31461e-10
TMEM61	0.684868	0.000454064
DMRT3	0.682506	4.5985e-07
GPNMB	0.68163	6.06677e-06
KLHL30	0.681207	8.17248e-10
SLC15A1	0.680176	0.0100593
GREB1	0.679314	2.03197e-05
GLRB	0.679245	0.00145142
GPR172B	0.679006	5.45214e-05
FLJ40330	0.678847	5.26283e-05
LPHN3	0.678379	4.76304e-06
GXYLT2	0.678329	0.000271062
MMP19	0.678147	3.00797e-15
BCL2L15	0.678085	8.07988e-07
HTR2A	0.677774	1.41455e-08
RGS20	0.677487	1.9057e-05
PLA2G4D	0.676308	3.78727e-05
FAM40B	0.67615	0.000140813
LRG1	0.675118	0.000187693
SHISA3	0.674895	0.000237973
SVEP1	0.673696	2.65868e-06
CADM3	0.673457	0.00359059
MT1H	0.672859	0.0041773
KRT5	0.671774	0.000753119
KCND3	0.6717	0.000123281
LIPH	0.671448	0.00139815
ECEL1	0.670918	0.000197714
LIF	0.670878	9.06356e-06
FGF18	0.670416	8.573e-09
SYT13	0.67025	0.00516286
TTYH1	0.669658	9.45909e-07
CXCR5	0.667988	4.58752e-08
TRPC2	0.667662	0.00190901
ANGPTL1	0.667623	8.89373e-05
ZCCHC5	0.667204	9.51157e-13
FOXA1	0.66709	0.000554582
GPR110	0.666176	0.00806575
SDK2	0.665999	1.2059e-06
IGFBP2	0.665553	2.98712e-06
BTBD11	0.664098	0.000144503
KIAA1755	0.664006	5.46635e-07
MRAP2	0.663754	2.73921e-06
TDO2	0.663635	0.000513853
FZD2	0.663629	9.30925e-10
CBLC	0.662613	0.000366464
CIDEC	0.662371	0.000918674
DACT1	0.6621	1.68815e-08
LRP8	0.662022	3.84213e-11
ART4	0.661387	7.99022e-06
CD163	0.661383	1.03208e-06
FAIM2	0.661156	1.10564e-06
DLX4	0.659807	2.09759e-06
DPYSL4	0.659251	0.0011856
PKD1L2	0.658842	0.000155968
BDKRB1	0.658279	6.58608e-05
BAIAP2L1	0.658178	7.35884e-08
WNT4	0.657693	7.22707e-06
FIBCD1	0.657569	0.0039252
SYNPO2	0.657224	1.28994e-07
GRIK2	0.656948	1.38327e-08
IL20RB	0.655798	0.0118459
DAPL1	0.655634	0.000389012
SEMA3A	0.655598	9.76036e-06
NACAD	0.654845	1.31365e-06
FLRT2	0.654042	8.32e-07
MT1M	0.653277	0.000153457
PRRX2	0.652965	4.82794e-06
RANBP17	0.652577	1.08574e-05
ALS2CL	0.652241	4.01715e-07
COL24A1	0.65182	4.61878e-06
IGSF10	0.651397	3.11221e-08
DNAH9	0.651389	4.37355e-05
CRABP1	0.651041	0.000340113
C10orf81	0.650856	0.000235747
DMBX1	0.650683	3.81287e-08
HS6ST2	0.650478	1.87146e-05
GJB3	0.649491	4.40787e-05
THPO	0.649231	0.00131701
FAM83B	0.649036	0.000435525
SYTL2	0.648835	7.74631e-09
SERPINA4	0.648614	0.00180767
MYBL2	0.648322	7.69048e-07
SCNN1G	0.648132	0.0121287
TRIM54	0.648049	0.00944301
CAPN6	0.647982	0.0203925
MT1A	0.647588	0.000331628
NUMBL	0.647432	6.92661e-12
CES4	0.646605	1.15646e-07
WNT5A	0.646337	1.78392e-08
VIPR2	0.646006	5.44302e-07
XIRP1	0.644186	1.33449e-06
ALDH1A3	0.643963	7.28227e-06
KRT14	0.643657	0.000138653
SDS	0.643178	9.25794e-06
NTM	0.642186	0.000275012
HPR	0.641791	0.000775088
C12orf53	0.640767	1.29318e-06
MYEOV	0.640708	0.0258758
ALOX15B	0.639552	0.000323982
CNKSR1	0.639464	0.000321972
KLK10	0.639406	2.33769e-05
LMOD1	0.63865	1.34267e-07
TRO	0.638335	1.82493e-07
CHD5	0.638247	2.2689e-05
UNC13A	0.638035	1.96447e-06
TNFSF14	0.637769	2.80034e-05
GPR109B	0.637465	1.90577e-05
C3orf66	0.636956	7.96149e-05
HOMER2	0.636954	9.00356e-06
NEFM	0.636401	0.00394696
GDF10	0.636243	2.24912e-05
KCND1	0.63622	2.17119e-11
ZNF536	0.635528	2.26699e-06
GOLGA8B	0.63396	0.000113547
EEF1A2	0.63303	0.0122216
CA1	0.632665	0.00104175
BAI2	0.63191	0.000240031
LOC728264	0.631406	3.64876e-05
HTR1D	0.631113	6.32603e-07
TMEM92	0.630767	0.00902271
GPR97	0.630575	1.16207e-06
PRKY	0.629352	0.0216636
STAC2	0.628782	0.0427622
SHC4	0.628717	4.88982e-11
LOC283663	0.628653	1.87302e-07
SSC5D	0.628606	2.07736e-05
GLDN	0.627687	3.29562e-05
GSG1	0.627179	0.000744381
PLAC2	0.62659	1.74577e-08
ARL14	0.625854	1.79494e-05
KRT80	0.625283	5.92499e-05
BEST4	0.625206	0.000132427
PRDM6	0.625125	2.06495e-09
NKAIN4	0.624995	0.0141548
CYP27B1	0.624985	4.09386e-06
RAB42	0.6246	0.000616217
STK33	0.624279	0.00685126
FCRL1	0.624058	8.14864e-07
ERBB4	0.624044	0.0027568
FAM83A	0.623547	1.6505e-07
PAK6	0.623489	4.53517e-05
SULF1	0.623271	1.30032e-07
APLP1	0.623073	8.62033e-05
BMP8A	0.622212	4.31716e-08
SIGLEC1	0.621988	1.23409e-07
SYT3	0.621376	4.61193e-06
HAS1	0.621188	1.1684e-06
ADH1A	0.620065	2.57766e-06
SLC38A3	0.619188	0.000311558
MT1X	0.619176	0.000267269
LOC399959	0.618717	6.11516e-08
LTBP4	0.618558	3.15053e-07
OSR2	0.618302	1.7023e-05
DGKG	0.617784	1.13146e-07
GRIN2D	0.617746	3.79481e-08
BLK	0.61707	1.75248e-05
TBC1D3C	0.616282	0.000213065
CLSTN2	0.616232	7.56574e-05
PTGS1	0.614757	7.45564e-05
RORB	0.613903	1.96979e-07
CCDC81	0.613427	1.2457e-09
KRT13	0.612176	0.000658024
CKMT1B	0.612173	0.0170212
GRHL2	0.612128	0.00333631
SLC1A6	0.612012	4.87509e-05
BCAT1	0.611741	6.9482e-10
TRIM46	0.611607	2.84573e-06
TGM5	0.611179	1.40378e-05
DEFA1B	0.61113	0.000413706
MUSTN1	0.610835	8.39949e-06
LDB3	0.610537	7.53457e-07
NEXN	0.610355	1.18493e-08
RGS11	0.610247	6.47043e-06
IGF2BP3	0.609775	0.00124794
MPO	0.609226	8.14743e-07
C6orf147	0.609094	5.63943e-08
EPB41L4B	0.609084	0.000615243
KCNH3	0.608251	7.38902e-06
C1QTNF2	0.608007	3.50924e-07
H19	0.607794	0.00152876
ZBTB7C	0.6067	0.000605654
RIC3	0.606614	0.00421598
ARTN	0.60628	6.18801e-06
CTNND2	0.606204	1.01427e-05
CFTR	0.606045	0.0145073
DKK2	0.605731	0.000113251
DCAF12L1	0.60557	0.0256035
LOC283050	0.60552	2.83859e-08
KLK6	0.605015	0.000102457
ODZ4	0.604657	5.17862e-05
MICAL2	0.604516	4.34646e-10
CNTNAP1	0.604417	1.27486e-09
EXTL1	0.604192	2.74268e-09
EPHB2	0.603782	3.92866e-07
SNX32	0.603278	2.96015e-06
GSTM5	0.602803	0.000230736
FSCN2	0.601747	5.69667e-06
DERL3	0.601644	3.02712e-06
RAB25	0.601322	0.0141806
TMC4	0.601112	0.000588734
TMPRSS3	0.600274	0.00527852
MT1E	0.600099	0.000865606
CST6	0.599748	7.38172e-06
LRRN4CL	0.599018	0.00552225
CAPN8	0.598677	4.85016e-06
KCNJ4	0.598236	5.72809e-05
SERPINE1	0.598229	0.000197079
PRND	0.598189	0.00613109
RUNX1	0.598064	1.68025e-09
GPR173	0.597989	7.30321e-06
S100A2	0.597591	4.74446e-05
MSX2	0.597385	6.3062e-05
MYBPC2	0.596306	0.000151499
C13orf18	0.5963	1.7189e-08
ZNF280B	0.596131	6.91292e-07
DUSP9	0.596009	0.00193216
TSKU	0.595545	1.59144e-05
HEPACAM	0.595307	5.06127e-08
RAB3B	0.595057	1.50648e-06
SPTB	0.594608	3.92345e-11
VANGL2	0.59424	5.4888e-05
CFHR1	0.593964	0.000632254
KCNJ5	0.593915	9.90022e-06
MUC5B	0.593855	9.15541e-05
WNT5B	0.593705	5.38831e-05
LMTK3	0.593434	0.000454228
C8orf31	0.593042	5.78831e-06
WNT10B	0.59264	4.4239e-06
TFPI2	0.592319	0.00191574
SFRP1	0.591862	0.00172453
CXorf30	0.591558	0.000821304
C8orf34	0.591438	0.000774009
SP5	0.591429	0.00248954
LRRN4	0.591351	0.0042621
VTCN1	0.590843	0.00392093
PVALB	0.590519	0.0304639
C10orf90	0.590134	3.66689e-09
GABBR1	0.590112	6.61511e-06
RGS22	0.589888	0.00168156
LGI2	0.589713	5.58064e-07
SHOX2	0.589471	1.74688e-05
SMARCD3	0.589353	8.18562e-11
HK3	0.589329	3.74458e-07
ALDH1L2	0.589204	5.66701e-07
SLIT2	0.587993	0.000527416
LTBP1	0.58763	1.00726e-06
EMID2	0.587509	4.94742e-05
TGFB3	0.586938	9.80015e-12
ADAMTS2	0.586539	1.63709e-06
MDK	0.585519	0.000105004
ARL4C	0.585497	7.49378e-07
C1QTNF3	0.585238	0.000100242
MMP3	0.585117	9.04091e-06
CLRN3	-0.589187	0.0053457
ABCG2	-0.589422	1.61103e-06
ABP1	-0.589921	0.0302965
SLC39A5	-0.590805	0.0143892
KCNJ15	-0.592257	0.000217681
IP6K3	-0.596794	0.00231629
MIA2	-0.597728	0.000130656
CYP3A4	-0.597783	6.34811e-06
PDK4	-0.598224	0.000494994
SLC17A4	-0.59968	0.0216292
ENPP2	-0.600122	4.17478e-05
FABP1	-0.603588	0.00946859
PLA2G12B	-0.60431	0.00814205
AQP1	-0.60752	1.79461e-05
SYT9	-0.60822	0.0077564
SLC17A1	-0.60893	0.0102838
GPT	-0.612078	0.000451994
AQP7	-0.614543	0.000137404
VIL1	-0.615557	0.0275571
LOC283392	-0.616872	0.00390057
PKHD1	-0.618272	0.00201444
FAM196B	-0.619999	0.00211496
RBP7	-0.62147	3.97562e-07
KCNK9	-0.623461	0.00154007
CLDN2	-0.623921	0.00403758
CLEC18C	-0.627248	0.00554398
NRTN	-0.627819	4.89705e-07
GIPC2	-0.629111	1.87699e-05
LGALS2	-0.629868	0.00149348
ESPN	-0.630502	0.00040253
TAL2	-0.632635	1.48803e-05
ALDH1L1	-0.635164	0.00164889
SLC22A8	-0.635369	0.0112611
CYP2J2	-0.639642	0.00671436
ADH6	-0.64333	0.000528787
ENAM	-0.643693	0.00050704
QRFPR	-0.647048	0.000524336
SLC2A2	-0.64982	0.00694041
SLC7A9	-0.656133	0.000852502
SPINK5	-0.658434	0.00216639
TRIM15	-0.659216	0.000701634
ALPI	-0.666464	0.0286892
KL	-0.666735	4.88579e-06
AZGP1	-0.672991	0.00158315
RGS9	-0.673756	6.64651e-05
FUT6	-0.675491	0.00166874
PDZK1P1	-0.677555	0.000806038
DPYS	-0.678799	0.00170696
ASPDH	-0.680267	0.00105821
TRPM3	-0.680325	0.000788201
LOC389332	-0.683387	0.00688396
UGT2A3	-0.68519	0.0034835
GYLTL1B	-0.686312	0.000142943
CYP4A22	-0.686449	6.70368e-07
FOXP2	-0.690146	0.00118752
SLC47A1	-0.690508	0.000865182
ACADL	-0.690938	3.4497e-05
A1CF	-0.695179	0.00172545
UPB1	-0.695451	0.000417499
CDHR5	-0.695936	0.00454366
ANKRD56	-0.697595	1.03057e-06
AGMAT	-0.706092	2.78521e-05
CUBN	-0.706991	0.000815229
PHYHIPL	-0.708701	2.15405e-05
TMIGD1	-0.716334	1.17051e-08
AMN	-0.717135	0.000314304
UGT1A9	-0.721465	0.00452255
SLC22A24	-0.723542	5.28302e-05
TMED6	-0.723788	6.74599e-05
GABRG1	-0.724818	2.39951e-05
CDHR2	-0.72576	0.00681526
NLRP6	-0.735188	1.6646e-05
SLC22A2	-0.737319	0.00518681
SCN4A	-0.740957	2.97529e-06
BBOX1	-0.7428	0.000808994
LOC723809	-0.747102	0.00015114
TMEM195	-0.748379	0.000382087
ACMSD	-0.751071	0.000130253
HHLA2	-0.755975	0.00161156
C19orf77	-0.757727	1.65854e-05
SEMA3D	-0.763331	0.000197026
AGTR1	-0.76526	3.41093e-05
AVPR1B	-0.769884	7.97511e-06
PRODH2	-0.770683	0.000584028
GUCA2B	-0.774207	0.00061361
TMEM171	-0.774857	5.17798e-08
ARSF	-0.779354	0.000271905
FABP4	-0.783158	0.000615975
ANKS4B	-0.786128	9.63609e-05
GLYATL1	-0.786794	9.60365e-05
ALDOB	-0.791061	0.00779546
C1orf210	-0.794373	2.16141e-05
SCGB1D2	-0.800537	5.61623e-06
MGAM	-0.800539	0.000303218
SLC6A13	-0.801056	0.000748137
GLYAT	-0.803534	0.000492404
SLC17A3	-0.805478	0.0052759
TEX11	-0.812222	0.00100209
SLC5A12	-0.812305	0.00456907
C4orf49	-0.81367	0.000183178
LPPR5	-0.816084	0.00373039
SLC23A3	-0.824752	0.000347594
MYL3	-0.825165	5.79004e-05
TRHDE	-0.82756	0.000176024
ACSM2A	-0.827587	0.000978049
FMO1	-0.82916	0.000157772
APOM	-0.830067	1.14973e-07
SLC26A9	-0.831909	7.62729e-05
DAO	-0.833781	0.000218863
CYP3A7	-0.846431	1.15677e-06
NPR3	-0.871504	8.03658e-06
LRP2	-0.874389	0.000782426
SLC22A13	-0.877439	2.6046e-05
CA4	-0.885429	4.51523e-05
TMEM27	-0.895163	6.84791e-06
AGXT2	-0.896238	0.00026932
LOC153328	-0.903688	1.02595e-06
SLC22A11	-0.904672	0.00015372
SLC5A10	-0.912909	0.000124816
CREB3L3	-0.915973	0.000225481
GBA3	-0.916348	3.36308e-05
SLC16A9	-0.929864	3.12968e-06
C5orf23	-0.930704	2.01161e-07
ACSM2B	-0.932361	0.000290513
PKLR	-0.939063	5.95909e-05
SLC16A12	-0.940093	3.78761e-06
NAT8	-0.950343	0.000254507
NAT8B	-0.95251	1.46675e-06
TMEM82	-0.960309	3.1541e-05
SLC10A2	-0.972908	0.000459815
TINAG	-0.989611	3.87725e-06
TMEM72	-0.99281	1.64009e-06
ACE2	-0.999765	0.000183163
TM4SF5	-1.00751	3.57535e-06
GLTPD2	-1.01279	1.73997e-07
LOC388387	-1.01412	0.000290691
SLC27A2	-1.01926	2.31906e-08
MIOX	-1.03062	5.07144e-05
DDC	-1.08393	1.31439e-05
SLC13A1	-1.08452	0.000373558
PLG	-1.10043	0.00236811
HAO2	-1.11274	1.13035e-05
HMGCS2	-1.13112	0.000216205
PCK1	-1.13441	7.30227e-06
SLC5A8	-1.15588	0.000403568
G6PC	-1.15684	9.93345e-06
SLC5A1	-1.21191	1.79144e-05
SLC6A18	-1.22747	9.88597e-05
SLC22A12	-1.23697	6.52432e-05
SLC22A6	-1.37044	5.26207e-05
REN	-1.48289	5.76698e-06
SLC6A19	-1.4848	2.23258e-05
TMEM174	-1.54452	3.06379e-08
SCGN	-1.58082	1.79641e-08
CYP4A11	-1.68457	4.66827e-07
