# Supplementary material for: Leptin Is Associated with Poor Clinical Outcomes and Promotes Clear Cell Renal Cell Carcinoma Progression
Source: Biomolecules. 2021 Mar 15;11(3):431. doi: 10.3390/biom11030431 (PMC7999177; doi:10.3390/biom11030431)
Supplement: Supplementary file 1 [file biomolecules-11-00431-s001.zip › Supplementary Files/Supplementary Table S3_CCLE database.xlsx]

## Sheet: 工作表1
	Name		786-O	A-498	ACHN	Caki-1
	ID		GSM886845	GSM886856	GSM886863	GSM886902
	Source		ATCC	ATCC	ATCC	ATCC
	Site		primary site: kidney	primary site: kidney	primary site: kidney	primary site: kidney
	Histology		histology: carcinoma	histology: carcinoma	histology: carcinoma	histology: carcinoma
Probe Set #	Probe Set ID	Gene Symbol	GSM886845.CEL(normalized)	GSM886856.CEL(normalized)	GSM886863.CEL(normalized)	GSM886902.CEL(normalized)
1	207255_at	LEPR	0.0202885	0.334753	-0.0635724	0.321469
2	211354_s_at	LEPR	1.03471	1.29267	1.28605	1.22335
3	211355_x_at	LEPR	1.17673	1.67005	1.45828	1.47494
4	211356_x_at	LEPR	1.01719	1.66523	1.51005	1.17927
5	1556919_at	LEPR	0.141929	0.0638585	0.113556	0.236416
6	1556997_a_at	LEPR	0.177489	0.334461	0.00163341	0.602459
