# Supplementary material for: Leptin Is Associated with Poor Clinical Outcomes and Promotes Clear Cell Renal Cell Carcinoma Progression
Source: Biomolecules. 2021 Mar 15;11(3):431. doi: 10.3390/biom11030431 (PMC7999177; doi:10.3390/biom11030431)
Supplement: Supplementary file 1 [file biomolecules-11-00431-s001.zip › Supplementary Files/Supplementary Table S4_Clinical information.xls]

## Sheet: denseDataOnlyDownload (1)
sample	samples	additional_pharmaceutical_therapy	additional_radiation_therapy	additional_surgery_locoregional_procedure	additional_surgery_metastatic_procedure	age_at_initial_pathologic_diagnosis	gender	histological_type	history_of_neoadjuvant_treatment	pathologic_M	pathologic_N	pathologic_stage	pathologic_T	radiation_therapy	stopped_smoking_year	targeted_molecular_therapy	tobacco_smoking_history	tumor_tissue_site	year_of_tobacco_smoking_onset	_primary_disease	_primary_site
TCGA-CW-5580-01	TCGA-CW-5580-01	YES	YES	NO	NO	73	FEMALE	Kidney Clear Cell Renal Carcinoma	No	M1	NX	Stage IV	T3a					Kidney		kidney clear cell carcinoma	Kidney
TCGA-CW-5580-11	TCGA-CW-5580-11	YES	YES	NO	NO	73	FEMALE	Kidney Clear Cell Renal Carcinoma	No	M1	NX	Stage IV	T3a					Kidney		kidney clear cell carcinoma	Kidney
TCGA-B0-5694-01	TCGA-B0-5694-01	YES	YES	NO	NO	71	MALE	Kidney Clear Cell Renal Carcinoma	No	M0	N0	Stage III	T3a					Kidney		kidney clear cell carcinoma	Kidney
TCGA-B0-5694-11	TCGA-B0-5694-11	YES	YES	NO	NO	71	MALE	Kidney Clear Cell Renal Carcinoma	No	M0	N0	Stage III	T3a					Kidney		kidney clear cell carcinoma	Kidney
TCGA-B0-5712-01	TCGA-B0-5712-01	YES	YES	NO	NO	68	FEMALE	Kidney Clear Cell Renal Carcinoma	No	M1	N0	Stage IV	T2					Kidney		kidney clear cell carcinoma	Kidney
TCGA-B0-5712-11	TCGA-B0-5712-11	YES	YES	NO	NO	68	FEMALE	Kidney Clear Cell Renal Carcinoma	No	M1	N0	Stage IV	T2					Kidney		kidney clear cell carcinoma	Kidney
TCGA-CJ-5680-01	TCGA-CJ-5680-01	YES	YES	NO	NO	65	FEMALE	Kidney Clear Cell Renal Carcinoma	No	M1	NX	Stage IV	T3a					Kidney		kidney clear cell carcinoma	Kidney
TCGA-CJ-5680-11	TCGA-CJ-5680-11	YES	YES	NO	NO	65	FEMALE	Kidney Clear Cell Renal Carcinoma	No	M1	NX	Stage IV	T3a					Kidney		kidney clear cell carcinoma	Kidney
TCGA-B0-5107-01	TCGA-B0-5107-01	YES	YES	NO	NO	65	FEMALE	Kidney Clear Cell Renal Carcinoma	No	M1	N0	Stage IV	T2					Kidney		kidney clear cell carcinoma	Kidney
TCGA-B0-5107-11	TCGA-B0-5107-11	YES	YES	NO	NO	65	FEMALE	Kidney Clear Cell Renal Carcinoma	No	M1	N0	Stage IV	T2					Kidney		kidney clear cell carcinoma	Kidney
TCGA-B0-5094-01	TCGA-B0-5094-01	YES	YES	NO	NO	62	MALE	Kidney Clear Cell Renal Carcinoma	No	M1	N0	Stage IV	T3b					Kidney		kidney clear cell carcinoma	Kidney
TCGA-B0-5094-11	TCGA-B0-5094-11	YES	YES	NO	NO	62	MALE	Kidney Clear Cell Renal Carcinoma	No	M1	N0	Stage IV	T3b					Kidney		kidney clear cell carcinoma	Kidney
TCGA-BP-4334-01	TCGA-BP-4334-01	YES	YES	NO	NO	56	MALE	Kidney Clear Cell Renal Carcinoma	No	M0	N0	Stage III	T3a					Kidney		kidney clear cell carcinoma	Kidney
TCGA-BP-4334-11	TCGA-BP-4334-11	YES	YES	NO	NO	56	MALE	Kidney Clear Cell Renal Carcinoma	No	M0	N0	Stage III	T3a					Kidney		kidney clear cell carcinoma	Kidney
TCGA-CJ-4637-01	TCGA-CJ-4637-01	YES	YES	NO	NO	52	FEMALE	Kidney Clear Cell Renal Carcinoma	No	M1	NX	Stage IV	T2b					Kidney		kidney clear cell carcinoma	Kidney
TCGA-CJ-4637-11	TCGA-CJ-4637-11	YES	YES	NO	NO	52	FEMALE	Kidney Clear Cell Renal Carcinoma	No	M1	NX	Stage IV	T2b					Kidney		kidney clear cell carcinoma	Kidney
TCGA-CJ-4638-01	TCGA-CJ-4638-01	YES	YES	NO	NO	46	FEMALE	Kidney Clear Cell Renal Carcinoma	No	M1	N1	Stage IV	T3a					Kidney		kidney clear cell carcinoma	Kidney
TCGA-CJ-4638-11	TCGA-CJ-4638-11	YES	YES	NO	NO	46	FEMALE	Kidney Clear Cell Renal Carcinoma	No	M1	N1	Stage IV	T3a					Kidney		kidney clear cell carcinoma	Kidney
TCGA-B2-5639-01	TCGA-B2-5639-01	YES	YES	NO	NO	46	MALE	Kidney Clear Cell Renal Carcinoma	Yes	M1	NX	Stage IV	T3	YES		YES		Kidney		kidney clear cell carcinoma	Kidney
TCGA-CJ-5681-01	TCGA-CJ-5681-01	YES	YES	NO	NO	44	FEMALE	Kidney Clear Cell Renal Carcinoma	No	M1	NX	Stage IV	T3a					Kidney		kidney clear cell carcinoma	Kidney
TCGA-CJ-5681-11	TCGA-CJ-5681-11	YES	YES	NO	NO	44	FEMALE	Kidney Clear Cell Renal Carcinoma	No	M1	NX	Stage IV	T3a					Kidney		kidney clear cell carcinoma	Kidney
TCGA-CJ-4881-01	TCGA-CJ-4881-01	YES	YES	NO	NO	41	MALE	Kidney Clear Cell Renal Carcinoma	No	M0	NX	Stage III	T3a					Kidney		kidney clear cell carcinoma	Kidney
TCGA-CJ-4881-11	TCGA-CJ-4881-11	YES	YES	NO	NO	41	MALE	Kidney Clear Cell Renal Carcinoma	No	M0	NX	Stage III	T3a					Kidney		kidney clear cell carcinoma	Kidney
TCGA-CZ-5469-01	TCGA-CZ-5469-01	YES	YES	NO	NO	41	MALE	Kidney Clear Cell Renal Carcinoma	No	M0	N0	Stage II	T2				1	Kidney		kidney clear cell carcinoma	Kidney
TCGA-CZ-5469-11	TCGA-CZ-5469-11	YES	YES	NO	NO	41	MALE	Kidney Clear Cell Renal Carcinoma	No	M0	N0	Stage II	T2				1	Kidney		kidney clear cell carcinoma	Kidney
TCGA-CJ-6028-01	TCGA-CJ-6028-01	YES	YES	NO	YES	58	MALE	Kidney Clear Cell Renal Carcinoma	No	M1	NX	Stage IV	T3a					Kidney		kidney clear cell carcinoma	Kidney
TCGA-CW-5591-01	TCGA-CW-5591-01	YES	YES	NO	YES	56	MALE	Kidney Clear Cell Renal Carcinoma	No	M1	N0	Stage IV	T3a					Kidney		kidney clear cell carcinoma	Kidney
TCGA-CW-5591-11	TCGA-CW-5591-11	YES	YES	NO	YES	56	MALE	Kidney Clear Cell Renal Carcinoma	No	M1	N0	Stage IV	T3a					Kidney		kidney clear cell carcinoma	Kidney
TCGA-CZ-5461-01	TCGA-CZ-5461-01	YES	YES	NO	YES	52	MALE	Kidney Clear Cell Renal Carcinoma	No	M1	NX	Stage IV	T1b					Kidney		kidney clear cell carcinoma	Kidney
TCGA-CZ-5461-11	TCGA-CZ-5461-11	YES	YES	NO	YES	52	MALE	Kidney Clear Cell Renal Carcinoma	No	M1	NX	Stage IV	T1b					Kidney		kidney clear cell carcinoma	Kidney
TCGA-CJ-4913-01	TCGA-CJ-4913-01	YES	YES	NO	YES	45	FEMALE	Kidney Clear Cell Renal Carcinoma	No	M0	NX	Stage III	T3a					Kidney		kidney clear cell carcinoma	Kidney
TCGA-CJ-4913-11	TCGA-CJ-4913-11	YES	YES	NO	YES	45	FEMALE	Kidney Clear Cell Renal Carcinoma	No	M0	NX	Stage III	T3a					Kidney		kidney clear cell carcinoma	Kidney
TCGA-CJ-4868-01	TCGA-CJ-4868-01	YES	YES	NO	YES	42	MALE	Kidney Clear Cell Renal Carcinoma	No	M1	N0	Stage IV	T3a					Kidney		kidney clear cell carcinoma	Kidney
TCGA-CJ-4868-11	TCGA-CJ-4868-11	YES	YES	NO	YES	42	MALE	Kidney Clear Cell Renal Carcinoma	No	M1	N0	Stage IV	T3a					Kidney		kidney clear cell carcinoma	Kidney
TCGA-B0-5691-01	TCGA-B0-5691-01	YES	YES	NO		66	FEMALE	Kidney Clear Cell Renal Carcinoma	No	M0	N0	Stage I	T1a					Kidney		kidney clear cell carcinoma	Kidney
TCGA-B0-5691-11	TCGA-B0-5691-11	YES	YES	NO		66	FEMALE	Kidney Clear Cell Renal Carcinoma	No	M0	N0	Stage I	T1a					Kidney		kidney clear cell carcinoma	Kidney
TCGA-CJ-5679-01	TCGA-CJ-5679-01	YES	YES	YES	NO	73	MALE	Kidney Clear Cell Renal Carcinoma	No	M0	NX	Stage III	T3b					Kidney		kidney clear cell carcinoma	Kidney
TCGA-CJ-5679-11	TCGA-CJ-5679-11	YES	YES	YES	NO	73	MALE	Kidney Clear Cell Renal Carcinoma	No	M0	NX	Stage III	T3b					Kidney		kidney clear cell carcinoma	Kidney
TCGA-CJ-4644-01	TCGA-CJ-4644-01	YES	YES	YES	YES	48	FEMALE	Kidney Clear Cell Renal Carcinoma	No	M1	N0	Stage IV	T3a					Kidney		kidney clear cell carcinoma	Kidney
TCGA-CJ-4644-11	TCGA-CJ-4644-11	YES	YES	YES	YES	48	FEMALE	Kidney Clear Cell Renal Carcinoma	No	M1	N0	Stage IV	T3a					Kidney		kidney clear cell carcinoma	Kidney
TCGA-B0-4841-01	TCGA-B0-4841-01	YES	YES		NO	63	MALE	Kidney Clear Cell Renal Carcinoma	No	M1	NX	Stage IV	T2					Kidney		kidney clear cell carcinoma	Kidney
TCGA-B0-4841-11	TCGA-B0-4841-11	YES	YES		NO	63	MALE	Kidney Clear Cell Renal Carcinoma	No	M1	NX	Stage IV	T2					Kidney		kidney clear cell carcinoma	Kidney
TCGA-CJ-4871-01	TCGA-CJ-4871-01	YES	YES		YES	63	MALE	Kidney Clear Cell Renal Carcinoma	No	M1	NX	Stage IV	T3a					Kidney		kidney clear cell carcinoma	Kidney
TCGA-CJ-4871-11	TCGA-CJ-4871-11	YES	YES		YES	63	MALE	Kidney Clear Cell Renal Carcinoma	No	M1	NX	Stage IV	T3a					Kidney		kidney clear cell carcinoma	Kidney
TCGA-B0-4845-01	TCGA-B0-4845-01	YES	YES			70	MALE	Kidney Clear Cell Renal Carcinoma	Yes	M1	NX	Stage IV	T3a					Kidney		kidney clear cell carcinoma	Kidney
TCGA-B0-4845-11	TCGA-B0-4845-11	YES	YES			70	MALE	Kidney Clear Cell Renal Carcinoma	Yes	M1	NX	Stage IV	T3a					Kidney		kidney clear cell carcinoma	Kidney
TCGA-B0-5080-01	TCGA-B0-5080-01	YES	YES			63	MALE	Kidney Clear Cell Renal Carcinoma	No	M1	N0	Stage IV	T3a					Kidney		kidney clear cell carcinoma	Kidney
TCGA-B0-5080-11	TCGA-B0-5080-11	YES	YES			63	MALE	Kidney Clear Cell Renal Carcinoma	No	M1	N0	Stage IV	T3a					Kidney		kidney clear cell carcinoma	Kidney
TCGA-B0-4811-01	TCGA-B0-4811-01	YES	YES			48	MALE	Kidney Clear Cell Renal Carcinoma	No	M0	N0	Stage III	T3a					Kidney		kidney clear cell carcinoma	Kidney
TCGA-B0-4811-11	TCGA-B0-4811-11	YES	YES			48	MALE	Kidney Clear Cell Renal Carcinoma	No	M0	N0	Stage III	T3a					Kidney		kidney clear cell carcinoma	Kidney
TCGA-CJ-5676-01	TCGA-CJ-5676-01	YES	YES			47	MALE	Kidney Clear Cell Renal Carcinoma	No	M0	NX	Stage III	T3b	NO		YES	1	Kidney		kidney clear cell carcinoma	Kidney
TCGA-CJ-5676-11	TCGA-CJ-5676-11	YES	YES			47	MALE	Kidney Clear Cell Renal Carcinoma	No	M0	NX	Stage III	T3b	NO		YES	1	Kidney		kidney clear cell carcinoma	Kidney
TCGA-AK-3426-01	TCGA-AK-3426-01	YES	YES			37	MALE	Kidney Clear Cell Renal Carcinoma	No	M0	N1	Stage III	T3a				2	Kidney		kidney clear cell carcinoma	Kidney
TCGA-BP-4342-01	TCGA-BP-4342-01	YES	NO	NO	NO	79	MALE	Kidney Clear Cell Renal Carcinoma	Yes	M0	N0	Stage II	T2					Kidney		kidney clear cell carcinoma	Kidney
TCGA-BP-4342-11	TCGA-BP-4342-11	YES	NO	NO	NO	79	MALE	Kidney Clear Cell Renal Carcinoma	Yes	M0	N0	Stage II	T2					Kidney		kidney clear cell carcinoma	Kidney
TCGA-BP-4169-01	TCGA-BP-4169-01	YES	NO	NO	NO	76	FEMALE	Kidney Clear Cell Renal Carcinoma	No	M0	N0	Stage II	T2					Kidney		kidney clear cell carcinoma	Kidney
TCGA-BP-4169-11	TCGA-BP-4169-11	YES	NO	NO	NO	76	FEMALE	Kidney Clear Cell Renal Carcinoma	No	M0	N0	Stage II	T2					Kidney		kidney clear cell carcinoma	Kidney
TCGA-BP-4161-01	TCGA-BP-4161-01	YES	NO	NO	NO	74	MALE	Kidney Clear Cell Renal Carcinoma	No	M0	NX	Stage I	T1b					Kidney		kidney clear cell carcinoma	Kidney
TCGA-BP-4161-11	TCGA-BP-4161-11	YES	NO	NO	NO	74	MALE	Kidney Clear Cell Renal Carcinoma	No	M0	NX	Stage I	T1b					Kidney		kidney clear cell carcinoma	Kidney
TCGA-B8-5550-01	TCGA-B8-5550-01	YES	NO	NO	NO	71	MALE	Kidney Clear Cell Renal Carcinoma	No	M0	N0	Stage III	T3a	NO		NO	2	Kidney	1970	kidney clear cell carcinoma	Kidney
TCGA-CJ-4900-01	TCGA-CJ-4900-01	YES	NO	NO	NO	69	FEMALE	Kidney Clear Cell Renal Carcinoma	Yes	M1	N1	Stage IV	T4					Kidney		kidney clear cell carcinoma	Kidney
TCGA-CJ-4900-11	TCGA-CJ-4900-11	YES	NO	NO	NO	69	FEMALE	Kidney Clear Cell Renal Carcinoma	Yes	M1	N1	Stage IV	T4					Kidney		kidney clear cell carcinoma	Kidney
TCGA-CJ-4918-01	TCGA-CJ-4918-01	YES	NO	NO	NO	64	MALE	Kidney Clear Cell Renal Carcinoma	No	M1	N0	Stage IV	T3a					Kidney		kidney clear cell carcinoma	Kidney
TCGA-CJ-4918-11	TCGA-CJ-4918-11	YES	NO	NO	NO	64	MALE	Kidney Clear Cell Renal Carcinoma	No	M1	N0	Stage IV	T3a					Kidney		kidney clear cell carcinoma	Kidney
TCGA-CJ-4923-01	TCGA-CJ-4923-01	YES	NO	NO	NO	63	FEMALE	Kidney Clear Cell Renal Carcinoma	No	M1	NX	Stage IV	T3a					Kidney		kidney clear cell carcinoma	Kidney
TCGA-CJ-4923-11	TCGA-CJ-4923-11	YES	NO	NO	NO	63	FEMALE	Kidney Clear Cell Renal Carcinoma	No	M1	NX	Stage IV	T3a					Kidney		kidney clear cell carcinoma	Kidney
TCGA-CJ-4895-01	TCGA-CJ-4895-01	YES	NO	NO	NO	62	MALE	Kidney Clear Cell Renal Carcinoma	No	M1	NX	Stage IV	T3a					Kidney		kidney clear cell carcinoma	Kidney
TCGA-CJ-4895-11	TCGA-CJ-4895-11	YES	NO	NO	NO	62	MALE	Kidney Clear Cell Renal Carcinoma	No	M1	NX	Stage IV	T3a					Kidney		kidney clear cell carcinoma	Kidney
TCGA-CZ-4860-01	TCGA-CZ-4860-01	YES	NO	NO	NO	60	MALE	Kidney Clear Cell Renal Carcinoma	No	M1	NX	Stage IV	T4					Kidney		kidney clear cell carcinoma	Kidney
TCGA-CZ-4860-11	TCGA-CZ-4860-11	YES	NO	NO	NO	60	MALE	Kidney Clear Cell Renal Carcinoma	No	M1	NX	Stage IV	T4					Kidney		kidney clear cell carcinoma	Kidney
TCGA-BP-5189-01	TCGA-BP-5189-01	YES	NO	NO	NO	60	MALE	Kidney Clear Cell Renal Carcinoma	No	M0	NX	Stage I	T1b					Kidney		kidney clear cell carcinoma	Kidney
TCGA-BP-5189-11	TCGA-BP-5189-11	YES	NO	NO	NO	60	MALE	Kidney Clear Cell Renal Carcinoma	No	M0	NX	Stage I	T1b					Kidney		kidney clear cell carcinoma	Kidney
TCGA-BP-4804-01	TCGA-BP-4804-01	YES	NO	NO	NO	59	MALE	Kidney Clear Cell Renal Carcinoma	No	M0	NX	Stage I	T1b					Kidney		kidney clear cell carcinoma	Kidney
TCGA-BP-4804-11	TCGA-BP-4804-11	YES	NO	NO	NO	59	MALE	Kidney Clear Cell Renal Carcinoma	No	M0	NX	Stage I	T1b					Kidney		kidney clear cell carcinoma	Kidney
TCGA-BP-4974-01	TCGA-BP-4974-01	YES	NO	NO	NO	58	MALE	Kidney Clear Cell Renal Carcinoma	No	M1	N0	Stage IV	T3a					Kidney		kidney clear cell carcinoma	Kidney
TCGA-BP-4974-11	TCGA-BP-4974-11	YES	NO	NO	NO	58	MALE	Kidney Clear Cell Renal Carcinoma	No	M1	N0	Stage IV	T3a					Kidney		kidney clear cell carcinoma	Kidney
TCGA-CJ-4894-01	TCGA-CJ-4894-01	YES	NO	NO	NO	58	MALE	Kidney Clear Cell Renal Carcinoma	No	M0	N0	Stage III	T3a					Kidney		kidney clear cell carcinoma	Kidney
TCGA-CJ-4894-11	TCGA-CJ-4894-11	YES	NO	NO	NO	58	MALE	Kidney Clear Cell Renal Carcinoma	No	M0	N0	Stage III	T3a					Kidney		kidney clear cell carcinoma	Kidney
TCGA-CJ-4641-01	TCGA-CJ-4641-01	YES	NO	NO	NO	55	FEMALE	Kidney Clear Cell Renal Carcinoma	No	M1	NX	Stage IV	T3a					Kidney		kidney clear cell carcinoma	Kidney
TCGA-CJ-4641-11	TCGA-CJ-4641-11	YES	NO	NO	NO	55	FEMALE	Kidney Clear Cell Renal Carcinoma	No	M1	NX	Stage IV	T3a					Kidney		kidney clear cell carcinoma	Kidney
TCGA-CW-5590-01	TCGA-CW-5590-01	YES	NO	NO	NO	51	MALE	Kidney Clear Cell Renal Carcinoma	No	M1	NX	Stage IV	T3a					Kidney		kidney clear cell carcinoma	Kidney
TCGA-CW-5585-01	TCGA-CW-5585-01	YES	NO	NO	NO	51	MALE	Kidney Clear Cell Renal Carcinoma	No	M1	N0	Stage IV	T3b					Kidney		kidney clear cell carcinoma	Kidney
TCGA-CW-5585-11	TCGA-CW-5585-11	YES	NO	NO	NO	51	MALE	Kidney Clear Cell Renal Carcinoma	No	M1	N0	Stage IV	T3b					Kidney		kidney clear cell carcinoma	Kidney
TCGA-CJ-4869-01	TCGA-CJ-4869-01	YES	NO	NO	NO	49	MALE	Kidney Clear Cell Renal Carcinoma	No	M0	N1	Stage III	T2					Kidney		kidney clear cell carcinoma	Kidney
TCGA-CJ-4869-11	TCGA-CJ-4869-11	YES	NO	NO	NO	49	MALE	Kidney Clear Cell Renal Carcinoma	No	M0	N1	Stage III	T2					Kidney		kidney clear cell carcinoma	Kidney
TCGA-CJ-4887-01	TCGA-CJ-4887-01	YES	NO	NO	NO	48	MALE	Kidney Clear Cell Renal Carcinoma	No	M1	NX	Stage IV	T3a					Kidney		kidney clear cell carcinoma	Kidney
TCGA-CJ-4887-11	TCGA-CJ-4887-11	YES	NO	NO	NO	48	MALE	Kidney Clear Cell Renal Carcinoma	No	M1	NX	Stage IV	T3a					Kidney		kidney clear cell carcinoma	Kidney
TCGA-BP-4338-01	TCGA-BP-4338-01	YES	NO	NO	NO	43	MALE	Kidney Clear Cell Renal Carcinoma	No	M0	N0	Stage I	T1b					Kidney		kidney clear cell carcinoma	Kidney
TCGA-BP-4338-11	TCGA-BP-4338-11	YES	NO	NO	NO	43	MALE	Kidney Clear Cell Renal Carcinoma	No	M0	N0	Stage I	T1b					Kidney		kidney clear cell carcinoma	Kidney
TCGA-AK-3436-01	TCGA-AK-3436-01	YES	NO	NO	NO	40	MALE	Kidney Clear Cell Renal Carcinoma	No	M1	N0	Stage IV	T2				1	Kidney		kidney clear cell carcinoma	Kidney
TCGA-CZ-5454-01	TCGA-CZ-5454-01	YES	NO	NO	YES	63	MALE	Kidney Clear Cell Renal Carcinoma	No	M1	N0	Stage IV	T2					Kidney		kidney clear cell carcinoma	Kidney
TCGA-CZ-5454-11	TCGA-CZ-5454-11	YES	NO	NO	YES	63	MALE	Kidney Clear Cell Renal Carcinoma	No	M1	N0	Stage IV	T2					Kidney		kidney clear cell carcinoma	Kidney
TCGA-BP-5201-01	TCGA-BP-5201-01	YES	NO	NO	YES	63	MALE	Kidney Clear Cell Renal Carcinoma	No	M1	N0	Stage IV	T3b					Kidney		kidney clear cell carcinoma	Kidney
TCGA-BP-5201-11	TCGA-BP-5201-11	YES	NO	NO	YES	63	MALE	Kidney Clear Cell Renal Carcinoma	No	M1	N0	Stage IV	T3b					Kidney		kidney clear cell carcinoma	Kidney
TCGA-CJ-5677-01	TCGA-CJ-5677-01	YES	NO	NO	YES	54	FEMALE	Kidney Clear Cell Renal Carcinoma	No	M1	NX	Stage IV	T3a					Kidney		kidney clear cell carcinoma	Kidney
TCGA-CJ-5677-11	TCGA-CJ-5677-11	YES	NO	NO	YES	54	FEMALE	Kidney Clear Cell Renal Carcinoma	No	M1	NX	Stage IV	T3a					Kidney		kidney clear cell carcinoma	Kidney
TCGA-CJ-5678-01	TCGA-CJ-5678-01	YES	NO	YES	NO	62	MALE	Kidney Clear Cell Renal Carcinoma	No	M1	N0	Stage IV	T2b					Kidney		kidney clear cell carcinoma	Kidney
TCGA-CJ-5678-11	TCGA-CJ-5678-11	YES	NO	YES	NO	62	MALE	Kidney Clear Cell Renal Carcinoma	No	M1	N0	Stage IV	T2b					Kidney		kidney clear cell carcinoma	Kidney
TCGA-CJ-4888-01	TCGA-CJ-4888-01	YES	NO	YES	YES	59	MALE	Kidney Clear Cell Renal Carcinoma	No	M1	NX	Stage IV	T3a					Kidney		kidney clear cell carcinoma	Kidney
TCGA-CJ-4888-11	TCGA-CJ-4888-11	YES	NO	YES	YES	59	MALE	Kidney Clear Cell Renal Carcinoma	No	M1	NX	Stage IV	T3a					Kidney		kidney clear cell carcinoma	Kidney
TCGA-B0-4696-01	TCGA-B0-4696-01	YES	NO	YES	YES	58	MALE	Kidney Clear Cell Renal Carcinoma	No	M0	N0	Stage III	T3a					Kidney		kidney clear cell carcinoma	Kidney
TCGA-B0-4696-11	TCGA-B0-4696-11	YES	NO	YES	YES	58	MALE	Kidney Clear Cell Renal Carcinoma	No	M0	N0	Stage III	T3a					Kidney		kidney clear cell carcinoma	Kidney
TCGA-B0-4842-01	TCGA-B0-4842-01	YES	NO	YES		73	FEMALE	Kidney Clear Cell Renal Carcinoma	No	M0	N0	Stage III	T3a					Kidney		kidney clear cell carcinoma	Kidney
TCGA-B0-4842-11	TCGA-B0-4842-11	YES	NO	YES		73	FEMALE	Kidney Clear Cell Renal Carcinoma	No	M0	N0	Stage III	T3a					Kidney		kidney clear cell carcinoma	Kidney
TCGA-CJ-5675-01	TCGA-CJ-5675-01	YES	NO			70	MALE	Kidney Clear Cell Renal Carcinoma	No	M0	NX	Stage II	T2a	NO		YES	1	Kidney		kidney clear cell carcinoma	Kidney
TCGA-B0-4718-01	TCGA-B0-4718-01	YES	NO			57	MALE	Kidney Clear Cell Renal Carcinoma	No	M0	NX	Stage III	T3a			YES		Kidney		kidney clear cell carcinoma	Kidney
TCGA-B0-4718-11	TCGA-B0-4718-11	YES	NO			57	MALE	Kidney Clear Cell Renal Carcinoma	No	M0	NX	Stage III	T3a			YES		Kidney		kidney clear cell carcinoma	Kidney
TCGA-CJ-6033-01	TCGA-CJ-6033-01	YES	NO			54	FEMALE	Kidney Clear Cell Renal Carcinoma	No	M1	N0	Stage IV	T3a					Kidney		kidney clear cell carcinoma	Kidney
TCGA-CJ-6033-11	TCGA-CJ-6033-11	YES	NO			54	FEMALE	Kidney Clear Cell Renal Carcinoma	No	M1	N0	Stage IV	T3a					Kidney		kidney clear cell carcinoma	Kidney
TCGA-B0-4837-01	TCGA-B0-4837-01	YES			NO	63	MALE	Kidney Clear Cell Renal Carcinoma	No	M0	N0	Stage I	T1b					Kidney		kidney clear cell carcinoma	Kidney
TCGA-B0-4837-11	TCGA-B0-4837-11	YES			NO	63	MALE	Kidney Clear Cell Renal Carcinoma	No	M0	N0	Stage I	T1b					Kidney		kidney clear cell carcinoma	Kidney
TCGA-B0-5084-01	TCGA-B0-5084-01	YES			NO	33	MALE	Kidney Clear Cell Renal Carcinoma	No	M1	N1	Stage IV	T3a					Kidney		kidney clear cell carcinoma	Kidney
TCGA-B0-5084-11	TCGA-B0-5084-11	YES			NO	33	MALE	Kidney Clear Cell Renal Carcinoma	No	M1	N1	Stage IV	T3a					Kidney		kidney clear cell carcinoma	Kidney
TCGA-BP-4329-01	TCGA-BP-4329-01	NO	YES	NO	NO	75	MALE	Kidney Clear Cell Renal Carcinoma	No	M0	N0	Stage III	T3a					Kidney		kidney clear cell carcinoma	Kidney
TCGA-BP-4329-11	TCGA-BP-4329-11	NO	YES	NO	NO	75	MALE	Kidney Clear Cell Renal Carcinoma	No	M0	N0	Stage III	T3a					Kidney		kidney clear cell carcinoma	Kidney
TCGA-BP-4770-01	TCGA-BP-4770-01	NO	YES	NO	NO	73	FEMALE	Kidney Clear Cell Renal Carcinoma	No	M0	N0	Stage IV	T4					Kidney		kidney clear cell carcinoma	Kidney
TCGA-BP-4770-11	TCGA-BP-4770-11	NO	YES	NO	NO	73	FEMALE	Kidney Clear Cell Renal Carcinoma	No	M0	N0	Stage IV	T4					Kidney		kidney clear cell carcinoma	Kidney
TCGA-BP-4985-01	TCGA-BP-4985-01	NO	YES	NO	NO	72	MALE	Kidney Clear Cell Renal Carcinoma	No	M0	N0	Stage III	T3a					Kidney		kidney clear cell carcinoma	Kidney
TCGA-BP-4985-11	TCGA-BP-4985-11	NO	YES	NO	NO	72	MALE	Kidney Clear Cell Renal Carcinoma	No	M0	N0	Stage III	T3a					Kidney		kidney clear cell carcinoma	Kidney
TCGA-A3-3346-01	TCGA-A3-3346-01	NO	YES	NO	NO	68	MALE	Kidney Clear Cell Renal Carcinoma	No	M0	NX	Stage I	T1b	NO		NO		Kidney		kidney clear cell carcinoma	Kidney
TCGA-A3-3346-11	TCGA-A3-3346-11	NO	YES	NO	NO	68	MALE	Kidney Clear Cell Renal Carcinoma	No	M0	NX	Stage I	T1b	NO		NO		Kidney		kidney clear cell carcinoma	Kidney
TCGA-BP-4165-01	TCGA-BP-4165-01	NO	YES	NO	NO	64	FEMALE	Kidney Clear Cell Renal Carcinoma	No	M0	N0	Stage I	T1b					Kidney		kidney clear cell carcinoma	Kidney
TCGA-BP-4165-11	TCGA-BP-4165-11	NO	YES	NO	NO	64	FEMALE	Kidney Clear Cell Renal Carcinoma	No	M0	N0	Stage I	T1b					Kidney		kidney clear cell carcinoma	Kidney
TCGA-B8-4622-01	TCGA-B8-4622-01	NO	YES	NO	NO	57	MALE	Kidney Clear Cell Renal Carcinoma	No	M1	N0	Stage IV	T3a	NO		NO	1	Kidney		kidney clear cell carcinoma	Kidney
TCGA-B8-4622-11	TCGA-B8-4622-11	NO	YES	NO	NO	57	MALE	Kidney Clear Cell Renal Carcinoma	No	M1	N0	Stage IV	T3a	NO		NO	1	Kidney		kidney clear cell carcinoma	Kidney
TCGA-CZ-4857-01	TCGA-CZ-4857-01	NO	YES	NO	NO	56	MALE	Kidney Clear Cell Renal Carcinoma	No	M1	N0	Stage IV	T3a					Kidney		kidney clear cell carcinoma	Kidney
TCGA-CZ-4857-11	TCGA-CZ-4857-11	NO	YES	NO	NO	56	MALE	Kidney Clear Cell Renal Carcinoma	No	M1	N0	Stage IV	T3a					Kidney		kidney clear cell carcinoma	Kidney
TCGA-BP-4326-01	TCGA-BP-4326-01	NO	YES	NO	NO	53	FEMALE	Kidney Clear Cell Renal Carcinoma	No	M0	N0	Stage I	T1b					Kidney		kidney clear cell carcinoma	Kidney
TCGA-BP-4326-11	TCGA-BP-4326-11	NO	YES	NO	NO	53	FEMALE	Kidney Clear Cell Renal Carcinoma	No	M0	N0	Stage I	T1b					Kidney		kidney clear cell carcinoma	Kidney
TCGA-BP-5009-01	TCGA-BP-5009-01	NO	YES	NO	NO	52	MALE	Kidney Clear Cell Renal Carcinoma	No	M0	NX	Stage I	T1b					Kidney		kidney clear cell carcinoma	Kidney
TCGA-BP-5009-11	TCGA-BP-5009-11	NO	YES	NO	NO	52	MALE	Kidney Clear Cell Renal Carcinoma	No	M0	NX	Stage I	T1b					Kidney		kidney clear cell carcinoma	Kidney
TCGA-BP-4354-01	TCGA-BP-4354-01	NO	YES	NO	NO	40	MALE	Kidney Clear Cell Renal Carcinoma	Yes	M1	N1	Stage IV	T4					Kidney		kidney clear cell carcinoma	Kidney
TCGA-BP-4354-11	TCGA-BP-4354-11	NO	YES	NO	NO	40	MALE	Kidney Clear Cell Renal Carcinoma	Yes	M1	N1	Stage IV	T4					Kidney		kidney clear cell carcinoma	Kidney
TCGA-B0-5097-01	TCGA-B0-5097-01	NO	YES	NO	YES	59	FEMALE	Kidney Clear Cell Renal Carcinoma	No	M0	N0	Stage III	T3b					Kidney		kidney clear cell carcinoma	Kidney
TCGA-B0-5097-11	TCGA-B0-5097-11	NO	YES	NO	YES	59	FEMALE	Kidney Clear Cell Renal Carcinoma	No	M0	N0	Stage III	T3b					Kidney		kidney clear cell carcinoma	Kidney
TCGA-CZ-5987-01	TCGA-CZ-5987-01	NO	YES		YES	60	MALE	Kidney Clear Cell Renal Carcinoma	No	M1	NX	Stage IV	T3b				1	Kidney		kidney clear cell carcinoma	Kidney
TCGA-CZ-5987-11	TCGA-CZ-5987-11	NO	YES		YES	60	MALE	Kidney Clear Cell Renal Carcinoma	No	M1	NX	Stage IV	T3b				1	Kidney		kidney clear cell carcinoma	Kidney
TCGA-B0-4810-01	TCGA-B0-4810-01	NO	YES		YES	47	MALE	Kidney Clear Cell Renal Carcinoma	No	M0	N1	Stage III	T3a					Kidney		kidney clear cell carcinoma	Kidney
TCGA-B0-4810-11	TCGA-B0-4810-11	NO	YES		YES	47	MALE	Kidney Clear Cell Renal Carcinoma	No	M0	N1	Stage III	T3a					Kidney		kidney clear cell carcinoma	Kidney
TCGA-B0-5402-01	TCGA-B0-5402-01	NO	YES			64	MALE	Kidney Clear Cell Renal Carcinoma	No	M0	NX	Stage IV	T4	NO		NO		Kidney		kidney clear cell carcinoma	Kidney
TCGA-B0-5402-11	TCGA-B0-5402-11	NO	YES			64	MALE	Kidney Clear Cell Renal Carcinoma	No	M0	NX	Stage IV	T4	NO		NO		Kidney		kidney clear cell carcinoma	Kidney
TCGA-B0-5116-01	TCGA-B0-5116-01	NO	YES			52	MALE	Kidney Clear Cell Renal Carcinoma	No	M0	N0	Stage III	T3b	NO		NO		Kidney		kidney clear cell carcinoma	Kidney
TCGA-B0-5116-11	TCGA-B0-5116-11	NO	YES			52	MALE	Kidney Clear Cell Renal Carcinoma	No	M0	N0	Stage III	T3b	NO		NO		Kidney		kidney clear cell carcinoma	Kidney
TCGA-CJ-5689-01	TCGA-CJ-5689-01	NO	NO	NO	NO	90	MALE	Kidney Clear Cell Renal Carcinoma	No	M0	NX	Stage I	T1b					Kidney		kidney clear cell carcinoma	Kidney
TCGA-CJ-5689-11	TCGA-CJ-5689-11	NO	NO	NO	NO	90	MALE	Kidney Clear Cell Renal Carcinoma	No	M0	NX	Stage I	T1b					Kidney		kidney clear cell carcinoma	Kidney
TCGA-CZ-5467-01	TCGA-CZ-5467-01	NO	NO	NO	NO	86	FEMALE	Kidney Clear Cell Renal Carcinoma	No	M0	N0	Stage III	T3a				1	Kidney		kidney clear cell carcinoma	Kidney
TCGA-CZ-5467-11	TCGA-CZ-5467-11	NO	NO	NO	NO	86	FEMALE	Kidney Clear Cell Renal Carcinoma	No	M0	N0	Stage III	T3a				1	Kidney		kidney clear cell carcinoma	Kidney
TCGA-CZ-4864-01	TCGA-CZ-4864-01	NO	NO	NO	NO	86	MALE	Kidney Clear Cell Renal Carcinoma	No	M0	N0	Stage II	T2					Kidney		kidney clear cell carcinoma	Kidney
TCGA-CZ-4864-11	TCGA-CZ-4864-11	NO	NO	NO	NO	86	MALE	Kidney Clear Cell Renal Carcinoma	No	M0	N0	Stage II	T2					Kidney		kidney clear cell carcinoma	Kidney
TCGA-CZ-5468-01	TCGA-CZ-5468-01	NO	NO	NO	NO	84	MALE	Kidney Clear Cell Renal Carcinoma	No	M1	NX	Stage IV	T3b					Kidney		kidney clear cell carcinoma	Kidney
TCGA-CZ-5468-11	TCGA-CZ-5468-11	NO	NO	NO	NO	84	MALE	Kidney Clear Cell Renal Carcinoma	No	M1	NX	Stage IV	T3b					Kidney		kidney clear cell carcinoma	Kidney
TCGA-CJ-4897-01	TCGA-CJ-4897-01	NO	NO	NO	NO	79	FEMALE	Kidney Clear Cell Renal Carcinoma	No	M0	NX	Stage III	T3a	NO		NO	1	Kidney		kidney clear cell carcinoma	Kidney
TCGA-CJ-4897-11	TCGA-CJ-4897-11	NO	NO	NO	NO	79	FEMALE	Kidney Clear Cell Renal Carcinoma	No	M0	NX	Stage III	T3a	NO		NO	1	Kidney		kidney clear cell carcinoma	Kidney
TCGA-CW-5588-01	TCGA-CW-5588-01	NO	NO	NO	NO	78	FEMALE	Kidney Clear Cell Renal Carcinoma	No	M0	NX	Stage I	T1a					Kidney		kidney clear cell carcinoma	Kidney
TCGA-CJ-5683-01	TCGA-CJ-5683-01	NO	NO	NO	NO	78	MALE	Kidney Clear Cell Renal Carcinoma	No	M0	NX	Stage I	T1b					Kidney		kidney clear cell carcinoma	Kidney
TCGA-BP-4781-01	TCGA-BP-4781-01	NO	NO	NO	NO	78	MALE	Kidney Clear Cell Renal Carcinoma	No	M0	NX	Stage I	T1a					Kidney		kidney clear cell carcinoma	Kidney
TCGA-BP-4781-11	TCGA-BP-4781-11	NO	NO	NO	NO	78	MALE	Kidney Clear Cell Renal Carcinoma	No	M0	NX	Stage I	T1a					Kidney		kidney clear cell carcinoma	Kidney
TCGA-CJ-4893-01	TCGA-CJ-4893-01	NO	NO	NO	NO	76	FEMALE	Kidney Clear Cell Renal Carcinoma	No	M0	NX	Stage I	T1b					Kidney		kidney clear cell carcinoma	Kidney
TCGA-CJ-4893-11	TCGA-CJ-4893-11	NO	NO	NO	NO	76	FEMALE	Kidney Clear Cell Renal Carcinoma	No	M0	NX	Stage I	T1b					Kidney		kidney clear cell carcinoma	Kidney
TCGA-BP-4790-01	TCGA-BP-4790-01	NO	NO	NO	NO	76	MALE	Kidney Clear Cell Renal Carcinoma	No	M0	NX	Stage I	T1a					Kidney		kidney clear cell carcinoma	Kidney
TCGA-BP-4790-11	TCGA-BP-4790-11	NO	NO	NO	NO	76	MALE	Kidney Clear Cell Renal Carcinoma	No	M0	NX	Stage I	T1a					Kidney		kidney clear cell carcinoma	Kidney
TCGA-BP-4795-01	TCGA-BP-4795-01	NO	NO	NO	NO	74	FEMALE	Kidney Clear Cell Renal Carcinoma	No	M0	N0	Stage I	T1a					Kidney		kidney clear cell carcinoma	Kidney
TCGA-BP-4795-11	TCGA-BP-4795-11	NO	NO	NO	NO	74	FEMALE	Kidney Clear Cell Renal Carcinoma	No	M0	N0	Stage I	T1a					Kidney		kidney clear cell carcinoma	Kidney
TCGA-BP-4798-01	TCGA-BP-4798-01	NO	NO	NO	NO	74	MALE	Kidney Clear Cell Renal Carcinoma	No	M1	N0	[Discrepancy]	T3b					Kidney		kidney clear cell carcinoma	Kidney
TCGA-BP-4798-11	TCGA-BP-4798-11	NO	NO	NO	NO	74	MALE	Kidney Clear Cell Renal Carcinoma	No	M1	N0	[Discrepancy]	T3b					Kidney		kidney clear cell carcinoma	Kidney
TCGA-CJ-4884-01	TCGA-CJ-4884-01	NO	NO	NO	NO	72	FEMALE	Kidney Clear Cell Renal Carcinoma	No	M0	NX	Stage III	T3a					Kidney		kidney clear cell carcinoma	Kidney
TCGA-CJ-4884-11	TCGA-CJ-4884-11	NO	NO	NO	NO	72	FEMALE	Kidney Clear Cell Renal Carcinoma	No	M0	NX	Stage III	T3a					Kidney		kidney clear cell carcinoma	Kidney
TCGA-B0-5100-01	TCGA-B0-5100-01	NO	NO	NO	NO	72	MALE	Kidney Clear Cell Renal Carcinoma	No	M0	NX	Stage III	T3a					Kidney		kidney clear cell carcinoma	Kidney
TCGA-B0-5100-11	TCGA-B0-5100-11	NO	NO	NO	NO	72	MALE	Kidney Clear Cell Renal Carcinoma	No	M0	NX	Stage III	T3a					Kidney		kidney clear cell carcinoma	Kidney
TCGA-CJ-4878-01	TCGA-CJ-4878-01	NO	NO	NO	NO	71	FEMALE	Kidney Clear Cell Renal Carcinoma	No	M0	NX	Stage III	T3a					Kidney		kidney clear cell carcinoma	Kidney
TCGA-CJ-4878-11	TCGA-CJ-4878-11	NO	NO	NO	NO	71	FEMALE	Kidney Clear Cell Renal Carcinoma	No	M0	NX	Stage III	T3a					Kidney		kidney clear cell carcinoma	Kidney
TCGA-BP-5178-01	TCGA-BP-5178-01	NO	NO	NO	NO	71	MALE	Kidney Clear Cell Renal Carcinoma	No	M1	NX	Stage IV	T3a					Kidney		kidney clear cell carcinoma	Kidney
TCGA-BP-5178-11	TCGA-BP-5178-11	NO	NO	NO	NO	71	MALE	Kidney Clear Cell Renal Carcinoma	No	M1	NX	Stage IV	T3a					Kidney		kidney clear cell carcinoma	Kidney
TCGA-CZ-4865-01	TCGA-CZ-4865-01	NO	NO	NO	NO	70	FEMALE	Kidney Clear Cell Renal Carcinoma	Yes	M0	NX	Stage I	T1a					Kidney		kidney clear cell carcinoma	Kidney
TCGA-CZ-4865-11	TCGA-CZ-4865-11	NO	NO	NO	NO	70	FEMALE	Kidney Clear Cell Renal Carcinoma	Yes	M0	NX	Stage I	T1a					Kidney		kidney clear cell carcinoma	Kidney
TCGA-BP-4799-01	TCGA-BP-4799-01	NO	NO	NO	NO	70	MALE	Kidney Clear Cell Renal Carcinoma	No	M0	N0	Stage III	T3b					Kidney		kidney clear cell carcinoma	Kidney
TCGA-BP-4799-11	TCGA-BP-4799-11	NO	NO	NO	NO	70	MALE	Kidney Clear Cell Renal Carcinoma	No	M0	N0	Stage III	T3b					Kidney		kidney clear cell carcinoma	Kidney
TCGA-CJ-4916-01	TCGA-CJ-4916-01	NO	NO	NO	NO	69	FEMALE	Kidney Clear Cell Renal Carcinoma	No	M0	NX	Stage III	T3a					Kidney		kidney clear cell carcinoma	Kidney
TCGA-CJ-4916-11	TCGA-CJ-4916-11	NO	NO	NO	NO	69	FEMALE	Kidney Clear Cell Renal Carcinoma	No	M0	NX	Stage III	T3a					Kidney		kidney clear cell carcinoma	Kidney
TCGA-BP-4760-01	TCGA-BP-4760-01	NO	NO	NO	NO	69	MALE	Kidney Clear Cell Renal Carcinoma	No	M0	NX	Stage I	T1a					Kidney		kidney clear cell carcinoma	Kidney
TCGA-BP-4760-11	TCGA-BP-4760-11	NO	NO	NO	NO	69	MALE	Kidney Clear Cell Renal Carcinoma	No	M0	NX	Stage I	T1a					Kidney		kidney clear cell carcinoma	Kidney
TCGA-BP-4784-01	TCGA-BP-4784-01	NO	NO	NO	NO	67	FEMALE	Kidney Clear Cell Renal Carcinoma	No	M0	NX	Stage I	T1a					Kidney		kidney clear cell carcinoma	Kidney
TCGA-BP-4784-11	TCGA-BP-4784-11	NO	NO	NO	NO	67	FEMALE	Kidney Clear Cell Renal Carcinoma	No	M0	NX	Stage I	T1a					Kidney		kidney clear cell carcinoma	Kidney
TCGA-BP-4335-01	TCGA-BP-4335-01	NO	NO	NO	NO	65	FEMALE	Kidney Clear Cell Renal Carcinoma	No	M1	N0	Stage IV	T3a					Kidney		kidney clear cell carcinoma	Kidney
TCGA-BP-4335-11	TCGA-BP-4335-11	NO	NO	NO	NO	65	FEMALE	Kidney Clear Cell Renal Carcinoma	No	M1	N0	Stage IV	T3a					Kidney		kidney clear cell carcinoma	Kidney
TCGA-CJ-4892-01	TCGA-CJ-4892-01	NO	NO	NO	NO	65	FEMALE	Kidney Clear Cell Renal Carcinoma	No	M0	N0	Stage I	T1b					Kidney		kidney clear cell carcinoma	Kidney
TCGA-CJ-4892-11	TCGA-CJ-4892-11	NO	NO	NO	NO	65	FEMALE	Kidney Clear Cell Renal Carcinoma	No	M0	N0	Stage I	T1b					Kidney		kidney clear cell carcinoma	Kidney
TCGA-CJ-4920-01	TCGA-CJ-4920-01	NO	NO	NO	NO	64	FEMALE	Kidney Clear Cell Renal Carcinoma	No	M0	NX	Stage I	T1b					Kidney		kidney clear cell carcinoma	Kidney
TCGA-CJ-4920-11	TCGA-CJ-4920-11	NO	NO	NO	NO	64	FEMALE	Kidney Clear Cell Renal Carcinoma	No	M0	NX	Stage I	T1b					Kidney		kidney clear cell carcinoma	Kidney
TCGA-BP-4343-01	TCGA-BP-4343-01	NO	NO	NO	NO	64	MALE	Kidney Clear Cell Renal Carcinoma	No	M0	N0	Stage III	T3a					Kidney		kidney clear cell carcinoma	Kidney
TCGA-BP-4343-11	TCGA-BP-4343-11	NO	NO	NO	NO	64	MALE	Kidney Clear Cell Renal Carcinoma	No	M0	N0	Stage III	T3a					Kidney		kidney clear cell carcinoma	Kidney
TCGA-CJ-4889-01	TCGA-CJ-4889-01	NO	NO	NO	NO	63	FEMALE	Kidney Clear Cell Renal Carcinoma	No	M0	NX	Stage I	T1a					Kidney		kidney clear cell carcinoma	Kidney
TCGA-CJ-4889-11	TCGA-CJ-4889-11	NO	NO	NO	NO	63	FEMALE	Kidney Clear Cell Renal Carcinoma	No	M0	NX	Stage I	T1a					Kidney		kidney clear cell carcinoma	Kidney
TCGA-CZ-4861-01	TCGA-CZ-4861-01	NO	NO	NO	NO	63	MALE	Kidney Clear Cell Renal Carcinoma	Yes	M0	NX	Stage II	T2					Kidney		kidney clear cell carcinoma	Kidney
TCGA-CZ-4861-11	TCGA-CZ-4861-11	NO	NO	NO	NO	63	MALE	Kidney Clear Cell Renal Carcinoma	Yes	M0	NX	Stage II	T2					Kidney		kidney clear cell carcinoma	Kidney
TCGA-CZ-5459-01	TCGA-CZ-5459-01	NO	NO	NO	NO	63	MALE	Kidney Clear Cell Renal Carcinoma	No	M0	NX	Stage III	T3b					Kidney		kidney clear cell carcinoma	Kidney
TCGA-CZ-5459-11	TCGA-CZ-5459-11	NO	NO	NO	NO	63	MALE	Kidney Clear Cell Renal Carcinoma	No	M0	NX	Stage III	T3b					Kidney		kidney clear cell carcinoma	Kidney
TCGA-BP-5010-01	TCGA-BP-5010-01	NO	NO	NO	NO	63	MALE	Kidney Clear Cell Renal Carcinoma	No	M0	N0	Stage III	T3a					Kidney		kidney clear cell carcinoma	Kidney
TCGA-BP-5010-11	TCGA-BP-5010-11	NO	NO	NO	NO	63	MALE	Kidney Clear Cell Renal Carcinoma	No	M0	N0	Stage III	T3a					Kidney		kidney clear cell carcinoma	Kidney
TCGA-CJ-4905-01	TCGA-CJ-4905-01	NO	NO	NO	NO	62	FEMALE	Kidney Clear Cell Renal Carcinoma	No	M0	NX	Stage I	T1a					Kidney		kidney clear cell carcinoma	Kidney
TCGA-CJ-4905-11	TCGA-CJ-4905-11	NO	NO	NO	NO	62	FEMALE	Kidney Clear Cell Renal Carcinoma	No	M0	NX	Stage I	T1a					Kidney		kidney clear cell carcinoma	Kidney
TCGA-BP-4771-01	TCGA-BP-4771-01	NO	NO	NO	NO	62	MALE	Kidney Clear Cell Renal Carcinoma	Yes	M1	N0	Stage IV	T3a					Kidney		kidney clear cell carcinoma	Kidney
TCGA-BP-4771-11	TCGA-BP-4771-11	NO	NO	NO	NO	62	MALE	Kidney Clear Cell Renal Carcinoma	Yes	M1	N0	Stage IV	T3a					Kidney		kidney clear cell carcinoma	Kidney
TCGA-CJ-4912-01	TCGA-CJ-4912-01	NO	NO	NO	NO	61	MALE	Kidney Clear Cell Renal Carcinoma	No	M0	NX	Stage II	T2					Kidney		kidney clear cell carcinoma	Kidney
TCGA-CJ-4912-11	TCGA-CJ-4912-11	NO	NO	NO	NO	61	MALE	Kidney Clear Cell Renal Carcinoma	No	M0	NX	Stage II	T2					Kidney		kidney clear cell carcinoma	Kidney
TCGA-CJ-4902-01	TCGA-CJ-4902-01	NO	NO	NO	NO	61	MALE	Kidney Clear Cell Renal Carcinoma	No	M0	NX	Stage III	T3a					Kidney		kidney clear cell carcinoma	Kidney
TCGA-CJ-4902-11	TCGA-CJ-4902-11	NO	NO	NO	NO	61	MALE	Kidney Clear Cell Renal Carcinoma	No	M0	NX	Stage III	T3a					Kidney		kidney clear cell carcinoma	Kidney
TCGA-CJ-5684-01	TCGA-CJ-5684-01	NO	NO	NO	NO	61	MALE	Kidney Clear Cell Renal Carcinoma	No	M0	NX	Stage III	T3a					Kidney		kidney clear cell carcinoma	Kidney
TCGA-BP-4787-01	TCGA-BP-4787-01	NO	NO	NO	NO	59	FEMALE	Kidney Clear Cell Renal Carcinoma	No	M1	N0	Stage IV	T3a					Kidney		kidney clear cell carcinoma	Kidney
TCGA-BP-4787-11	TCGA-BP-4787-11	NO	NO	NO	NO	59	FEMALE	Kidney Clear Cell Renal Carcinoma	No	M1	N0	Stage IV	T3a					Kidney		kidney clear cell carcinoma	Kidney
TCGA-CJ-5686-01	TCGA-CJ-5686-01	NO	NO	NO	NO	59	FEMALE	Kidney Clear Cell Renal Carcinoma	No	M0	NX	Stage I	T1b					Kidney		kidney clear cell carcinoma	Kidney
TCGA-CJ-4907-01	TCGA-CJ-4907-01	NO	NO	NO	NO	58	MALE	Kidney Clear Cell Renal Carcinoma	No	M0	NX	Stage III	T3b					Kidney		kidney clear cell carcinoma	Kidney
TCGA-CJ-4907-11	TCGA-CJ-4907-11	NO	NO	NO	NO	58	MALE	Kidney Clear Cell Renal Carcinoma	No	M0	NX	Stage III	T3b					Kidney		kidney clear cell carcinoma	Kidney
TCGA-CJ-4891-01	TCGA-CJ-4891-01	NO	NO	NO	NO	57	FEMALE	Kidney Clear Cell Renal Carcinoma	No	M0	N0	Stage III	T3c					Kidney		kidney clear cell carcinoma	Kidney
TCGA-CJ-4891-11	TCGA-CJ-4891-11	NO	NO	NO	NO	57	FEMALE	Kidney Clear Cell Renal Carcinoma	No	M0	N0	Stage III	T3c					Kidney		kidney clear cell carcinoma	Kidney
TCGA-CJ-4882-01	TCGA-CJ-4882-01	NO	NO	NO	NO	57	MALE	Kidney Clear Cell Renal Carcinoma	No	M0	NX	Stage III	T3a					Kidney		kidney clear cell carcinoma	Kidney
TCGA-CJ-4882-11	TCGA-CJ-4882-11	NO	NO	NO	NO	57	MALE	Kidney Clear Cell Renal Carcinoma	No	M0	NX	Stage III	T3a					Kidney		kidney clear cell carcinoma	Kidney
TCGA-BP-4782-01	TCGA-BP-4782-01	NO	NO	NO	NO	55	FEMALE	Kidney Clear Cell Renal Carcinoma	No	M0	NX	Stage I	T1a					Kidney		kidney clear cell carcinoma	Kidney
TCGA-BP-4782-11	TCGA-BP-4782-11	NO	NO	NO	NO	55	FEMALE	Kidney Clear Cell Renal Carcinoma	No	M0	NX	Stage I	T1a					Kidney		kidney clear cell carcinoma	Kidney
TCGA-BP-4351-01	TCGA-BP-4351-01	NO	NO	NO	NO	51	FEMALE	Kidney Clear Cell Renal Carcinoma	No	M0	N0	Stage III	T3a					Kidney		kidney clear cell carcinoma	Kidney
TCGA-BP-4351-11	TCGA-BP-4351-11	NO	NO	NO	NO	51	FEMALE	Kidney Clear Cell Renal Carcinoma	No	M0	N0	Stage III	T3a					Kidney		kidney clear cell carcinoma	Kidney
TCGA-CZ-4863-01	TCGA-CZ-4863-01	NO	NO	NO	NO	51	FEMALE	Kidney Clear Cell Renal Carcinoma	No	M0	N0	Stage III	T3b					Kidney		kidney clear cell carcinoma	Kidney
TCGA-CZ-4863-11	TCGA-CZ-4863-11	NO	NO	NO	NO	51	FEMALE	Kidney Clear Cell Renal Carcinoma	No	M0	N0	Stage III	T3b					Kidney		kidney clear cell carcinoma	Kidney
TCGA-CJ-4903-01	TCGA-CJ-4903-01	NO	NO	NO	NO	50	MALE	Kidney Clear Cell Renal Carcinoma	No	M0	NX	Stage I	T1b					Kidney		kidney clear cell carcinoma	Kidney
TCGA-CJ-4903-11	TCGA-CJ-4903-11	NO	NO	NO	NO	50	MALE	Kidney Clear Cell Renal Carcinoma	No	M0	NX	Stage I	T1b					Kidney		kidney clear cell carcinoma	Kidney
TCGA-BP-4789-01	TCGA-BP-4789-01	NO	NO	NO	NO	48	MALE	Kidney Clear Cell Renal Carcinoma	No	M0	NX	Stage I	T1a					Kidney		kidney clear cell carcinoma	Kidney
TCGA-BP-4789-11	TCGA-BP-4789-11	NO	NO	NO	NO	48	MALE	Kidney Clear Cell Renal Carcinoma	No	M0	NX	Stage I	T1a					Kidney		kidney clear cell carcinoma	Kidney
TCGA-CJ-4901-01	TCGA-CJ-4901-01	NO	NO	NO	NO	47	MALE	Kidney Clear Cell Renal Carcinoma	No	M0	NX	Stage III	T3b					Kidney		kidney clear cell carcinoma	Kidney
TCGA-CJ-4901-11	TCGA-CJ-4901-11	NO	NO	NO	NO	47	MALE	Kidney Clear Cell Renal Carcinoma	No	M0	NX	Stage III	T3b					Kidney		kidney clear cell carcinoma	Kidney
TCGA-CJ-4886-01	TCGA-CJ-4886-01	NO	NO	NO	NO	42	FEMALE	Kidney Clear Cell Renal Carcinoma	No	M0	NX	Stage I	T1a					Kidney		kidney clear cell carcinoma	Kidney
TCGA-CJ-4886-11	TCGA-CJ-4886-11	NO	NO	NO	NO	42	FEMALE	Kidney Clear Cell Renal Carcinoma	No	M0	NX	Stage I	T1a					Kidney		kidney clear cell carcinoma	Kidney
TCGA-CJ-4899-01	TCGA-CJ-4899-01	NO	NO	NO	NO	42	MALE	Kidney Clear Cell Renal Carcinoma	No	M0	NX	Stage I	T1b					Kidney		kidney clear cell carcinoma	Kidney
TCGA-CJ-4899-11	TCGA-CJ-4899-11	NO	NO	NO	NO	42	MALE	Kidney Clear Cell Renal Carcinoma	No	M0	NX	Stage I	T1b					Kidney		kidney clear cell carcinoma	Kidney
TCGA-CJ-4908-01	TCGA-CJ-4908-01	NO	NO	NO	NO	38	MALE	Kidney Clear Cell Renal Carcinoma	No	M0	NX	Stage I	T1a					Kidney		kidney clear cell carcinoma	Kidney
TCGA-CJ-4908-11	TCGA-CJ-4908-11	NO	NO	NO	NO	38	MALE	Kidney Clear Cell Renal Carcinoma	No	M0	NX	Stage I	T1a					Kidney		kidney clear cell carcinoma	Kidney
TCGA-BP-4797-01	TCGA-BP-4797-01	NO	NO	NO	NO	34	MALE	Kidney Clear Cell Renal Carcinoma	No	M0	N0	Stage III	T3b					Kidney		kidney clear cell carcinoma	Kidney
TCGA-BP-4797-11	TCGA-BP-4797-11	NO	NO	NO	NO	34	MALE	Kidney Clear Cell Renal Carcinoma	No	M0	N0	Stage III	T3b					Kidney		kidney clear cell carcinoma	Kidney
TCGA-A3-3347-01	TCGA-A3-3347-01	NO	NO	NO	YES	76	FEMALE	Kidney Clear Cell Renal Carcinoma	No	M0	N1	Stage III	T1b					Kidney		kidney clear cell carcinoma	Kidney
TCGA-A3-3347-11	TCGA-A3-3347-11	NO	NO	NO	YES	76	FEMALE	Kidney Clear Cell Renal Carcinoma	No	M0	N1	Stage III	T1b					Kidney		kidney clear cell carcinoma	Kidney
TCGA-BP-4352-01	TCGA-BP-4352-01	NO	NO	NO	YES	74	FEMALE	Kidney Clear Cell Renal Carcinoma	No	M1	N0	Stage IV	T3b					Kidney		kidney clear cell carcinoma	Kidney
TCGA-BP-4352-11	TCGA-BP-4352-11	NO	NO	NO	YES	74	FEMALE	Kidney Clear Cell Renal Carcinoma	No	M1	N0	Stage IV	T3b					Kidney		kidney clear cell carcinoma	Kidney
TCGA-BP-5183-01	TCGA-BP-5183-01	NO	NO	NO	YES	57	MALE	Kidney Clear Cell Renal Carcinoma	No	M0	NX	Stage III	T3a					Kidney		kidney clear cell carcinoma	Kidney
TCGA-BP-5183-11	TCGA-BP-5183-11	NO	NO	NO	YES	57	MALE	Kidney Clear Cell Renal Carcinoma	No	M0	NX	Stage III	T3a					Kidney		kidney clear cell carcinoma	Kidney
TCGA-A3-3335-01	TCGA-A3-3335-01	NO	NO	NO	YES	41	MALE	Kidney Clear Cell Renal Carcinoma	No	M0	N0	Stage II	T2a	NO		NO		Kidney		kidney clear cell carcinoma	Kidney
TCGA-A3-3335-11	TCGA-A3-3335-11	NO	NO	NO	YES	41	MALE	Kidney Clear Cell Renal Carcinoma	No	M0	N0	Stage II	T2a	NO		NO		Kidney		kidney clear cell carcinoma	Kidney
TCGA-CZ-4858-01	TCGA-CZ-4858-01	NO	NO	NO	YES	39	MALE	Kidney Clear Cell Renal Carcinoma	No	M0	NX	Stage II	T2					Kidney		kidney clear cell carcinoma	Kidney
TCGA-CZ-4858-11	TCGA-CZ-4858-11	NO	NO	NO	YES	39	MALE	Kidney Clear Cell Renal Carcinoma	No	M0	NX	Stage II	T2					Kidney		kidney clear cell carcinoma	Kidney
TCGA-BP-5185-01	TCGA-BP-5185-01	NO	NO	NO		56	MALE	Kidney Clear Cell Renal Carcinoma	No	M0	NX	Stage I	T1a					Kidney		kidney clear cell carcinoma	Kidney
TCGA-BP-5185-11	TCGA-BP-5185-11	NO	NO	NO		56	MALE	Kidney Clear Cell Renal Carcinoma	No	M0	NX	Stage I	T1a					Kidney		kidney clear cell carcinoma	Kidney
TCGA-B0-5102-01	TCGA-B0-5102-01	NO	NO	YES	NO	74	FEMALE	Kidney Clear Cell Renal Carcinoma	No	M0	NX	Stage I	T1					Kidney		kidney clear cell carcinoma	Kidney
TCGA-B0-5102-11	TCGA-B0-5102-11	NO	NO	YES	NO	74	FEMALE	Kidney Clear Cell Renal Carcinoma	No	M0	NX	Stage I	T1					Kidney		kidney clear cell carcinoma	Kidney
TCGA-CW-5587-01	TCGA-CW-5587-01	NO	NO	YES	NO	62	FEMALE	Kidney Clear Cell Renal Carcinoma	No	M0	N0	Stage III	T3b					Kidney		kidney clear cell carcinoma	Kidney
TCGA-CW-5587-11	TCGA-CW-5587-11	NO	NO	YES	NO	62	FEMALE	Kidney Clear Cell Renal Carcinoma	No	M0	N0	Stage III	T3b					Kidney		kidney clear cell carcinoma	Kidney
TCGA-DV-5574-01	TCGA-DV-5574-01	NO	NO	YES	NO	37	MALE	Kidney Clear Cell Renal Carcinoma	No	M0	NX	Stage I	T1a	NO		NO		Kidney		kidney clear cell carcinoma	Kidney
TCGA-B0-5109-01	TCGA-B0-5109-01	NO	NO	YES		69	MALE	Kidney Clear Cell Renal Carcinoma	No	M0	N1	Stage III	T3b					Kidney		kidney clear cell carcinoma	Kidney
TCGA-B0-5109-11	TCGA-B0-5109-11	NO	NO	YES		69	MALE	Kidney Clear Cell Renal Carcinoma	No	M0	N1	Stage III	T3b					Kidney		kidney clear cell carcinoma	Kidney
TCGA-DV-A4W0-01	TCGA-DV-A4W0-01	NO	NO	YES		55	MALE	Kidney Clear Cell Renal Carcinoma	No	MX	NX	Stage I	T1b	NO		NO	2	Kidney	1968	kidney clear cell carcinoma	Kidney
TCGA-DV-A4W0-05	TCGA-DV-A4W0-05	NO	NO	YES		55	MALE	Kidney Clear Cell Renal Carcinoma	No	MX	NX	Stage I	T1b	NO		NO	2	Kidney	1968	kidney clear cell carcinoma	Kidney
TCGA-CW-5584-01	TCGA-CW-5584-01	NO	NO		NO	74	MALE	Kidney Clear Cell Renal Carcinoma	No	M0	N1	Stage III	T3b					Kidney		kidney clear cell carcinoma	Kidney
TCGA-CW-5584-11	TCGA-CW-5584-11	NO	NO		NO	74	MALE	Kidney Clear Cell Renal Carcinoma	No	M0	N1	Stage III	T3b					Kidney		kidney clear cell carcinoma	Kidney
TCGA-B8-4620-01	TCGA-B8-4620-01	NO	NO		NO	70	FEMALE	Kidney Clear Cell Renal Carcinoma	No	M0	N0	Stage III	T3a	NO	1983	NO	3	Kidney		kidney clear cell carcinoma	Kidney
TCGA-B8-4620-11	TCGA-B8-4620-11	NO	NO		NO	70	FEMALE	Kidney Clear Cell Renal Carcinoma	No	M0	N0	Stage III	T3a	NO	1983	NO	3	Kidney		kidney clear cell carcinoma	Kidney
TCGA-G6-A8L6-01	TCGA-G6-A8L6-01	NO	NO		NO	55	MALE	Kidney Clear Cell Renal Carcinoma	No	MX	NX	Stage IV	T2a	NO		YES	1	Kidney		kidney clear cell carcinoma	Kidney
TCGA-B0-5710-01	TCGA-B0-5710-01	NO	NO		YES	57	MALE	Kidney Clear Cell Renal Carcinoma	No	M0	N0	Stage I	T1b	NO		NO		Kidney		kidney clear cell carcinoma	Kidney
TCGA-B0-5710-11	TCGA-B0-5710-11	NO	NO		YES	57	MALE	Kidney Clear Cell Renal Carcinoma	No	M0	N0	Stage I	T1b	NO		NO		Kidney		kidney clear cell carcinoma	Kidney
TCGA-B0-5711-01	TCGA-B0-5711-01	NO	NO		YES	50	MALE	Kidney Clear Cell Renal Carcinoma	No	M0	NX	Stage III	T3b	NO		NO		Kidney		kidney clear cell carcinoma	Kidney
TCGA-B0-5711-11	TCGA-B0-5711-11	NO	NO		YES	50	MALE	Kidney Clear Cell Renal Carcinoma	No	M0	NX	Stage III	T3b	NO		NO		Kidney		kidney clear cell carcinoma	Kidney
TCGA-CJ-4873-01	TCGA-CJ-4873-01	NO	NO			85	FEMALE	Kidney Clear Cell Renal Carcinoma	No	M0	N0	Stage III	T3a					Kidney		kidney clear cell carcinoma	Kidney
TCGA-CJ-4873-11	TCGA-CJ-4873-11	NO	NO			85	FEMALE	Kidney Clear Cell Renal Carcinoma	No	M0	N0	Stage III	T3a					Kidney		kidney clear cell carcinoma	Kidney
TCGA-CJ-4874-01	TCGA-CJ-4874-01	NO	NO			73	FEMALE	Kidney Clear Cell Renal Carcinoma	No	M0	N0	Stage I	T1b					Kidney		kidney clear cell carcinoma	Kidney
TCGA-CJ-4874-11	TCGA-CJ-4874-11	NO	NO			73	FEMALE	Kidney Clear Cell Renal Carcinoma	No	M0	N0	Stage I	T1b					Kidney		kidney clear cell carcinoma	Kidney
TCGA-B0-5696-01	TCGA-B0-5696-01	NO	NO			69	MALE	Kidney Clear Cell Renal Carcinoma	No	M0	N0	Stage III	T3a	NO		NO		Kidney		kidney clear cell carcinoma	Kidney
TCGA-B0-5696-11	TCGA-B0-5696-11	NO	NO			69	MALE	Kidney Clear Cell Renal Carcinoma	No	M0	N0	Stage III	T3a	NO		NO		Kidney		kidney clear cell carcinoma	Kidney
TCGA-CJ-4876-01	TCGA-CJ-4876-01	NO	NO			57	MALE	Kidney Clear Cell Renal Carcinoma	No	M0	N0	Stage II	T2b					Kidney		kidney clear cell carcinoma	Kidney
TCGA-CJ-4876-11	TCGA-CJ-4876-11	NO	NO			57	MALE	Kidney Clear Cell Renal Carcinoma	No	M0	N0	Stage II	T2b					Kidney		kidney clear cell carcinoma	Kidney
TCGA-CJ-4872-01	TCGA-CJ-4872-01	NO	NO			51	MALE	Kidney Clear Cell Renal Carcinoma	No	M0	N0	Stage I	T1b					Kidney		kidney clear cell carcinoma	Kidney
TCGA-CJ-4872-11	TCGA-CJ-4872-11	NO	NO			51	MALE	Kidney Clear Cell Renal Carcinoma	No	M0	N0	Stage I	T1b					Kidney		kidney clear cell carcinoma	Kidney
TCGA-B0-4827-01	TCGA-B0-4827-01		YES	NO	YES	77	FEMALE	Kidney Clear Cell Renal Carcinoma	No	M0	N0	Stage III	T3b					Kidney		kidney clear cell carcinoma	Kidney
TCGA-B0-4827-11	TCGA-B0-4827-11		YES	NO	YES	77	FEMALE	Kidney Clear Cell Renal Carcinoma	No	M0	N0	Stage III	T3b					Kidney		kidney clear cell carcinoma	Kidney
TCGA-B0-5081-01	TCGA-B0-5081-01		YES		NO	79	FEMALE	Kidney Clear Cell Renal Carcinoma	No	M0	N0	Stage III	T3b					Kidney		kidney clear cell carcinoma	Kidney
TCGA-B0-5081-11	TCGA-B0-5081-11		YES		NO	79	FEMALE	Kidney Clear Cell Renal Carcinoma	No	M0	N0	Stage III	T3b					Kidney		kidney clear cell carcinoma	Kidney
TCGA-B0-4844-01	TCGA-B0-4844-01		YES			60	MALE	Kidney Clear Cell Renal Carcinoma	No	M1	NX	Stage IV	T3a					Kidney		kidney clear cell carcinoma	Kidney
TCGA-B0-4844-11	TCGA-B0-4844-11		YES			60	MALE	Kidney Clear Cell Renal Carcinoma	No	M1	NX	Stage IV	T3a					Kidney		kidney clear cell carcinoma	Kidney
TCGA-B0-4846-01	TCGA-B0-4846-01		YES			52	MALE	Kidney Clear Cell Renal Carcinoma	Yes	M1	N0	Stage IV	T3a					Kidney		kidney clear cell carcinoma	Kidney
TCGA-B0-4846-11	TCGA-B0-4846-11		YES			52	MALE	Kidney Clear Cell Renal Carcinoma	Yes	M1	N0	Stage IV	T3a					Kidney		kidney clear cell carcinoma	Kidney
TCGA-BP-4355-01	TCGA-BP-4355-01		NO	NO	NO	59	FEMALE	Kidney Clear Cell Renal Carcinoma	No	M0	NX	Stage III	T3a					Kidney		kidney clear cell carcinoma	Kidney
TCGA-BP-4355-11	TCGA-BP-4355-11		NO	NO	NO	59	FEMALE	Kidney Clear Cell Renal Carcinoma	No	M0	NX	Stage III	T3a					Kidney		kidney clear cell carcinoma	Kidney
TCGA-A3-3362-01	TCGA-A3-3362-01			NO	NO	60	FEMALE	Kidney Clear Cell Renal Carcinoma	No	M0	N0	Stage I	T1a					Kidney		kidney clear cell carcinoma	Kidney
TCGA-A3-3362-11	TCGA-A3-3362-11			NO	NO	60	FEMALE	Kidney Clear Cell Renal Carcinoma	No	M0	N0	Stage I	T1a					Kidney		kidney clear cell carcinoma	Kidney
TCGA-CW-5589-01	TCGA-CW-5589-01			NO	NO	52	MALE	Kidney Clear Cell Renal Carcinoma	No	M0	NX	Stage I	T1a					Kidney		kidney clear cell carcinoma	Kidney
TCGA-CW-5589-11	TCGA-CW-5589-11			NO	NO	52	MALE	Kidney Clear Cell Renal Carcinoma	No	M0	NX	Stage I	T1a					Kidney		kidney clear cell carcinoma	Kidney
TCGA-BP-5200-01	TCGA-BP-5200-01			NO	NO	44	MALE	Kidney Clear Cell Renal Carcinoma	No	M0	NX	Stage II	T2					Kidney		kidney clear cell carcinoma	Kidney
TCGA-BP-5200-11	TCGA-BP-5200-11			NO	NO	44	MALE	Kidney Clear Cell Renal Carcinoma	No	M0	NX	Stage II	T2					Kidney		kidney clear cell carcinoma	Kidney
TCGA-A3-3351-01	TCGA-A3-3351-01			NO	NO	42	MALE	Kidney Clear Cell Renal Carcinoma	No	M0	N0	Stage II	T2a					Kidney		kidney clear cell carcinoma	Kidney
TCGA-A3-3351-11	TCGA-A3-3351-11			NO	NO	42	MALE	Kidney Clear Cell Renal Carcinoma	No	M0	N0	Stage II	T2a					Kidney		kidney clear cell carcinoma	Kidney
TCGA-DV-5567-01	TCGA-DV-5567-01			NO	NO	40	FEMALE	Kidney Clear Cell Renal Carcinoma	No	M0	NX	Stage I	T1a	NO		NO		Kidney		kidney clear cell carcinoma	Kidney
TCGA-A3-3349-01	TCGA-A3-3349-01			NO	NO	34	FEMALE	Kidney Clear Cell Renal Carcinoma	No	M0	N0	Stage I	T1b					Kidney		kidney clear cell carcinoma	Kidney
TCGA-A3-3349-11	TCGA-A3-3349-11			NO	NO	34	FEMALE	Kidney Clear Cell Renal Carcinoma	No	M0	N0	Stage I	T1b					Kidney		kidney clear cell carcinoma	Kidney
TCGA-B0-4852-01	TCGA-B0-4852-01			NO	YES	78	FEMALE	Kidney Clear Cell Renal Carcinoma	No	M0	N0	Stage II	T2					Kidney		kidney clear cell carcinoma	Kidney
TCGA-B0-4852-11	TCGA-B0-4852-11			NO	YES	78	FEMALE	Kidney Clear Cell Renal Carcinoma	No	M0	N0	Stage II	T2					Kidney		kidney clear cell carcinoma	Kidney
TCGA-B0-4698-01	TCGA-B0-4698-01			NO		75	MALE	Kidney Clear Cell Renal Carcinoma	No	M0	NX	Stage IV	T4					Kidney		kidney clear cell carcinoma	Kidney
TCGA-B0-4698-11	TCGA-B0-4698-11			NO		75	MALE	Kidney Clear Cell Renal Carcinoma	No	M0	NX	Stage IV	T4					Kidney		kidney clear cell carcinoma	Kidney
TCGA-B0-4693-01	TCGA-B0-4693-01			NO		72	FEMALE	Kidney Clear Cell Renal Carcinoma	No	M0	N0	Stage III	T3a					Kidney		kidney clear cell carcinoma	Kidney
TCGA-B0-4693-11	TCGA-B0-4693-11			NO		72	FEMALE	Kidney Clear Cell Renal Carcinoma	No	M0	N0	Stage III	T3a					Kidney		kidney clear cell carcinoma	Kidney
TCGA-B0-4694-01	TCGA-B0-4694-01			NO		72	MALE	Kidney Clear Cell Renal Carcinoma	No	M0	NX	Stage III	T3b					Kidney		kidney clear cell carcinoma	Kidney
TCGA-B0-4694-11	TCGA-B0-4694-11			NO		72	MALE	Kidney Clear Cell Renal Carcinoma	No	M0	NX	Stage III	T3b					Kidney		kidney clear cell carcinoma	Kidney
TCGA-BP-4159-01	TCGA-BP-4159-01			NO		70	MALE	Kidney Clear Cell Renal Carcinoma	No	M0	N0	Stage I	T1b					Kidney		kidney clear cell carcinoma	Kidney
TCGA-BP-4159-11	TCGA-BP-4159-11			NO		70	MALE	Kidney Clear Cell Renal Carcinoma	No	M0	N0	Stage I	T1b					Kidney		kidney clear cell carcinoma	Kidney
TCGA-B0-4690-01	TCGA-B0-4690-01			NO		65	MALE	Kidney Clear Cell Renal Carcinoma	No	M1	N0	Stage IV	T4					Kidney		kidney clear cell carcinoma	Kidney
TCGA-B0-4690-11	TCGA-B0-4690-11			NO		65	MALE	Kidney Clear Cell Renal Carcinoma	No	M1	N0	Stage IV	T4					Kidney		kidney clear cell carcinoma	Kidney
TCGA-B0-4843-01	TCGA-B0-4843-01			NO		57	MALE	Kidney Clear Cell Renal Carcinoma	No	M0	N0	Stage III	T3a					Kidney		kidney clear cell carcinoma	Kidney
TCGA-B0-4843-11	TCGA-B0-4843-11			NO		57	MALE	Kidney Clear Cell Renal Carcinoma	No	M0	N0	Stage III	T3a					Kidney		kidney clear cell carcinoma	Kidney
TCGA-B0-4691-01	TCGA-B0-4691-01			NO		55	MALE	Kidney Clear Cell Renal Carcinoma	No	M1	N0	Stage IV	T2					Kidney		kidney clear cell carcinoma	Kidney
TCGA-B0-4691-11	TCGA-B0-4691-11			NO		55	MALE	Kidney Clear Cell Renal Carcinoma	No	M1	N0	Stage IV	T2					Kidney		kidney clear cell carcinoma	Kidney
TCGA-B0-4848-01	TCGA-B0-4848-01			NO		54	MALE	Kidney Clear Cell Renal Carcinoma	No	M0	NX	Stage III	T3b					Kidney		kidney clear cell carcinoma	Kidney
TCGA-B0-4848-11	TCGA-B0-4848-11			NO		54	MALE	Kidney Clear Cell Renal Carcinoma	No	M0	NX	Stage III	T3b					Kidney		kidney clear cell carcinoma	Kidney
TCGA-B0-4849-01	TCGA-B0-4849-01			NO		51	MALE	Kidney Clear Cell Renal Carcinoma	No	M0	NX	Stage III	T3a					Kidney		kidney clear cell carcinoma	Kidney
TCGA-B0-4849-11	TCGA-B0-4849-11			NO		51	MALE	Kidney Clear Cell Renal Carcinoma	No	M0	NX	Stage III	T3a					Kidney		kidney clear cell carcinoma	Kidney
TCGA-B0-4697-01	TCGA-B0-4697-01			NO		46	FEMALE	Kidney Clear Cell Renal Carcinoma	No	M1	NX	Stage IV	T3b					Kidney		kidney clear cell carcinoma	Kidney
TCGA-B0-4697-11	TCGA-B0-4697-11			NO		46	FEMALE	Kidney Clear Cell Renal Carcinoma	No	M1	NX	Stage IV	T3b					Kidney		kidney clear cell carcinoma	Kidney
TCGA-B0-4688-01	TCGA-B0-4688-01			NO		46	MALE	Kidney Clear Cell Renal Carcinoma	No	M1	N0	Stage IV	T4					Kidney		kidney clear cell carcinoma	Kidney
TCGA-B0-4688-11	TCGA-B0-4688-11			NO		46	MALE	Kidney Clear Cell Renal Carcinoma	No	M1	N0	Stage IV	T4					Kidney		kidney clear cell carcinoma	Kidney
TCGA-A3-3317-01	TCGA-A3-3317-01			YES	YES	67	MALE	Kidney Clear Cell Renal Carcinoma	No	M0	N0	Stage II	T2					Kidney		kidney clear cell carcinoma	Kidney
TCGA-A3-3317-11	TCGA-A3-3317-11			YES	YES	67	MALE	Kidney Clear Cell Renal Carcinoma	No	M0	N0	Stage II	T2					Kidney		kidney clear cell carcinoma	Kidney
TCGA-AK-3434-01	TCGA-AK-3434-01			YES		72	MALE	Kidney Clear Cell Renal Carcinoma	No	M0	NX	Stage I	T1b					Kidney		kidney clear cell carcinoma	Kidney
TCGA-A3-3382-01	TCGA-A3-3382-01			YES		69	MALE	Kidney Clear Cell Renal Carcinoma	No	M0	NX	Stage I	T1b					Kidney		kidney clear cell carcinoma	Kidney
TCGA-A3-3382-11	TCGA-A3-3382-11			YES		69	MALE	Kidney Clear Cell Renal Carcinoma	No	M0	NX	Stage I	T1b					Kidney		kidney clear cell carcinoma	Kidney
TCGA-B0-4833-01	TCGA-B0-4833-01				NO	82	FEMALE	Kidney Clear Cell Renal Carcinoma	No	M0	N0	Stage I	T1b					Kidney		kidney clear cell carcinoma	Kidney
TCGA-B0-4833-11	TCGA-B0-4833-11				NO	82	FEMALE	Kidney Clear Cell Renal Carcinoma	No	M0	N0	Stage I	T1b					Kidney		kidney clear cell carcinoma	Kidney
TCGA-EU-5907-01	TCGA-EU-5907-01				NO	81	MALE	Kidney Clear Cell Renal Carcinoma	No	M0	NX	Stage III	T3a				1	Kidney		kidney clear cell carcinoma	Kidney
TCGA-B0-4822-01	TCGA-B0-4822-01				NO	78	MALE	Kidney Clear Cell Renal Carcinoma	No	M0	NX	Stage II	T2					Kidney		kidney clear cell carcinoma	Kidney
TCGA-B0-4822-11	TCGA-B0-4822-11				NO	78	MALE	Kidney Clear Cell Renal Carcinoma	No	M0	NX	Stage II	T2					Kidney		kidney clear cell carcinoma	Kidney
TCGA-B0-4821-01	TCGA-B0-4821-01				NO	68	FEMALE	Kidney Clear Cell Renal Carcinoma	No	M0	N0	Stage III	T3b					Kidney		kidney clear cell carcinoma	Kidney
TCGA-B0-4821-11	TCGA-B0-4821-11				NO	68	FEMALE	Kidney Clear Cell Renal Carcinoma	No	M0	N0	Stage III	T3b					Kidney		kidney clear cell carcinoma	Kidney
TCGA-CZ-5457-01	TCGA-CZ-5457-01				NO	62	MALE	Kidney Clear Cell Renal Carcinoma	No	M0	NX	Stage III	T3a					Kidney		kidney clear cell carcinoma	Kidney
TCGA-CZ-5457-11	TCGA-CZ-5457-11				NO	62	MALE	Kidney Clear Cell Renal Carcinoma	No	M0	NX	Stage III	T3a					Kidney		kidney clear cell carcinoma	Kidney
TCGA-B0-4836-01	TCGA-B0-4836-01				NO	61	MALE	Kidney Clear Cell Renal Carcinoma	No	M1	NX	Stage IV	T3b					Kidney		kidney clear cell carcinoma	Kidney
TCGA-B0-4836-11	TCGA-B0-4836-11				NO	61	MALE	Kidney Clear Cell Renal Carcinoma	No	M1	NX	Stage IV	T3b					Kidney		kidney clear cell carcinoma	Kidney
TCGA-B0-5088-01	TCGA-B0-5088-01				NO	53	MALE	Kidney Clear Cell Renal Carcinoma	No	M0	N0	Stage I	T1b					Kidney		kidney clear cell carcinoma	Kidney
TCGA-B0-5088-11	TCGA-B0-5088-11				NO	53	MALE	Kidney Clear Cell Renal Carcinoma	No	M0	N0	Stage I	T1b					Kidney		kidney clear cell carcinoma	Kidney
TCGA-B0-4818-01	TCGA-B0-4818-01				YES	68	FEMALE	Kidney Clear Cell Renal Carcinoma	No	M0	NX	Stage II	T2					Kidney		kidney clear cell carcinoma	Kidney
TCGA-B0-4818-11	TCGA-B0-4818-11				YES	68	FEMALE	Kidney Clear Cell Renal Carcinoma	No	M0	NX	Stage II	T2					Kidney		kidney clear cell carcinoma	Kidney
TCGA-B8-4143-01	TCGA-B8-4143-01				YES	66	FEMALE	Kidney Clear Cell Renal Carcinoma	No	M1	N0	Stage IV	T3a					Kidney		kidney clear cell carcinoma	Kidney
TCGA-B8-4143-11	TCGA-B8-4143-11				YES	66	FEMALE	Kidney Clear Cell Renal Carcinoma	No	M1	N0	Stage IV	T3a					Kidney		kidney clear cell carcinoma	Kidney
TCGA-B0-5104-01	TCGA-B0-5104-01					90	FEMALE	Kidney Clear Cell Renal Carcinoma	No	M0	N0	Stage I	T1					Kidney		kidney clear cell carcinoma	Kidney
TCGA-B0-5104-11	TCGA-B0-5104-11					90	FEMALE	Kidney Clear Cell Renal Carcinoma	No	M0	N0	Stage I	T1					Kidney		kidney clear cell carcinoma	Kidney
TCGA-B0-5099-01	TCGA-B0-5099-01					88	FEMALE	Kidney Clear Cell Renal Carcinoma	No	M0	NX	Stage III	T3b					Kidney		kidney clear cell carcinoma	Kidney
TCGA-B0-5099-11	TCGA-B0-5099-11					88	FEMALE	Kidney Clear Cell Renal Carcinoma	No	M0	NX	Stage III	T3b					Kidney		kidney clear cell carcinoma	Kidney
TCGA-B0-4823-01	TCGA-B0-4823-01					88	MALE	Kidney Clear Cell Renal Carcinoma	No	M0	N0	Stage I	T1a					Kidney		kidney clear cell carcinoma	Kidney
TCGA-B0-4823-11	TCGA-B0-4823-11					88	MALE	Kidney Clear Cell Renal Carcinoma	No	M0	N0	Stage I	T1a					Kidney		kidney clear cell carcinoma	Kidney
TCGA-A3-3331-01	TCGA-A3-3331-01					86	FEMALE	Kidney Clear Cell Renal Carcinoma	No	M0	N0	Stage I	T1					Kidney		kidney clear cell carcinoma	Kidney
TCGA-A3-3331-11	TCGA-A3-3331-11					86	FEMALE	Kidney Clear Cell Renal Carcinoma	No	M0	N0	Stage I	T1					Kidney		kidney clear cell carcinoma	Kidney
TCGA-AK-3450-01	TCGA-AK-3450-01					85	FEMALE	Kidney Clear Cell Renal Carcinoma	No	M0	N0	Stage I	T1a					Kidney		kidney clear cell carcinoma	Kidney
TCGA-AK-3454-01	TCGA-AK-3454-01					84	MALE	Kidney Clear Cell Renal Carcinoma	No	M0	NX	Stage I	T1b					Kidney		kidney clear cell carcinoma	Kidney
TCGA-CJ-5672-01	TCGA-CJ-5672-01					84	MALE	Kidney Clear Cell Renal Carcinoma	No	M0	NX	Stage I	T1a					Kidney		kidney clear cell carcinoma	Kidney
TCGA-CJ-5672-11	TCGA-CJ-5672-11					84	MALE	Kidney Clear Cell Renal Carcinoma	No	M0	NX	Stage I	T1a					Kidney		kidney clear cell carcinoma	Kidney
TCGA-CZ-5462-01	TCGA-CZ-5462-01					83	MALE	Kidney Clear Cell Renal Carcinoma	No	M1	NX	Stage IV	T1b					Kidney		kidney clear cell carcinoma	Kidney
TCGA-CZ-5462-11	TCGA-CZ-5462-11					83	MALE	Kidney Clear Cell Renal Carcinoma	No	M1	NX	Stage IV	T1b					Kidney		kidney clear cell carcinoma	Kidney
TCGA-AK-3447-01	TCGA-AK-3447-01					83	MALE	Kidney Clear Cell Renal Carcinoma	No	M0	NX	Stage II	T2					Kidney		kidney clear cell carcinoma	Kidney
TCGA-B2-4099-01	TCGA-B2-4099-01					83	MALE	Kidney Clear Cell Renal Carcinoma	No	M0	NX	Stage I	T1a	NO		NO		Kidney		kidney clear cell carcinoma	Kidney
TCGA-B2-4099-11	TCGA-B2-4099-11					83	MALE	Kidney Clear Cell Renal Carcinoma	No	M0	NX	Stage I	T1a	NO		NO		Kidney		kidney clear cell carcinoma	Kidney
TCGA-A3-3359-01	TCGA-A3-3359-01					82	FEMALE	Kidney Clear Cell Renal Carcinoma	No	M0	N0	Stage I	T1a	NO		NO		Kidney		kidney clear cell carcinoma	Kidney
TCGA-A3-3359-11	TCGA-A3-3359-11					82	FEMALE	Kidney Clear Cell Renal Carcinoma	No	M0	N0	Stage I	T1a	NO		NO		Kidney		kidney clear cell carcinoma	Kidney
TCGA-CZ-4853-01	TCGA-CZ-4853-01					82	MALE	Kidney Clear Cell Renal Carcinoma	No	M0	NX	Stage I	T1a					Kidney		kidney clear cell carcinoma	Kidney
TCGA-CZ-4853-11	TCGA-CZ-4853-11					82	MALE	Kidney Clear Cell Renal Carcinoma	No	M0	NX	Stage I	T1a					Kidney		kidney clear cell carcinoma	Kidney
TCGA-G6-A8L7-01	TCGA-G6-A8L7-01					81	FEMALE	Kidney Clear Cell Renal Carcinoma	No	MX	N0	Stage I	T1b	NO	2005	NO	4	Kidney	1965	kidney clear cell carcinoma	Kidney
TCGA-B0-4714-01	TCGA-B0-4714-01					81	MALE	Kidney Clear Cell Renal Carcinoma	No	M1	NX	Stage IV	T3b					Kidney		kidney clear cell carcinoma	Kidney
TCGA-B0-4714-11	TCGA-B0-4714-11					81	MALE	Kidney Clear Cell Renal Carcinoma	No	M1	NX	Stage IV	T3b					Kidney		kidney clear cell carcinoma	Kidney
TCGA-B0-4817-01	TCGA-B0-4817-01					81	MALE	Kidney Clear Cell Renal Carcinoma	No	M0	N0	Stage III	T3c					Kidney		kidney clear cell carcinoma	Kidney
TCGA-B0-4817-11	TCGA-B0-4817-11					81	MALE	Kidney Clear Cell Renal Carcinoma	No	M0	N0	Stage III	T3c					Kidney		kidney clear cell carcinoma	Kidney
TCGA-B0-5095-01	TCGA-B0-5095-01					81	MALE	Kidney Clear Cell Renal Carcinoma	No	M0	N0	Stage III	T3a					Kidney		kidney clear cell carcinoma	Kidney
TCGA-B0-5095-11	TCGA-B0-5095-11					81	MALE	Kidney Clear Cell Renal Carcinoma	No	M0	N0	Stage III	T3a					Kidney		kidney clear cell carcinoma	Kidney
TCGA-AK-3444-01	TCGA-AK-3444-01					80	FEMALE	Kidney Clear Cell Renal Carcinoma	No	M0	NX	Stage I	T1b					Kidney		kidney clear cell carcinoma	Kidney
TCGA-B0-4839-01	TCGA-B0-4839-01					80	FEMALE	Kidney Clear Cell Renal Carcinoma	No	M0	N0	Stage I	T1b					Kidney		kidney clear cell carcinoma	Kidney
TCGA-B0-4839-11	TCGA-B0-4839-11					80	FEMALE	Kidney Clear Cell Renal Carcinoma	No	M0	N0	Stage I	T1b					Kidney		kidney clear cell carcinoma	Kidney
TCGA-CZ-4866-01	TCGA-CZ-4866-01					79	FEMALE	Kidney Clear Cell Renal Carcinoma	No	M0	NX	Stage I	T1					Kidney		kidney clear cell carcinoma	Kidney
TCGA-CZ-4866-11	TCGA-CZ-4866-11					79	FEMALE	Kidney Clear Cell Renal Carcinoma	No	M0	NX	Stage I	T1					Kidney		kidney clear cell carcinoma	Kidney
TCGA-BP-4763-01	TCGA-BP-4763-01					79	FEMALE	Kidney Clear Cell Renal Carcinoma	No	M0	NX	Stage I	T1a					Kidney		kidney clear cell carcinoma	Kidney
TCGA-BP-4763-11	TCGA-BP-4763-11					79	FEMALE	Kidney Clear Cell Renal Carcinoma	No	M0	NX	Stage I	T1a					Kidney		kidney clear cell carcinoma	Kidney
TCGA-B0-4828-01	TCGA-B0-4828-01					79	MALE	Kidney Clear Cell Renal Carcinoma	No	M1	NX	Stage IV	T2					Kidney		kidney clear cell carcinoma	Kidney
TCGA-B0-4828-11	TCGA-B0-4828-11					79	MALE	Kidney Clear Cell Renal Carcinoma	No	M1	NX	Stage IV	T2					Kidney		kidney clear cell carcinoma	Kidney
TCGA-BP-4803-01	TCGA-BP-4803-01					79	MALE	Kidney Clear Cell Renal Carcinoma	No	M0	NX	Stage III	T3a					Kidney		kidney clear cell carcinoma	Kidney
TCGA-BP-4803-11	TCGA-BP-4803-11					79	MALE	Kidney Clear Cell Renal Carcinoma	No	M0	NX	Stage III	T3a					Kidney		kidney clear cell carcinoma	Kidney
TCGA-B2-5636-01	TCGA-B2-5636-01					79	MALE	Kidney Clear Cell Renal Carcinoma	No	M0	NX	Stage I	T1a	NO		NO		Kidney		kidney clear cell carcinoma	Kidney
TCGA-B2-5636-11	TCGA-B2-5636-11					79	MALE	Kidney Clear Cell Renal Carcinoma	No	M0	NX	Stage I	T1a	NO		NO		Kidney		kidney clear cell carcinoma	Kidney
TCGA-A3-3343-01	TCGA-A3-3343-01					79	MALE	Kidney Clear Cell Renal Carcinoma	No	M0	N0	Stage II	T2					Kidney		kidney clear cell carcinoma	Kidney
TCGA-A3-3343-11	TCGA-A3-3343-11					79	MALE	Kidney Clear Cell Renal Carcinoma	No	M0	N0	Stage II	T2					Kidney		kidney clear cell carcinoma	Kidney
TCGA-BP-5191-01	TCGA-BP-5191-01					79	MALE	Kidney Clear Cell Renal Carcinoma	No	M0	N0	Stage III	T3a					Kidney		kidney clear cell carcinoma	Kidney
TCGA-BP-5191-11	TCGA-BP-5191-11					79	MALE	Kidney Clear Cell Renal Carcinoma	No	M0	N0	Stage III	T3a					Kidney		kidney clear cell carcinoma	Kidney
TCGA-A3-3328-01	TCGA-A3-3328-01					79	MALE	Kidney Clear Cell Renal Carcinoma	No	M0	N0	Stage I	T1b	NO		NO		Kidney		kidney clear cell carcinoma	Kidney
TCGA-A3-3328-11	TCGA-A3-3328-11					79	MALE	Kidney Clear Cell Renal Carcinoma	No	M0	N0	Stage I	T1b	NO		NO		Kidney		kidney clear cell carcinoma	Kidney
TCGA-B2-5641-01	TCGA-B2-5641-01					79	MALE	Kidney Clear Cell Renal Carcinoma	No	M0	N0	Stage I	T1a	NO		NO		Kidney		kidney clear cell carcinoma	Kidney
TCGA-B2-5641-11	TCGA-B2-5641-11					79	MALE	Kidney Clear Cell Renal Carcinoma	No	M0	N0	Stage I	T1a	NO		NO		Kidney		kidney clear cell carcinoma	Kidney
TCGA-BP-5176-01	TCGA-BP-5176-01					78	FEMALE	Kidney Clear Cell Renal Carcinoma	No	M0	NX	Stage I	T1a					Kidney		kidney clear cell carcinoma	Kidney
TCGA-BP-5176-11	TCGA-BP-5176-11					78	FEMALE	Kidney Clear Cell Renal Carcinoma	No	M0	NX	Stage I	T1a					Kidney		kidney clear cell carcinoma	Kidney
TCGA-A3-A6NN-01	TCGA-A3-A6NN-01					78	MALE	Kidney Clear Cell Renal Carcinoma	No	MX	NX	Stage I	T1a	NO		NO	5	Kidney		kidney clear cell carcinoma	Kidney
TCGA-B0-5075-01	TCGA-B0-5075-01					77	FEMALE	Kidney Clear Cell Renal Carcinoma	No	M0	N0	Stage III	T3a					Kidney		kidney clear cell carcinoma	Kidney
TCGA-B0-5075-11	TCGA-B0-5075-11					77	FEMALE	Kidney Clear Cell Renal Carcinoma	No	M0	N0	Stage III	T3a					Kidney		kidney clear cell carcinoma	Kidney
TCGA-A3-3308-01	TCGA-A3-3308-01					77	FEMALE	Kidney Clear Cell Renal Carcinoma	No	M0	N0	Stage III	T3b					Kidney		kidney clear cell carcinoma	Kidney
TCGA-A3-3308-11	TCGA-A3-3308-11					77	FEMALE	Kidney Clear Cell Renal Carcinoma	No	M0	N0	Stage III	T3b					Kidney		kidney clear cell carcinoma	Kidney
TCGA-CJ-6027-01	TCGA-CJ-6027-01					77	MALE	Kidney Clear Cell Renal Carcinoma	No	M0	NX	Stage I	T1a	NO		NO	1	Kidney		kidney clear cell carcinoma	Kidney
TCGA-BP-4976-01	TCGA-BP-4976-01					77	MALE	Kidney Clear Cell Renal Carcinoma	No	M0	NX	Stage I	T1a					Kidney		kidney clear cell carcinoma	Kidney
TCGA-BP-4976-11	TCGA-BP-4976-11					77	MALE	Kidney Clear Cell Renal Carcinoma	No	M0	NX	Stage I	T1a					Kidney		kidney clear cell carcinoma	Kidney
TCGA-B0-5698-01	TCGA-B0-5698-01					77	MALE	Kidney Clear Cell Renal Carcinoma	No	M0	N0	Stage I	T1b	NO		NO		Kidney		kidney clear cell carcinoma	Kidney
TCGA-B0-5700-01	TCGA-B0-5700-01					77	MALE	Kidney Clear Cell Renal Carcinoma	No	M0	N0	Stage I	T1a	NO		NO		Kidney		kidney clear cell carcinoma	Kidney
TCGA-B0-5077-01	TCGA-B0-5077-01					77	MALE	Kidney Clear Cell Renal Carcinoma	No	M0	N0	Stage I	T1a					Kidney		kidney clear cell carcinoma	Kidney
TCGA-B0-5077-11	TCGA-B0-5077-11					77	MALE	Kidney Clear Cell Renal Carcinoma	No	M0	N0	Stage I	T1a					Kidney		kidney clear cell carcinoma	Kidney
TCGA-GK-A6C7-01	TCGA-GK-A6C7-01					76	FEMALE	Kidney Clear Cell Renal Carcinoma	No	MX	NX	Stage I	T1a	NO		NO	1	Kidney		kidney clear cell carcinoma	Kidney
TCGA-CZ-5465-01	TCGA-CZ-5465-01					76	FEMALE	Kidney Clear Cell Renal Carcinoma	No	M0	NX	Stage III	T3b				1	Kidney		kidney clear cell carcinoma	Kidney
TCGA-CZ-5465-11	TCGA-CZ-5465-11					76	FEMALE	Kidney Clear Cell Renal Carcinoma	No	M0	NX	Stage III	T3b				1	Kidney		kidney clear cell carcinoma	Kidney
TCGA-B0-4713-01	TCGA-B0-4713-01					76	FEMALE	Kidney Clear Cell Renal Carcinoma	No	M0	NX	Stage III	T3b					Kidney		kidney clear cell carcinoma	Kidney
TCGA-B0-4713-11	TCGA-B0-4713-11					76	FEMALE	Kidney Clear Cell Renal Carcinoma	No	M0	NX	Stage III	T3b					Kidney		kidney clear cell carcinoma	Kidney
TCGA-B0-5085-01	TCGA-B0-5085-01					76	FEMALE	Kidney Clear Cell Renal Carcinoma	No	M0	N0	Stage III	T3a					Kidney		kidney clear cell carcinoma	Kidney
TCGA-B0-5085-11	TCGA-B0-5085-11					76	FEMALE	Kidney Clear Cell Renal Carcinoma	No	M0	N0	Stage III	T3a					Kidney		kidney clear cell carcinoma	Kidney
TCGA-BP-4337-01	TCGA-BP-4337-01					76	FEMALE	Kidney Clear Cell Renal Carcinoma	No	M0	N0	Stage III	T3b					Kidney		kidney clear cell carcinoma	Kidney
TCGA-BP-4337-11	TCGA-BP-4337-11					76	FEMALE	Kidney Clear Cell Renal Carcinoma	No	M0	N0	Stage III	T3b					Kidney		kidney clear cell carcinoma	Kidney
TCGA-B0-4712-01	TCGA-B0-4712-01					76	MALE	Kidney Clear Cell Renal Carcinoma	No	M1	NX	Stage IV	T3a					Kidney		kidney clear cell carcinoma	Kidney
TCGA-B0-4712-11	TCGA-B0-4712-11					76	MALE	Kidney Clear Cell Renal Carcinoma	No	M1	NX	Stage IV	T3a					Kidney		kidney clear cell carcinoma	Kidney
TCGA-CZ-5463-01	TCGA-CZ-5463-01					76	MALE	Kidney Clear Cell Renal Carcinoma	No	M0	NX	Stage II	T2					Kidney		kidney clear cell carcinoma	Kidney
TCGA-CZ-5463-11	TCGA-CZ-5463-11					76	MALE	Kidney Clear Cell Renal Carcinoma	No	M0	NX	Stage II	T2					Kidney		kidney clear cell carcinoma	Kidney
TCGA-BP-4967-01	TCGA-BP-4967-01					76	MALE	Kidney Clear Cell Renal Carcinoma	No	M0	N0	Stage III	T3a					Kidney		kidney clear cell carcinoma	Kidney
TCGA-BP-4967-11	TCGA-BP-4967-11					76	MALE	Kidney Clear Cell Renal Carcinoma	No	M0	N0	Stage III	T3a					Kidney		kidney clear cell carcinoma	Kidney
TCGA-A3-3336-01	TCGA-A3-3336-01					75	FEMALE	Kidney Clear Cell Renal Carcinoma	Yes	M0	NX	Stage I	T1					Kidney		kidney clear cell carcinoma	Kidney
TCGA-A3-3336-11	TCGA-A3-3336-11					75	FEMALE	Kidney Clear Cell Renal Carcinoma	Yes	M0	NX	Stage I	T1					Kidney		kidney clear cell carcinoma	Kidney
TCGA-BP-4344-01	TCGA-BP-4344-01					75	FEMALE	Kidney Clear Cell Renal Carcinoma	Yes	M0	NX	Stage I	T1a					Kidney		kidney clear cell carcinoma	Kidney
TCGA-BP-4344-11	TCGA-BP-4344-11					75	FEMALE	Kidney Clear Cell Renal Carcinoma	Yes	M0	NX	Stage I	T1a					Kidney		kidney clear cell carcinoma	Kidney
TCGA-BP-4981-01	TCGA-BP-4981-01					75	FEMALE	Kidney Clear Cell Renal Carcinoma	No	M0	NX	Stage III	T3a					Kidney		kidney clear cell carcinoma	Kidney
TCGA-BP-4981-11	TCGA-BP-4981-11					75	FEMALE	Kidney Clear Cell Renal Carcinoma	No	M0	NX	Stage III	T3a					Kidney		kidney clear cell carcinoma	Kidney
TCGA-BP-4327-01	TCGA-BP-4327-01					75	FEMALE	Kidney Clear Cell Renal Carcinoma	No	M0	N0	Stage II	T2					Kidney		kidney clear cell carcinoma	Kidney
TCGA-BP-4327-11	TCGA-BP-4327-11					75	FEMALE	Kidney Clear Cell Renal Carcinoma	No	M0	N0	Stage II	T2					Kidney		kidney clear cell carcinoma	Kidney
TCGA-B0-4710-01	TCGA-B0-4710-01					75	FEMALE	Kidney Clear Cell Renal Carcinoma	No	M0	N0	Stage III	T3a	NO		NO		Kidney		kidney clear cell carcinoma	Kidney
TCGA-B0-4710-11	TCGA-B0-4710-11					75	FEMALE	Kidney Clear Cell Renal Carcinoma	No	M0	N0	Stage III	T3a	NO		NO		Kidney		kidney clear cell carcinoma	Kidney
TCGA-B0-5713-01	TCGA-B0-5713-01					75	FEMALE	Kidney Clear Cell Renal Carcinoma	No	M0	N0	Stage III	T3b	NO		NO		Kidney		kidney clear cell carcinoma	Kidney
TCGA-B0-5713-11	TCGA-B0-5713-11					75	FEMALE	Kidney Clear Cell Renal Carcinoma	No	M0	N0	Stage III	T3b	NO		NO		Kidney		kidney clear cell carcinoma	Kidney
TCGA-B0-4945-01	TCGA-B0-4945-01					75	FEMALE	Kidney Clear Cell Renal Carcinoma	No	M0	N0	Stage I	T1a					Kidney		kidney clear cell carcinoma	Kidney
TCGA-B0-4945-11	TCGA-B0-4945-11					75	FEMALE	Kidney Clear Cell Renal Carcinoma	No	M0	N0	Stage I	T1a					Kidney		kidney clear cell carcinoma	Kidney
TCGA-BP-4986-01	TCGA-BP-4986-01					75	MALE	Kidney Clear Cell Renal Carcinoma	Yes	M0	N0	Stage I	T1a					Kidney		kidney clear cell carcinoma	Kidney
TCGA-BP-4986-11	TCGA-BP-4986-11					75	MALE	Kidney Clear Cell Renal Carcinoma	Yes	M0	N0	Stage I	T1a					Kidney		kidney clear cell carcinoma	Kidney
TCGA-A3-A8OV-01	TCGA-A3-A8OV-01					75	MALE	Kidney Clear Cell Renal Carcinoma	No	MX	NX	Stage I	T1a	NO	2011	NO	4	Kidney	1946	kidney clear cell carcinoma	Kidney
TCGA-BP-5202-01	TCGA-BP-5202-01					75	MALE	Kidney Clear Cell Renal Carcinoma	No	M0	NX	Stage III	T3a					Kidney		kidney clear cell carcinoma	Kidney
TCGA-BP-5202-11	TCGA-BP-5202-11					75	MALE	Kidney Clear Cell Renal Carcinoma	No	M0	NX	Stage III	T3a					Kidney		kidney clear cell carcinoma	Kidney
TCGA-BP-5168-01	TCGA-BP-5168-01					75	MALE	Kidney Clear Cell Renal Carcinoma	No	M0	NX	Stage I	T1a					Kidney		kidney clear cell carcinoma	Kidney
TCGA-BP-5168-11	TCGA-BP-5168-11					75	MALE	Kidney Clear Cell Renal Carcinoma	No	M0	NX	Stage I	T1a					Kidney		kidney clear cell carcinoma	Kidney
TCGA-BP-5173-01	TCGA-BP-5173-01					75	MALE	Kidney Clear Cell Renal Carcinoma	No	M0	NX	Stage I	T1a					Kidney		kidney clear cell carcinoma	Kidney
TCGA-BP-5173-11	TCGA-BP-5173-11					75	MALE	Kidney Clear Cell Renal Carcinoma	No	M0	NX	Stage I	T1a					Kidney		kidney clear cell carcinoma	Kidney
TCGA-BP-5195-01	TCGA-BP-5195-01					75	MALE	Kidney Clear Cell Renal Carcinoma	No	M0	NX	Stage I	T1a					Kidney		kidney clear cell carcinoma	Kidney
TCGA-BP-5195-11	TCGA-BP-5195-11					75	MALE	Kidney Clear Cell Renal Carcinoma	No	M0	NX	Stage I	T1a					Kidney		kidney clear cell carcinoma	Kidney
TCGA-A3-3329-01	TCGA-A3-3329-01					75	MALE	Kidney Clear Cell Renal Carcinoma	No	M0	N0	Stage I	T1b	NO		NO		Kidney		kidney clear cell carcinoma	Kidney
TCGA-A3-3329-11	TCGA-A3-3329-11					75	MALE	Kidney Clear Cell Renal Carcinoma	No	M0	N0	Stage I	T1b	NO		NO		Kidney		kidney clear cell carcinoma	Kidney
TCGA-A3-A8OU-01	TCGA-A3-A8OU-01					74	FEMALE	Kidney Clear Cell Renal Carcinoma	No	MX	NX	Stage I	T1a				1	Kidney		kidney clear cell carcinoma	Kidney
TCGA-B0-4699-01	TCGA-B0-4699-01					74	MALE	Kidney Clear Cell Renal Carcinoma	No	M1	N0	Stage IV	T4					Kidney		kidney clear cell carcinoma	Kidney
TCGA-B0-4699-11	TCGA-B0-4699-11					74	MALE	Kidney Clear Cell Renal Carcinoma	No	M1	N0	Stage IV	T4					Kidney		kidney clear cell carcinoma	Kidney
TCGA-B8-4153-01	TCGA-B8-4153-01					74	MALE	Kidney Clear Cell Renal Carcinoma	No	M0	NX	Stage III	T3a				1	Kidney		kidney clear cell carcinoma	Kidney
TCGA-BP-4347-01	TCGA-BP-4347-01					74	MALE	Kidney Clear Cell Renal Carcinoma	No	M0	NX	Stage III	T3b					Kidney		kidney clear cell carcinoma	Kidney
TCGA-BP-4347-11	TCGA-BP-4347-11					74	MALE	Kidney Clear Cell Renal Carcinoma	No	M0	NX	Stage III	T3b					Kidney		kidney clear cell carcinoma	Kidney
TCGA-B2-5635-01	TCGA-B2-5635-01					74	MALE	Kidney Clear Cell Renal Carcinoma	No	M0	NX	Stage I	T1a	NO		NO		Kidney		kidney clear cell carcinoma	Kidney
TCGA-CZ-5451-01	TCGA-CZ-5451-01					74	MALE	Kidney Clear Cell Renal Carcinoma	No	M0	N0	Stage II	T2					Kidney		kidney clear cell carcinoma	Kidney
TCGA-CZ-5451-11	TCGA-CZ-5451-11					74	MALE	Kidney Clear Cell Renal Carcinoma	No	M0	N0	Stage II	T2					Kidney		kidney clear cell carcinoma	Kidney
TCGA-A3-3352-01	TCGA-A3-3352-01					74	MALE	Kidney Clear Cell Renal Carcinoma	No	M0	N0	Stage III	T3a	NO		NO		Kidney		kidney clear cell carcinoma	Kidney
TCGA-A3-3352-11	TCGA-A3-3352-11					74	MALE	Kidney Clear Cell Renal Carcinoma	No	M0	N0	Stage III	T3a	NO		NO		Kidney		kidney clear cell carcinoma	Kidney
TCGA-B8-4154-01	TCGA-B8-4154-01					73	FEMALE	Kidney Clear Cell Renal Carcinoma	No	M0	N0	Stage I	T1a	NO		NO	3	Kidney		kidney clear cell carcinoma	Kidney
TCGA-B8-4154-11	TCGA-B8-4154-11					73	FEMALE	Kidney Clear Cell Renal Carcinoma	No	M0	N0	Stage I	T1a	NO		NO	3	Kidney		kidney clear cell carcinoma	Kidney
TCGA-B2-3924-01	TCGA-B2-3924-01					73	MALE	Kidney Clear Cell Renal Carcinoma	No	M0	NX	Stage I	T1b	NO		NO		Kidney		kidney clear cell carcinoma	Kidney
TCGA-B2-3924-11	TCGA-B2-3924-11					73	MALE	Kidney Clear Cell Renal Carcinoma	No	M0	NX	Stage I	T1b	NO		NO		Kidney		kidney clear cell carcinoma	Kidney
TCGA-CW-6093-01	TCGA-CW-6093-01					73	MALE	Kidney Clear Cell Renal Carcinoma	No	M0	NX	Stage I	T1a	NO		NO		Kidney		kidney clear cell carcinoma	Kidney
TCGA-B0-5703-01	TCGA-B0-5703-01					73	MALE	Kidney Clear Cell Renal Carcinoma	No	M0	N0	Stage I	T1b	NO		NO		Kidney		kidney clear cell carcinoma	Kidney
TCGA-B0-5703-11	TCGA-B0-5703-11					73	MALE	Kidney Clear Cell Renal Carcinoma	No	M0	N0	Stage I	T1b	NO		NO		Kidney		kidney clear cell carcinoma	Kidney
TCGA-MW-A4EC-01	TCGA-MW-A4EC-01					72	FEMALE	Kidney Clear Cell Renal Carcinoma	No	MX	NX	Stage I	T1a	NO		NO	1	Kidney		kidney clear cell carcinoma	Kidney
TCGA-B0-5096-01	TCGA-B0-5096-01					72	FEMALE	Kidney Clear Cell Renal Carcinoma	No	M0	N1	Stage III	T3a					Kidney		kidney clear cell carcinoma	Kidney
TCGA-B0-5096-11	TCGA-B0-5096-11					72	FEMALE	Kidney Clear Cell Renal Carcinoma	No	M0	N1	Stage III	T3a					Kidney		kidney clear cell carcinoma	Kidney
TCGA-B2-4098-01	TCGA-B2-4098-01					72	FEMALE	Kidney Clear Cell Renal Carcinoma	No	M0	NX	Stage I	T1b					Kidney		kidney clear cell carcinoma	Kidney
TCGA-B2-4098-11	TCGA-B2-4098-11					72	FEMALE	Kidney Clear Cell Renal Carcinoma	No	M0	NX	Stage I	T1b					Kidney		kidney clear cell carcinoma	Kidney
TCGA-CZ-5470-01	TCGA-CZ-5470-01					72	FEMALE	Kidney Clear Cell Renal Carcinoma	No	M0	N0	Stage II	T2					Kidney		kidney clear cell carcinoma	Kidney
TCGA-CZ-5470-11	TCGA-CZ-5470-11					72	FEMALE	Kidney Clear Cell Renal Carcinoma	No	M0	N0	Stage II	T2					Kidney		kidney clear cell carcinoma	Kidney
TCGA-BP-4170-01	TCGA-BP-4170-01					72	FEMALE	Kidney Clear Cell Renal Carcinoma	No	M0	N0	Stage I	T1b					Kidney		kidney clear cell carcinoma	Kidney
TCGA-BP-4170-11	TCGA-BP-4170-11					72	FEMALE	Kidney Clear Cell Renal Carcinoma	No	M0	N0	Stage I	T1b					Kidney		kidney clear cell carcinoma	Kidney
TCGA-B0-5120-01	TCGA-B0-5120-01					72	FEMALE	Kidney Clear Cell Renal Carcinoma	No	M0	N0	Stage I	T1a	NO		NO		Kidney		kidney clear cell carcinoma	Kidney
TCGA-B0-5120-11	TCGA-B0-5120-11					72	FEMALE	Kidney Clear Cell Renal Carcinoma	No	M0	N0	Stage I	T1a	NO		NO		Kidney		kidney clear cell carcinoma	Kidney
TCGA-BP-4768-01	TCGA-BP-4768-01					72	FEMALE	Kidney Clear Cell Renal Carcinoma	No	M0	N0	Stage I	T1a					Kidney		kidney clear cell carcinoma	Kidney
TCGA-BP-4768-11	TCGA-BP-4768-11					72	FEMALE	Kidney Clear Cell Renal Carcinoma	No	M0	N0	Stage I	T1a					Kidney		kidney clear cell carcinoma	Kidney
TCGA-CJ-4890-01	TCGA-CJ-4890-01					72	MALE	Kidney Clear Cell Renal Carcinoma	No	M1	N0	Stage IV	T3a	NO		YES	1	Kidney		kidney clear cell carcinoma	Kidney
TCGA-CJ-4890-11	TCGA-CJ-4890-11					72	MALE	Kidney Clear Cell Renal Carcinoma	No	M1	N0	Stage IV	T3a	NO		YES	1	Kidney		kidney clear cell carcinoma	Kidney
TCGA-AK-3461-01	TCGA-AK-3461-01					72	MALE	Kidney Clear Cell Renal Carcinoma	No	M0	NX	Stage I	T1a	NO		NO	1	Kidney		kidney clear cell carcinoma	Kidney
TCGA-BP-5198-01	TCGA-BP-5198-01					72	MALE	Kidney Clear Cell Renal Carcinoma	No	M0	N0	Stage III	T3b					Kidney		kidney clear cell carcinoma	Kidney
TCGA-BP-5198-11	TCGA-BP-5198-11					72	MALE	Kidney Clear Cell Renal Carcinoma	No	M0	N0	Stage III	T3b					Kidney		kidney clear cell carcinoma	Kidney
TCGA-A3-3367-01	TCGA-A3-3367-01					72	MALE	Kidney Clear Cell Renal Carcinoma	No	M0	N0	Stage I	T1b	NO		NO		Kidney		kidney clear cell carcinoma	Kidney
TCGA-A3-3367-11	TCGA-A3-3367-11					72	MALE	Kidney Clear Cell Renal Carcinoma	No	M0	N0	Stage I	T1b	NO		NO		Kidney		kidney clear cell carcinoma	Kidney
TCGA-BP-4988-01	TCGA-BP-4988-01					72	MALE	Kidney Clear Cell Renal Carcinoma	No	M0	N0	Stage I	T1a					Kidney		kidney clear cell carcinoma	Kidney
TCGA-BP-4988-11	TCGA-BP-4988-11					72	MALE	Kidney Clear Cell Renal Carcinoma	No	M0	N0	Stage I	T1a					Kidney		kidney clear cell carcinoma	Kidney
TCGA-AK-3455-01	TCGA-AK-3455-01					71	FEMALE	Kidney Clear Cell Renal Carcinoma	No	M0	NX	Stage III	T3b					Kidney		kidney clear cell carcinoma	Kidney
TCGA-AK-3465-01	TCGA-AK-3465-01					71	FEMALE	Kidney Clear Cell Renal Carcinoma	No	M0	NX	Stage I	T1b					Kidney		kidney clear cell carcinoma	Kidney
TCGA-B0-5110-01	TCGA-B0-5110-01					71	FEMALE	Kidney Clear Cell Renal Carcinoma	No	M0	N0	Stage I	T1a	NO		NO		Kidney		kidney clear cell carcinoma	Kidney
TCGA-B0-5110-11	TCGA-B0-5110-11					71	FEMALE	Kidney Clear Cell Renal Carcinoma	No	M0	N0	Stage I	T1a	NO		NO		Kidney		kidney clear cell carcinoma	Kidney
TCGA-B0-5702-01	TCGA-B0-5702-01					71	MALE	Kidney Clear Cell Renal Carcinoma	No	M0	N0	Stage I	T1b	NO		NO		Kidney		kidney clear cell carcinoma	Kidney
TCGA-BP-4340-01	TCGA-BP-4340-01					70	FEMALE	Kidney Clear Cell Renal Carcinoma	No	M0	N0	Stage I	T1b					Kidney		kidney clear cell carcinoma	Kidney
TCGA-BP-4340-11	TCGA-BP-4340-11					70	FEMALE	Kidney Clear Cell Renal Carcinoma	No	M0	N0	Stage I	T1b					Kidney		kidney clear cell carcinoma	Kidney
TCGA-A3-3319-01	TCGA-A3-3319-01					70	MALE	Kidney Clear Cell Renal Carcinoma	No	M0	NX	Stage I	T1b					Kidney		kidney clear cell carcinoma	Kidney
TCGA-A3-3319-11	TCGA-A3-3319-11					70	MALE	Kidney Clear Cell Renal Carcinoma	No	M0	NX	Stage I	T1b					Kidney		kidney clear cell carcinoma	Kidney
TCGA-BP-5169-01	TCGA-BP-5169-01					70	MALE	Kidney Clear Cell Renal Carcinoma	No	M0	N0	Stage I	T1b					Kidney		kidney clear cell carcinoma	Kidney
TCGA-BP-5169-11	TCGA-BP-5169-11					70	MALE	Kidney Clear Cell Renal Carcinoma	No	M0	N0	Stage I	T1b					Kidney		kidney clear cell carcinoma	Kidney
TCGA-B8-A54H-01	TCGA-B8-A54H-01					69	FEMALE	Kidney Clear Cell Renal Carcinoma	No	MX	N0	Stage II	T2a	NO		NO	1	Kidney		kidney clear cell carcinoma	Kidney
TCGA-B0-5113-01	TCGA-B0-5113-01					69	FEMALE	Kidney Clear Cell Renal Carcinoma	No	M0	N0	Stage III	T3a	NO		NO		Kidney		kidney clear cell carcinoma	Kidney
TCGA-B0-5113-11	TCGA-B0-5113-11					69	FEMALE	Kidney Clear Cell Renal Carcinoma	No	M0	N0	Stage III	T3a	NO		NO		Kidney		kidney clear cell carcinoma	Kidney
TCGA-B0-4838-01	TCGA-B0-4838-01					69	FEMALE	Kidney Clear Cell Renal Carcinoma	No	M0	N0	Stage I	T1b					Kidney		kidney clear cell carcinoma	Kidney
TCGA-B0-4838-11	TCGA-B0-4838-11					69	FEMALE	Kidney Clear Cell Renal Carcinoma	No	M0	N0	Stage I	T1b					Kidney		kidney clear cell carcinoma	Kidney
TCGA-CZ-5464-01	TCGA-CZ-5464-01					69	MALE	Kidney Clear Cell Renal Carcinoma	No	M1	NX	Stage IV	T3b					Kidney		kidney clear cell carcinoma	Kidney
TCGA-CZ-5464-11	TCGA-CZ-5464-11					69	MALE	Kidney Clear Cell Renal Carcinoma	No	M1	NX	Stage IV	T3b					Kidney		kidney clear cell carcinoma	Kidney
TCGA-B8-A54D-01	TCGA-B8-A54D-01					69	MALE	Kidney Clear Cell Renal Carcinoma	No	MX	NX	Stage III	T3a	NO	1970	NO	3	Kidney		kidney clear cell carcinoma	Kidney
TCGA-AK-3445-01	TCGA-AK-3445-01					69	MALE	Kidney Clear Cell Renal Carcinoma	No	M0	NX	Stage III	T3a	NO	1986	NO	3	Kidney	1966	kidney clear cell carcinoma	Kidney
TCGA-CZ-5452-01	TCGA-CZ-5452-01					69	MALE	Kidney Clear Cell Renal Carcinoma	No	M0	N0	Stage II	T2					Kidney		kidney clear cell carcinoma	Kidney
TCGA-CZ-5452-11	TCGA-CZ-5452-11					69	MALE	Kidney Clear Cell Renal Carcinoma	No	M0	N0	Stage II	T2					Kidney		kidney clear cell carcinoma	Kidney
TCGA-BP-4166-01	TCGA-BP-4166-01					69	MALE	Kidney Clear Cell Renal Carcinoma	No	M0	N0	Stage III	T3a					Kidney		kidney clear cell carcinoma	Kidney
TCGA-BP-4166-11	TCGA-BP-4166-11					69	MALE	Kidney Clear Cell Renal Carcinoma	No	M0	N0	Stage III	T3a					Kidney		kidney clear cell carcinoma	Kidney
TCGA-BP-4158-01	TCGA-BP-4158-01					69	MALE	Kidney Clear Cell Renal Carcinoma	No	M0	N0	Stage I	T1b					Kidney		kidney clear cell carcinoma	Kidney
TCGA-BP-4158-11	TCGA-BP-4158-11					69	MALE	Kidney Clear Cell Renal Carcinoma	No	M0	N0	Stage I	T1b					Kidney		kidney clear cell carcinoma	Kidney
TCGA-3Z-A93Z-01	TCGA-3Z-A93Z-01					69	MALE	Kidney Clear Cell Renal Carcinoma	No	M0	N0	Stage I	T1a	NO		NO	5	Kidney		kidney clear cell carcinoma	Kidney
TCGA-B4-5377-01	TCGA-B4-5377-01					68	FEMALE	Kidney Clear Cell Renal Carcinoma	No	M1	N0	Stage IV	T3	NO		NO		Kidney		kidney clear cell carcinoma	Kidney
TCGA-6D-AA2E-01	TCGA-6D-AA2E-01					68	FEMALE	Kidney Clear Cell Renal Carcinoma	No	MX	NX	Stage I	T1b	NO		NO	1	Kidney		kidney clear cell carcinoma	Kidney
TCGA-BP-4349-01	TCGA-BP-4349-01					68	FEMALE	Kidney Clear Cell Renal Carcinoma	No	M0	NX	Stage I	T1a					Kidney		kidney clear cell carcinoma	Kidney
TCGA-BP-4349-11	TCGA-BP-4349-11					68	FEMALE	Kidney Clear Cell Renal Carcinoma	No	M0	NX	Stage I	T1a					Kidney		kidney clear cell carcinoma	Kidney
TCGA-MM-A564-01	TCGA-MM-A564-01					68	MALE	Kidney Clear Cell Renal Carcinoma	No	MX	NX	Stage II	T2a	NO		NO	1	Kidney		kidney clear cell carcinoma	Kidney
TCGA-B0-4813-01	TCGA-B0-4813-01					68	MALE	Kidney Clear Cell Renal Carcinoma	No	M0	NX	Stage III	T3b					Kidney		kidney clear cell carcinoma	Kidney
TCGA-B0-4813-11	TCGA-B0-4813-11					68	MALE	Kidney Clear Cell Renal Carcinoma	No	M0	NX	Stage III	T3b					Kidney		kidney clear cell carcinoma	Kidney
TCGA-CW-6090-01	TCGA-CW-6090-01					68	MALE	Kidney Clear Cell Renal Carcinoma	No	M0	NX	Stage I	T1b					Kidney		kidney clear cell carcinoma	Kidney
TCGA-CW-6090-11	TCGA-CW-6090-11					68	MALE	Kidney Clear Cell Renal Carcinoma	No	M0	NX	Stage I	T1b					Kidney		kidney clear cell carcinoma	Kidney
TCGA-AK-3425-01	TCGA-AK-3425-01					68	MALE	Kidney Clear Cell Renal Carcinoma	No	M0	N0	Stage I	T1					Kidney		kidney clear cell carcinoma	Kidney
TCGA-BP-4995-01	TCGA-BP-4995-01					68	MALE	Kidney Clear Cell Renal Carcinoma	No	M0	N0	Stage I	T1b					Kidney		kidney clear cell carcinoma	Kidney
TCGA-BP-4995-11	TCGA-BP-4995-11					68	MALE	Kidney Clear Cell Renal Carcinoma	No	M0	N0	Stage I	T1b					Kidney		kidney clear cell carcinoma	Kidney
TCGA-CZ-4854-01	TCGA-CZ-4854-01					68	MALE	Kidney Clear Cell Renal Carcinoma	No	M0	N0	Stage I	T1b					Kidney		kidney clear cell carcinoma	Kidney
TCGA-CZ-4854-11	TCGA-CZ-4854-11					68	MALE	Kidney Clear Cell Renal Carcinoma	No	M0	N0	Stage I	T1b					Kidney		kidney clear cell carcinoma	Kidney
TCGA-BP-4983-01	TCGA-BP-4983-01					67	FEMALE	Kidney Clear Cell Renal Carcinoma	No	M0	NX	Stage III	T3a					Kidney		kidney clear cell carcinoma	Kidney
TCGA-BP-4983-11	TCGA-BP-4983-11					67	FEMALE	Kidney Clear Cell Renal Carcinoma	No	M0	NX	Stage III	T3a					Kidney		kidney clear cell carcinoma	Kidney
TCGA-EU-5905-01	TCGA-EU-5905-01					67	FEMALE	Kidney Clear Cell Renal Carcinoma	No	M0	NX	Stage I	T1					Kidney		kidney clear cell carcinoma	Kidney
TCGA-DV-5566-01	TCGA-DV-5566-01					67	FEMALE	Kidney Clear Cell Renal Carcinoma	No	M0	NX	Stage I	T1a					Kidney		kidney clear cell carcinoma	Kidney
TCGA-CJ-4643-01	TCGA-CJ-4643-01					67	FEMALE	Kidney Clear Cell Renal Carcinoma	No	M0	N0	Stage II	T2b					Kidney		kidney clear cell carcinoma	Kidney
TCGA-CJ-4643-11	TCGA-CJ-4643-11					67	FEMALE	Kidney Clear Cell Renal Carcinoma	No	M0	N0	Stage II	T2b					Kidney		kidney clear cell carcinoma	Kidney
TCGA-B8-5553-01	TCGA-B8-5553-01					67	FEMALE	Kidney Clear Cell Renal Carcinoma	No	M0	N0	Stage I	T1b					Kidney		kidney clear cell carcinoma	Kidney
TCGA-CJ-4875-01	TCGA-CJ-4875-01					67	MALE	Kidney Clear Cell Renal Carcinoma	No	M1	NX	Stage IV	T3a	NO		NO	4	Kidney		kidney clear cell carcinoma	Kidney
TCGA-CJ-4875-11	TCGA-CJ-4875-11					67	MALE	Kidney Clear Cell Renal Carcinoma	No	M1	NX	Stage IV	T3a	NO		NO	4	Kidney		kidney clear cell carcinoma	Kidney
TCGA-CZ-5453-01	TCGA-CZ-5453-01					67	MALE	Kidney Clear Cell Renal Carcinoma	No	M0	NX	Stage II	T2				5	Kidney		kidney clear cell carcinoma	Kidney
TCGA-CZ-5453-11	TCGA-CZ-5453-11					67	MALE	Kidney Clear Cell Renal Carcinoma	No	M0	NX	Stage II	T2				5	Kidney		kidney clear cell carcinoma	Kidney
TCGA-BP-4341-01	TCGA-BP-4341-01					67	MALE	Kidney Clear Cell Renal Carcinoma	No	M0	NX	Stage III	T3a					Kidney		kidney clear cell carcinoma	Kidney
TCGA-BP-4341-11	TCGA-BP-4341-11					67	MALE	Kidney Clear Cell Renal Carcinoma	No	M0	NX	Stage III	T3a					Kidney		kidney clear cell carcinoma	Kidney
TCGA-CZ-5466-01	TCGA-CZ-5466-01					67	MALE	Kidney Clear Cell Renal Carcinoma	No	M0	NX	Stage III	T3a					Kidney		kidney clear cell carcinoma	Kidney
TCGA-CZ-5466-11	TCGA-CZ-5466-11					67	MALE	Kidney Clear Cell Renal Carcinoma	No	M0	NX	Stage III	T3a					Kidney		kidney clear cell carcinoma	Kidney
TCGA-BP-4160-01	TCGA-BP-4160-01					67	MALE	Kidney Clear Cell Renal Carcinoma	No	M0	N0	Stage III	T3a					Kidney		kidney clear cell carcinoma	Kidney
TCGA-BP-4160-11	TCGA-BP-4160-11					67	MALE	Kidney Clear Cell Renal Carcinoma	No	M0	N0	Stage III	T3a					Kidney		kidney clear cell carcinoma	Kidney
TCGA-A3-3306-01	TCGA-A3-3306-01					67	MALE	Kidney Clear Cell Renal Carcinoma	No	M0	N0	Stage I	T1b					Kidney		kidney clear cell carcinoma	Kidney
TCGA-A3-3306-11	TCGA-A3-3306-11					67	MALE	Kidney Clear Cell Renal Carcinoma	No	M0	N0	Stage I	T1b					Kidney		kidney clear cell carcinoma	Kidney
TCGA-B0-4701-01	TCGA-B0-4701-01					66	FEMALE	Kidney Clear Cell Renal Carcinoma	No	M1	N0	Stage IV	T3a					Kidney		kidney clear cell carcinoma	Kidney
TCGA-B0-4701-11	TCGA-B0-4701-11					66	FEMALE	Kidney Clear Cell Renal Carcinoma	No	M1	N0	Stage IV	T3a					Kidney		kidney clear cell carcinoma	Kidney
TCGA-B0-5692-01	TCGA-B0-5692-01					66	FEMALE	Kidney Clear Cell Renal Carcinoma	No	M0	N0	Stage III	T3b	NO		NO		Kidney		kidney clear cell carcinoma	Kidney
TCGA-BP-4992-01	TCGA-BP-4992-01					66	MALE	Kidney Clear Cell Renal Carcinoma	No	M0	NX	Stage I	T1b					Kidney		kidney clear cell carcinoma	Kidney
TCGA-BP-4992-11	TCGA-BP-4992-11					66	MALE	Kidney Clear Cell Renal Carcinoma	No	M0	NX	Stage I	T1b					Kidney		kidney clear cell carcinoma	Kidney
TCGA-A3-3307-01	TCGA-A3-3307-01					66	MALE	Kidney Clear Cell Renal Carcinoma	No	M0	N0	Stage III	T3b					Kidney		kidney clear cell carcinoma	Kidney
TCGA-A3-A8OX-01	TCGA-A3-A8OX-01					65	FEMALE	Kidney Clear Cell Renal Carcinoma	No	MX	NX	Stage I	T1a				1	Kidney		kidney clear cell carcinoma	Kidney
TCGA-B0-5705-01	TCGA-B0-5705-01					65	FEMALE	Kidney Clear Cell Renal Carcinoma	No	M0	N0	Stage I	T1	NO		NO		Kidney		kidney clear cell carcinoma	Kidney
TCGA-B0-5705-11	TCGA-B0-5705-11					65	FEMALE	Kidney Clear Cell Renal Carcinoma	No	M0	N0	Stage I	T1	NO		NO		Kidney		kidney clear cell carcinoma	Kidney
TCGA-B8-5551-01	TCGA-B8-5551-01					65	FEMALE	Kidney Clear Cell Renal Carcinoma	No	M0	N0	Stage I	T1b		2010		4	Kidney		kidney clear cell carcinoma	Kidney
TCGA-BP-4162-01	TCGA-BP-4162-01					65	FEMALE	Kidney Clear Cell Renal Carcinoma	No	M0	N0	Stage I	T1b					Kidney		kidney clear cell carcinoma	Kidney
TCGA-BP-4162-11	TCGA-BP-4162-11					65	FEMALE	Kidney Clear Cell Renal Carcinoma	No	M0	N0	Stage I	T1b					Kidney		kidney clear cell carcinoma	Kidney
TCGA-B0-4815-01	TCGA-B0-4815-01					65	MALE	Kidney Clear Cell Renal Carcinoma	No	M0	NX	Stage III	T3a					Kidney		kidney clear cell carcinoma	Kidney
TCGA-B0-4815-11	TCGA-B0-4815-11					65	MALE	Kidney Clear Cell Renal Carcinoma	No	M0	NX	Stage III	T3a					Kidney		kidney clear cell carcinoma	Kidney
TCGA-BP-4177-01	TCGA-BP-4177-01					65	MALE	Kidney Clear Cell Renal Carcinoma	No	M0	NX	Stage I	T1a					Kidney		kidney clear cell carcinoma	Kidney
TCGA-BP-4177-11	TCGA-BP-4177-11					65	MALE	Kidney Clear Cell Renal Carcinoma	No	M0	NX	Stage I	T1a					Kidney		kidney clear cell carcinoma	Kidney
TCGA-B8-5164-01	TCGA-B8-5164-01					65	MALE	Kidney Clear Cell Renal Carcinoma	No	M0	N0	Stage III	T3a				2	Kidney		kidney clear cell carcinoma	Kidney
TCGA-B0-5701-01	TCGA-B0-5701-01					65	MALE	Kidney Clear Cell Renal Carcinoma	No	M0	N0	Stage III	T3b	NO		NO		Kidney		kidney clear cell carcinoma	Kidney
TCGA-B0-5701-11	TCGA-B0-5701-11					65	MALE	Kidney Clear Cell Renal Carcinoma	No	M0	N0	Stage III	T3b	NO		NO		Kidney		kidney clear cell carcinoma	Kidney
TCGA-B4-5832-01	TCGA-B4-5832-01					65	MALE	Kidney Clear Cell Renal Carcinoma	No	M0	N0	Stage III	T3b	NO		NO		Kidney		kidney clear cell carcinoma	Kidney
TCGA-AK-3427-01	TCGA-AK-3427-01					65	MALE	Kidney Clear Cell Renal Carcinoma	No	M0	N0	Stage I	T1a	NO		NO	1	Kidney		kidney clear cell carcinoma	Kidney
TCGA-CJ-6030-01	TCGA-CJ-6030-01					65	MALE	Kidney Clear Cell Renal Carcinoma	No	M0	N0	Stage I	T1a					Kidney		kidney clear cell carcinoma	Kidney
TCGA-CJ-6030-11	TCGA-CJ-6030-11					65	MALE	Kidney Clear Cell Renal Carcinoma	No	M0	N0	Stage I	T1a					Kidney		kidney clear cell carcinoma	Kidney
TCGA-B4-5835-01	TCGA-B4-5835-01					64	FEMALE	Kidney Clear Cell Renal Carcinoma	No	M0	N0	Stage I	T1	NO		NO		Kidney		kidney clear cell carcinoma	Kidney
TCGA-BP-4325-01	TCGA-BP-4325-01					64	FEMALE	Kidney Clear Cell Renal Carcinoma	No	M0	N0	Stage I	T1b					Kidney		kidney clear cell carcinoma	Kidney
TCGA-BP-4325-11	TCGA-BP-4325-11					64	FEMALE	Kidney Clear Cell Renal Carcinoma	No	M0	N0	Stage I	T1b					Kidney		kidney clear cell carcinoma	Kidney
TCGA-CJ-4885-01	TCGA-CJ-4885-01					64	MALE	Kidney Clear Cell Renal Carcinoma	No	M1	NX	Stage IV	T3a	NO		NO	3	Kidney		kidney clear cell carcinoma	Kidney
TCGA-CJ-4885-11	TCGA-CJ-4885-11					64	MALE	Kidney Clear Cell Renal Carcinoma	No	M1	NX	Stage IV	T3a	NO		NO	3	Kidney		kidney clear cell carcinoma	Kidney
TCGA-A3-3372-01	TCGA-A3-3372-01					64	MALE	Kidney Clear Cell Renal Carcinoma	No	M0	NX	Stage III	T3					Kidney		kidney clear cell carcinoma	Kidney
TCGA-A3-3372-11	TCGA-A3-3372-11					64	MALE	Kidney Clear Cell Renal Carcinoma	No	M0	NX	Stage III	T3					Kidney		kidney clear cell carcinoma	Kidney
TCGA-BP-4176-01	TCGA-BP-4176-01					64	MALE	Kidney Clear Cell Renal Carcinoma	No	M0	NX	Stage I	T1b					Kidney		kidney clear cell carcinoma	Kidney
TCGA-BP-4176-11	TCGA-BP-4176-11					64	MALE	Kidney Clear Cell Renal Carcinoma	No	M0	NX	Stage I	T1b					Kidney		kidney clear cell carcinoma	Kidney
TCGA-B0-5106-01	TCGA-B0-5106-01					64	MALE	Kidney Clear Cell Renal Carcinoma	No	M0	N0	Stage I	T1a					Kidney		kidney clear cell carcinoma	Kidney
TCGA-B0-5106-11	TCGA-B0-5106-11					64	MALE	Kidney Clear Cell Renal Carcinoma	No	M0	N0	Stage I	T1a					Kidney		kidney clear cell carcinoma	Kidney
TCGA-CJ-6032-01	TCGA-CJ-6032-01					63	FEMALE	Kidney Clear Cell Renal Carcinoma	No	M0	NX	Stage II	T2	NO		NO	3	Kidney		kidney clear cell carcinoma	Kidney
TCGA-BP-4969-01	TCGA-BP-4969-01					63	FEMALE	Kidney Clear Cell Renal Carcinoma	No	M0	NX	Stage I	T1a					Kidney		kidney clear cell carcinoma	Kidney
TCGA-BP-4969-11	TCGA-BP-4969-11					63	FEMALE	Kidney Clear Cell Renal Carcinoma	No	M0	NX	Stage I	T1a					Kidney		kidney clear cell carcinoma	Kidney
TCGA-B8-5163-01	TCGA-B8-5163-01					63	FEMALE	Kidney Clear Cell Renal Carcinoma	No	M0	N0	Stage III	T3a	NO		NO	1	Kidney		kidney clear cell carcinoma	Kidney
TCGA-B8-4148-01	TCGA-B8-4148-01					63	FEMALE	Kidney Clear Cell Renal Carcinoma	No	M0	N0	Stage I	T1a	NO		NO	1	Kidney		kidney clear cell carcinoma	Kidney
TCGA-CZ-5455-01	TCGA-CZ-5455-01					63	MALE	Kidney Clear Cell Renal Carcinoma	No	M1	NX	Stage IV	T3b					Kidney		kidney clear cell carcinoma	Kidney
TCGA-CZ-5455-11	TCGA-CZ-5455-11					63	MALE	Kidney Clear Cell Renal Carcinoma	No	M1	NX	Stage IV	T3b					Kidney		kidney clear cell carcinoma	Kidney
TCGA-B0-4707-01	TCGA-B0-4707-01					63	MALE	Kidney Clear Cell Renal Carcinoma	No	M0	NX	Stage III	T3a					Kidney		kidney clear cell carcinoma	Kidney
TCGA-B0-4707-11	TCGA-B0-4707-11					63	MALE	Kidney Clear Cell Renal Carcinoma	No	M0	NX	Stage III	T3a					Kidney		kidney clear cell carcinoma	Kidney
TCGA-BP-4963-01	TCGA-BP-4963-01					63	MALE	Kidney Clear Cell Renal Carcinoma	No	M0	NX	Stage I	T1b					Kidney		kidney clear cell carcinoma	Kidney
TCGA-BP-4963-11	TCGA-BP-4963-11					63	MALE	Kidney Clear Cell Renal Carcinoma	No	M0	NX	Stage I	T1b					Kidney		kidney clear cell carcinoma	Kidney
TCGA-AS-3777-01	TCGA-AS-3777-01					63	MALE	Kidney Clear Cell Renal Carcinoma	No	M0	NX	Stage I	T1a					Kidney		kidney clear cell carcinoma	Kidney
TCGA-BP-4769-01	TCGA-BP-4769-01					63	MALE	Kidney Clear Cell Renal Carcinoma	No	M0	NX	Stage I	T1a					Kidney		kidney clear cell carcinoma	Kidney
TCGA-BP-4769-11	TCGA-BP-4769-11					63	MALE	Kidney Clear Cell Renal Carcinoma	No	M0	NX	Stage I	T1a					Kidney		kidney clear cell carcinoma	Kidney
TCGA-B8-4621-01	TCGA-B8-4621-01					63	MALE	Kidney Clear Cell Renal Carcinoma	No	M0	N0	Stage I	T1b	NO	2010	NO	4	Kidney		kidney clear cell carcinoma	Kidney
TCGA-B0-5083-01	TCGA-B0-5083-01					63	MALE	Kidney Clear Cell Renal Carcinoma	No	M0	N0	Stage I	T1a					Kidney		kidney clear cell carcinoma	Kidney
TCGA-B0-5083-11	TCGA-B0-5083-11					63	MALE	Kidney Clear Cell Renal Carcinoma	No	M0	N0	Stage I	T1a					Kidney		kidney clear cell carcinoma	Kidney
TCGA-B8-A54E-01	TCGA-B8-A54E-01					62	FEMALE	Kidney Clear Cell Renal Carcinoma	No	MX	NX	Stage I	T1b	NO		NO	2	Kidney		kidney clear cell carcinoma	Kidney
TCGA-G6-A8L8-01	TCGA-G6-A8L8-01					62	FEMALE	Kidney Clear Cell Renal Carcinoma	No	MX	NX	Stage I	T1b	NO		NO	1	Kidney		kidney clear cell carcinoma	Kidney
TCGA-AK-3431-01	TCGA-AK-3431-01					62	FEMALE	Kidney Clear Cell Renal Carcinoma	No	M0	NX	Stage II	T2	NO		NO	1	Kidney		kidney clear cell carcinoma	Kidney
TCGA-B0-5709-01	TCGA-B0-5709-01					62	FEMALE	Kidney Clear Cell Renal Carcinoma	No	M0	NX	Stage III	T3a	NO		NO		Kidney		kidney clear cell carcinoma	Kidney
TCGA-B0-5709-11	TCGA-B0-5709-11					62	FEMALE	Kidney Clear Cell Renal Carcinoma	No	M0	NX	Stage III	T3a	NO		NO		Kidney		kidney clear cell carcinoma	Kidney
TCGA-BP-4756-01	TCGA-BP-4756-01					62	FEMALE	Kidney Clear Cell Renal Carcinoma	No	M0	N0	Stage I	T1b					Kidney		kidney clear cell carcinoma	Kidney
TCGA-BP-4756-11	TCGA-BP-4756-11					62	FEMALE	Kidney Clear Cell Renal Carcinoma	No	M0	N0	Stage I	T1b					Kidney		kidney clear cell carcinoma	Kidney
TCGA-CZ-4856-01	TCGA-CZ-4856-01					62	FEMALE	Kidney Clear Cell Renal Carcinoma	No	M0	N0	Stage I	T1b					Kidney		kidney clear cell carcinoma	Kidney
TCGA-CZ-4856-11	TCGA-CZ-4856-11					62	FEMALE	Kidney Clear Cell Renal Carcinoma	No	M0	N0	Stage I	T1b					Kidney		kidney clear cell carcinoma	Kidney
TCGA-B8-5162-01	TCGA-B8-5162-01					62	MALE	Kidney Clear Cell Renal Carcinoma	Yes	M0	NX	Stage II	T2a				1	Kidney		kidney clear cell carcinoma	Kidney
TCGA-A3-3357-01	TCGA-A3-3357-01					62	MALE	Kidney Clear Cell Renal Carcinoma	No	M0	N0	Stage II	T2	NO		NO		Kidney		kidney clear cell carcinoma	Kidney
TCGA-A3-3357-11	TCGA-A3-3357-11					62	MALE	Kidney Clear Cell Renal Carcinoma	No	M0	N0	Stage II	T2	NO		NO		Kidney		kidney clear cell carcinoma	Kidney
TCGA-AK-3428-01	TCGA-AK-3428-01					62	MALE	Kidney Clear Cell Renal Carcinoma	No	M0	N0	Stage III	T3b	NO	1992	NO	4	Kidney		kidney clear cell carcinoma	Kidney
TCGA-BP-4345-01	TCGA-BP-4345-01					62	MALE	Kidney Clear Cell Renal Carcinoma	No	M0	N0	Stage III	T3b					Kidney		kidney clear cell carcinoma	Kidney
TCGA-BP-4345-11	TCGA-BP-4345-11					62	MALE	Kidney Clear Cell Renal Carcinoma	No	M0	N0	Stage III	T3b					Kidney		kidney clear cell carcinoma	Kidney
TCGA-B4-5378-01	TCGA-B4-5378-01					62	MALE	Kidney Clear Cell Renal Carcinoma	No	M0	N0	Stage I	T1	NO		NO		Kidney		kidney clear cell carcinoma	Kidney
TCGA-B4-5844-01	TCGA-B4-5844-01					61	FEMALE	Kidney Clear Cell Renal Carcinoma	No	M0	N0	Stage II	T2	NO				Kidney		kidney clear cell carcinoma	Kidney
TCGA-B0-5119-01	TCGA-B0-5119-01					61	FEMALE	Kidney Clear Cell Renal Carcinoma	No	M0	N0	Stage I	T1b	NO		NO		Kidney		kidney clear cell carcinoma	Kidney
TCGA-B0-5119-11	TCGA-B0-5119-11					61	FEMALE	Kidney Clear Cell Renal Carcinoma	No	M0	N0	Stage I	T1b	NO		NO		Kidney		kidney clear cell carcinoma	Kidney
TCGA-B0-5695-01	TCGA-B0-5695-01					61	FEMALE	Kidney Clear Cell Renal Carcinoma	No	M0	N0	Stage I	T1b	NO		NO		Kidney		kidney clear cell carcinoma	Kidney
TCGA-B4-5836-01	TCGA-B4-5836-01					61	FEMALE	Kidney Clear Cell Renal Carcinoma	No	M0	N0	Stage I	T1b	NO		NO		Kidney		kidney clear cell carcinoma	Kidney
TCGA-B8-5159-01	TCGA-B8-5159-01					61	FEMALE	Kidney Clear Cell Renal Carcinoma	No	M0	N0	Stage I	T1a				1	Kidney		kidney clear cell carcinoma	Kidney
TCGA-BP-4353-01	TCGA-BP-4353-01					61	MALE	Kidney Clear Cell Renal Carcinoma	Yes	M0	N0	Stage I	T1					Kidney		kidney clear cell carcinoma	Kidney
TCGA-BP-4353-11	TCGA-BP-4353-11					61	MALE	Kidney Clear Cell Renal Carcinoma	Yes	M0	N0	Stage I	T1					Kidney		kidney clear cell carcinoma	Kidney
TCGA-CW-6087-01	TCGA-CW-6087-01					61	MALE	Kidney Clear Cell Renal Carcinoma	No	M1	N1	Stage IV	T3a					Kidney		kidney clear cell carcinoma	Kidney
TCGA-CW-6087-11	TCGA-CW-6087-11					61	MALE	Kidney Clear Cell Renal Carcinoma	No	M1	N1	Stage IV	T3a					Kidney		kidney clear cell carcinoma	Kidney
TCGA-B8-A54K-01	TCGA-B8-A54K-01					61	MALE	Kidney Clear Cell Renal Carcinoma	No	MX	NX	Stage I	T1a	NO		NO	1	Kidney		kidney clear cell carcinoma	Kidney
TCGA-AK-3430-01	TCGA-AK-3430-01					61	MALE	Kidney Clear Cell Renal Carcinoma	No	M0	N1	Stage III	T3b					Kidney		kidney clear cell carcinoma	Kidney
TCGA-B2-A4SR-01	TCGA-B2-A4SR-01					61	MALE	Kidney Clear Cell Renal Carcinoma	No	M0	NX	Stage II	T2a	NO	2012	NO	4	Kidney	1966	kidney clear cell carcinoma	Kidney
TCGA-B0-4706-01	TCGA-B0-4706-01					61	MALE	Kidney Clear Cell Renal Carcinoma	No	M0	NX	Stage III	T3a					Kidney		kidney clear cell carcinoma	Kidney
TCGA-B0-4706-11	TCGA-B0-4706-11					61	MALE	Kidney Clear Cell Renal Carcinoma	No	M0	NX	Stage III	T3a					Kidney		kidney clear cell carcinoma	Kidney
TCGA-B2-4102-01	TCGA-B2-4102-01					61	MALE	Kidney Clear Cell Renal Carcinoma	No	M0	NX	Stage I	T1b	NO		NO		Kidney		kidney clear cell carcinoma	Kidney
TCGA-B2-4102-11	TCGA-B2-4102-11					61	MALE	Kidney Clear Cell Renal Carcinoma	No	M0	NX	Stage I	T1b	NO		NO		Kidney		kidney clear cell carcinoma	Kidney
TCGA-BP-5190-01	TCGA-BP-5190-01					61	MALE	Kidney Clear Cell Renal Carcinoma	No	M0	NX	Stage I	T1a					Kidney		kidney clear cell carcinoma	Kidney
TCGA-BP-5190-11	TCGA-BP-5190-11					61	MALE	Kidney Clear Cell Renal Carcinoma	No	M0	NX	Stage I	T1a					Kidney		kidney clear cell carcinoma	Kidney
TCGA-CZ-5986-01	TCGA-CZ-5986-01					61	MALE	Kidney Clear Cell Renal Carcinoma	No	M0	N0	Stage I	T1					Kidney		kidney clear cell carcinoma	Kidney
TCGA-CZ-5986-11	TCGA-CZ-5986-11					61	MALE	Kidney Clear Cell Renal Carcinoma	No	M0	N0	Stage I	T1					Kidney		kidney clear cell carcinoma	Kidney
TCGA-BP-5006-01	TCGA-BP-5006-01					61	MALE	Kidney Clear Cell Renal Carcinoma	No	M0	N0	Stage I	T1a					Kidney		kidney clear cell carcinoma	Kidney
TCGA-BP-5006-11	TCGA-BP-5006-11					61	MALE	Kidney Clear Cell Renal Carcinoma	No	M0	N0	Stage I	T1a					Kidney		kidney clear cell carcinoma	Kidney
TCGA-B0-4819-01	TCGA-B0-4819-01					60	FEMALE	Kidney Clear Cell Renal Carcinoma	No	M1	NX	Stage IV	T3b					Kidney		kidney clear cell carcinoma	Kidney
TCGA-B0-4819-11	TCGA-B0-4819-11					60	FEMALE	Kidney Clear Cell Renal Carcinoma	No	M1	NX	Stage IV	T3b					Kidney		kidney clear cell carcinoma	Kidney
TCGA-CJ-4904-01	TCGA-CJ-4904-01					60	FEMALE	Kidney Clear Cell Renal Carcinoma	No	M1	N0	Stage IV	T3a	NO		NO	1	Kidney		kidney clear cell carcinoma	Kidney
TCGA-CJ-4904-11	TCGA-CJ-4904-11					60	FEMALE	Kidney Clear Cell Renal Carcinoma	No	M1	N0	Stage IV	T3a	NO		NO	1	Kidney		kidney clear cell carcinoma	Kidney
TCGA-CJ-4634-01	TCGA-CJ-4634-01					60	FEMALE	Kidney Clear Cell Renal Carcinoma	No	M0	NX	Stage I	T1b	NO		NO	1	Kidney		kidney clear cell carcinoma	Kidney
TCGA-CJ-4634-11	TCGA-CJ-4634-11					60	FEMALE	Kidney Clear Cell Renal Carcinoma	No	M0	NX	Stage I	T1b	NO		NO	1	Kidney		kidney clear cell carcinoma	Kidney
TCGA-BP-4163-01	TCGA-BP-4163-01					60	FEMALE	Kidney Clear Cell Renal Carcinoma	No	M0	N0	Stage III	T3a					Kidney		kidney clear cell carcinoma	Kidney
TCGA-BP-4163-11	TCGA-BP-4163-11					60	FEMALE	Kidney Clear Cell Renal Carcinoma	No	M0	N0	Stage III	T3a					Kidney		kidney clear cell carcinoma	Kidney
TCGA-BP-4330-01	TCGA-BP-4330-01					60	FEMALE	Kidney Clear Cell Renal Carcinoma	No	M0	N0	Stage III	T3a					Kidney		kidney clear cell carcinoma	Kidney
TCGA-BP-4330-11	TCGA-BP-4330-11					60	FEMALE	Kidney Clear Cell Renal Carcinoma	No	M0	N0	Stage III	T3a					Kidney		kidney clear cell carcinoma	Kidney
TCGA-B8-A8YJ-01	TCGA-B8-A8YJ-01					60	FEMALE	Kidney Clear Cell Renal Carcinoma	No		NX	Stage I	T1b	NO	1993	NO	3	Kidney		kidney clear cell carcinoma	Kidney
TCGA-B0-4700-01	TCGA-B0-4700-01					60	MALE	Kidney Clear Cell Renal Carcinoma	No	M1	NX	Stage IV	T4					Kidney		kidney clear cell carcinoma	Kidney
TCGA-B0-4700-11	TCGA-B0-4700-11					60	MALE	Kidney Clear Cell Renal Carcinoma	No	M1	NX	Stage IV	T4					Kidney		kidney clear cell carcinoma	Kidney
TCGA-CJ-5682-01	TCGA-CJ-5682-01					60	MALE	Kidney Clear Cell Renal Carcinoma	No	M1	NX	Stage IV	T3a	YES		NO	4	Kidney		kidney clear cell carcinoma	Kidney
TCGA-B0-4847-01	TCGA-B0-4847-01					60	MALE	Kidney Clear Cell Renal Carcinoma	No	M1	NX	Stage IV	T3a					Kidney		kidney clear cell carcinoma	Kidney
TCGA-B0-4847-11	TCGA-B0-4847-11					60	MALE	Kidney Clear Cell Renal Carcinoma	No	M1	NX	Stage IV	T3a					Kidney		kidney clear cell carcinoma	Kidney
TCGA-B8-A54J-01	TCGA-B8-A54J-01					60	MALE	Kidney Clear Cell Renal Carcinoma	No	MX	NX	Stage II	T2a	NO		NO	1	Kidney		kidney clear cell carcinoma	Kidney
TCGA-BP-5175-01	TCGA-BP-5175-01					60	MALE	Kidney Clear Cell Renal Carcinoma	No	M0	NX	Stage I	T1a					Kidney		kidney clear cell carcinoma	Kidney
TCGA-BP-5175-11	TCGA-BP-5175-11					60	MALE	Kidney Clear Cell Renal Carcinoma	No	M0	NX	Stage I	T1a					Kidney		kidney clear cell carcinoma	Kidney
TCGA-CZ-5989-01	TCGA-CZ-5989-01					60	MALE	Kidney Clear Cell Renal Carcinoma	No	M0	N0	Stage II	T2					Kidney		kidney clear cell carcinoma	Kidney
TCGA-CZ-5989-11	TCGA-CZ-5989-11					60	MALE	Kidney Clear Cell Renal Carcinoma	No	M0	N0	Stage II	T2					Kidney		kidney clear cell carcinoma	Kidney
TCGA-A3-3378-01	TCGA-A3-3378-01					60	MALE	Kidney Clear Cell Renal Carcinoma	No	M0	N0	Stage I	T1					Kidney		kidney clear cell carcinoma	Kidney
TCGA-A3-3378-11	TCGA-A3-3378-11					60	MALE	Kidney Clear Cell Renal Carcinoma	No	M0	N0	Stage I	T1					Kidney		kidney clear cell carcinoma	Kidney
TCGA-CW-6088-01	TCGA-CW-6088-01					60	MALE	Kidney Clear Cell Renal Carcinoma	No	M0	N0	Stage I	T1b	NO		NO		Kidney		kidney clear cell carcinoma	Kidney
TCGA-CW-6088-11	TCGA-CW-6088-11					60	MALE	Kidney Clear Cell Renal Carcinoma	No	M0	N0	Stage I	T1b	NO		NO		Kidney		kidney clear cell carcinoma	Kidney
TCGA-A3-A8CQ-01	TCGA-A3-A8CQ-01					59	FEMALE	Kidney Clear Cell Renal Carcinoma	No	MX	NX	Stage I	T1a		1980		3	Kidney		kidney clear cell carcinoma	Kidney
TCGA-CZ-5982-01	TCGA-CZ-5982-01					59	FEMALE	Kidney Clear Cell Renal Carcinoma	No	M0	NX	Stage I	T1a					Kidney		kidney clear cell carcinoma	Kidney
TCGA-CZ-5982-11	TCGA-CZ-5982-11					59	FEMALE	Kidney Clear Cell Renal Carcinoma	No	M0	NX	Stage I	T1a					Kidney		kidney clear cell carcinoma	Kidney
TCGA-B0-5400-01	TCGA-B0-5400-01					59	FEMALE	Kidney Clear Cell Renal Carcinoma	No	M0	N0	Stage III	T3b	NO		NO		Kidney		kidney clear cell carcinoma	Kidney
TCGA-B0-5400-11	TCGA-B0-5400-11					59	FEMALE	Kidney Clear Cell Renal Carcinoma	No	M0	N0	Stage III	T3b	NO		NO		Kidney		kidney clear cell carcinoma	Kidney
TCGA-CZ-4859-01	TCGA-CZ-4859-01					59	FEMALE	Kidney Clear Cell Renal Carcinoma	No	M0	N0	Stage I	T1					Kidney		kidney clear cell carcinoma	Kidney
TCGA-CZ-4859-11	TCGA-CZ-4859-11					59	FEMALE	Kidney Clear Cell Renal Carcinoma	No	M0	N0	Stage I	T1					Kidney		kidney clear cell carcinoma	Kidney
TCGA-DV-A4VX-01	TCGA-DV-A4VX-01					59	MALE	Kidney Clear Cell Renal Carcinoma	No	MX	N0	Stage IV	T3b	NO		YES	2	Kidney		kidney clear cell carcinoma	Kidney
TCGA-B2-3923-01	TCGA-B2-3923-01					59	MALE	Kidney Clear Cell Renal Carcinoma	No	M0	NX	Stage II	T2	NO		NO		Kidney		kidney clear cell carcinoma	Kidney
TCGA-B2-3923-11	TCGA-B2-3923-11					59	MALE	Kidney Clear Cell Renal Carcinoma	No	M0	NX	Stage II	T2	NO		NO		Kidney		kidney clear cell carcinoma	Kidney
TCGA-BP-4167-01	TCGA-BP-4167-01					59	MALE	Kidney Clear Cell Renal Carcinoma	No	M0	NX	Stage III	T3a					Kidney		kidney clear cell carcinoma	Kidney
TCGA-BP-4167-11	TCGA-BP-4167-11					59	MALE	Kidney Clear Cell Renal Carcinoma	No	M0	NX	Stage III	T3a					Kidney		kidney clear cell carcinoma	Kidney
TCGA-BP-5192-01	TCGA-BP-5192-01					59	MALE	Kidney Clear Cell Renal Carcinoma	No	M0	NX	Stage I	T1a					Kidney		kidney clear cell carcinoma	Kidney
TCGA-BP-5192-11	TCGA-BP-5192-11					59	MALE	Kidney Clear Cell Renal Carcinoma	No	M0	NX	Stage I	T1a					Kidney		kidney clear cell carcinoma	Kidney
TCGA-DV-5565-01	TCGA-DV-5565-01					59	MALE	Kidney Clear Cell Renal Carcinoma	No	M0	NX	Stage I	T1a					Kidney		kidney clear cell carcinoma	Kidney
TCGA-B4-5834-01	TCGA-B4-5834-01					59	MALE	Kidney Clear Cell Renal Carcinoma	No	M0	N0	Stage I	T1	NO		NO		Kidney		kidney clear cell carcinoma	Kidney
TCGA-A3-3313-01	TCGA-A3-3313-01					59	MALE	Kidney Clear Cell Renal Carcinoma	No	M0	N0	Stage I	T1b					Kidney		kidney clear cell carcinoma	Kidney
TCGA-A3-3313-11	TCGA-A3-3313-11					59	MALE	Kidney Clear Cell Renal Carcinoma	No	M0	N0	Stage I	T1b					Kidney		kidney clear cell carcinoma	Kidney
TCGA-MM-A84U-01	TCGA-MM-A84U-01					58	FEMALE	Kidney Clear Cell Renal Carcinoma	No	MX	NX	Stage I	T1a	NO		NO	2	Kidney	1996	kidney clear cell carcinoma	Kidney
TCGA-AK-3453-01	TCGA-AK-3453-01					58	FEMALE	Kidney Clear Cell Renal Carcinoma	No	M0	NX	Stage II	T2	NO		YES	1	Kidney		kidney clear cell carcinoma	Kidney
TCGA-CJ-4870-01	TCGA-CJ-4870-01					58	FEMALE	Kidney Clear Cell Renal Carcinoma	No	M0	NX	Stage III	T3a				1	Kidney		kidney clear cell carcinoma	Kidney
TCGA-CJ-4870-11	TCGA-CJ-4870-11					58	FEMALE	Kidney Clear Cell Renal Carcinoma	No	M0	NX	Stage III	T3a				1	Kidney		kidney clear cell carcinoma	Kidney
TCGA-BP-5181-01	TCGA-BP-5181-01					58	FEMALE	Kidney Clear Cell Renal Carcinoma	No	M0	NX	Stage I	T1b					Kidney		kidney clear cell carcinoma	Kidney
TCGA-BP-5181-11	TCGA-BP-5181-11					58	FEMALE	Kidney Clear Cell Renal Carcinoma	No	M0	NX	Stage I	T1b					Kidney		kidney clear cell carcinoma	Kidney
TCGA-B0-4814-01	TCGA-B0-4814-01					58	MALE	Kidney Clear Cell Renal Carcinoma	No	M1	N0	Stage IV	T4					Kidney		kidney clear cell carcinoma	Kidney
TCGA-B0-4814-11	TCGA-B0-4814-11					58	MALE	Kidney Clear Cell Renal Carcinoma	No	M1	N0	Stage IV	T4					Kidney		kidney clear cell carcinoma	Kidney
TCGA-BP-4962-01	TCGA-BP-4962-01					58	MALE	Kidney Clear Cell Renal Carcinoma	No	M0	NX	Stage II	T2					Kidney		kidney clear cell carcinoma	Kidney
TCGA-BP-4962-11	TCGA-BP-4962-11					58	MALE	Kidney Clear Cell Renal Carcinoma	No	M0	NX	Stage II	T2					Kidney		kidney clear cell carcinoma	Kidney
TCGA-AK-3440-01	TCGA-AK-3440-01					58	MALE	Kidney Clear Cell Renal Carcinoma	No	M0	NX	Stage I	T1a	NO		NO	1	Kidney		kidney clear cell carcinoma	Kidney
TCGA-AK-3460-01	TCGA-AK-3460-01					58	MALE	Kidney Clear Cell Renal Carcinoma	No	M0	NX	Stage I	T1a	NO		NO	1	Kidney		kidney clear cell carcinoma	Kidney
TCGA-BP-4993-01	TCGA-BP-4993-01					58	MALE	Kidney Clear Cell Renal Carcinoma	No	M0	NX	Stage I	T1a					Kidney		kidney clear cell carcinoma	Kidney
TCGA-BP-4993-11	TCGA-BP-4993-11					58	MALE	Kidney Clear Cell Renal Carcinoma	No	M0	NX	Stage I	T1a					Kidney		kidney clear cell carcinoma	Kidney
TCGA-BP-5199-01	TCGA-BP-5199-01					58	MALE	Kidney Clear Cell Renal Carcinoma	No	M0	N0	Stage II	T2					Kidney		kidney clear cell carcinoma	Kidney
TCGA-BP-5199-11	TCGA-BP-5199-11					58	MALE	Kidney Clear Cell Renal Carcinoma	No	M0	N0	Stage II	T2					Kidney		kidney clear cell carcinoma	Kidney
TCGA-CZ-5985-01	TCGA-CZ-5985-01					58	MALE	Kidney Clear Cell Renal Carcinoma	No	M0	N0	Stage II	T2					Kidney		kidney clear cell carcinoma	Kidney
TCGA-CZ-5985-11	TCGA-CZ-5985-11					58	MALE	Kidney Clear Cell Renal Carcinoma	No	M0	N0	Stage II	T2					Kidney		kidney clear cell carcinoma	Kidney
TCGA-BP-4989-01	TCGA-BP-4989-01					58	MALE	Kidney Clear Cell Renal Carcinoma	No	M0	N0	Stage III	T3a					Kidney		kidney clear cell carcinoma	Kidney
TCGA-BP-4989-11	TCGA-BP-4989-11					58	MALE	Kidney Clear Cell Renal Carcinoma	No	M0	N0	Stage III	T3a					Kidney		kidney clear cell carcinoma	Kidney
TCGA-B8-4619-01	TCGA-B8-4619-01					58	MALE	Kidney Clear Cell Renal Carcinoma	No	M0	N0	Stage I	T1a	NO		NO	2	Kidney		kidney clear cell carcinoma	Kidney
TCGA-B8-4619-11	TCGA-B8-4619-11					58	MALE	Kidney Clear Cell Renal Carcinoma	No	M0	N0	Stage I	T1a	NO		NO	2	Kidney		kidney clear cell carcinoma	Kidney
TCGA-A3-A6NJ-01	TCGA-A3-A6NJ-01					57	FEMALE	Kidney Clear Cell Renal Carcinoma	No	MX	NX	Stage I	T1a	NO		NO		Kidney		kidney clear cell carcinoma	Kidney
TCGA-BP-4774-01	TCGA-BP-4774-01					57	FEMALE	Kidney Clear Cell Renal Carcinoma	No	M0	NX	Stage I	T1a					Kidney		kidney clear cell carcinoma	Kidney
TCGA-BP-4774-11	TCGA-BP-4774-11					57	FEMALE	Kidney Clear Cell Renal Carcinoma	No	M0	NX	Stage I	T1a					Kidney		kidney clear cell carcinoma	Kidney
TCGA-A3-3358-01	TCGA-A3-3358-01					57	FEMALE	Kidney Clear Cell Renal Carcinoma	No	M0	N0	Stage I	T1a					Kidney		kidney clear cell carcinoma	Kidney
TCGA-A3-3358-11	TCGA-A3-3358-11					57	FEMALE	Kidney Clear Cell Renal Carcinoma	No	M0	N0	Stage I	T1a					Kidney		kidney clear cell carcinoma	Kidney
TCGA-BP-4761-01	TCGA-BP-4761-01					57	MALE	Kidney Clear Cell Renal Carcinoma	No	M0	N1	Stage III	T3a					Kidney		kidney clear cell carcinoma	Kidney
TCGA-BP-4761-11	TCGA-BP-4761-11					57	MALE	Kidney Clear Cell Renal Carcinoma	No	M0	N1	Stage III	T3a					Kidney		kidney clear cell carcinoma	Kidney
TCGA-A3-3316-01	TCGA-A3-3316-01					57	MALE	Kidney Clear Cell Renal Carcinoma	No	M0	NX	Stage II	T2					Kidney		kidney clear cell carcinoma	Kidney
TCGA-A3-3316-11	TCGA-A3-3316-11					57	MALE	Kidney Clear Cell Renal Carcinoma	No	M0	NX	Stage II	T2					Kidney		kidney clear cell carcinoma	Kidney
TCGA-A3-3311-01	TCGA-A3-3311-01					57	MALE	Kidney Clear Cell Renal Carcinoma	No	M0	NX	Stage I	T1					Kidney		kidney clear cell carcinoma	Kidney
TCGA-A3-3311-11	TCGA-A3-3311-11					57	MALE	Kidney Clear Cell Renal Carcinoma	No	M0	NX	Stage I	T1					Kidney		kidney clear cell carcinoma	Kidney
TCGA-BP-4977-01	TCGA-BP-4977-01					57	MALE	Kidney Clear Cell Renal Carcinoma	No	M0	NX	Stage I	T1b					Kidney		kidney clear cell carcinoma	Kidney
TCGA-BP-4977-11	TCGA-BP-4977-11					57	MALE	Kidney Clear Cell Renal Carcinoma	No	M0	NX	Stage I	T1b					Kidney		kidney clear cell carcinoma	Kidney
TCGA-BP-4801-01	TCGA-BP-4801-01					57	MALE	Kidney Clear Cell Renal Carcinoma	No	M0	NX	Stage I	T1a					Kidney		kidney clear cell carcinoma	Kidney
TCGA-BP-4801-11	TCGA-BP-4801-11					57	MALE	Kidney Clear Cell Renal Carcinoma	No	M0	NX	Stage I	T1a					Kidney		kidney clear cell carcinoma	Kidney
TCGA-CZ-5456-01	TCGA-CZ-5456-01					57	MALE	Kidney Clear Cell Renal Carcinoma	No	M0	N0	Stage II	T2					Kidney		kidney clear cell carcinoma	Kidney
TCGA-CZ-5456-11	TCGA-CZ-5456-11					57	MALE	Kidney Clear Cell Renal Carcinoma	No	M0	N0	Stage II	T2					Kidney		kidney clear cell carcinoma	Kidney
TCGA-BP-4346-01	TCGA-BP-4346-01					57	MALE	Kidney Clear Cell Renal Carcinoma	No	M0	N0	Stage III	T3b					Kidney		kidney clear cell carcinoma	Kidney
TCGA-BP-4346-11	TCGA-BP-4346-11					57	MALE	Kidney Clear Cell Renal Carcinoma	No	M0	N0	Stage III	T3b					Kidney		kidney clear cell carcinoma	Kidney
TCGA-B8-5158-01	TCGA-B8-5158-01					56	MALE	Kidney Clear Cell Renal Carcinoma	No	M0	N1	Stage III	T3a	NO		NO	2	Kidney	1996	kidney clear cell carcinoma	Kidney
TCGA-BP-4999-01	TCGA-BP-4999-01					56	MALE	Kidney Clear Cell Renal Carcinoma	No	M0	NX	Stage I	T1a					Kidney		kidney clear cell carcinoma	Kidney
TCGA-BP-4999-11	TCGA-BP-4999-11					56	MALE	Kidney Clear Cell Renal Carcinoma	No	M0	NX	Stage I	T1a					Kidney		kidney clear cell carcinoma	Kidney
TCGA-B0-5121-01	TCGA-B0-5121-01					56	MALE	Kidney Clear Cell Renal Carcinoma	No	M0	N0	Stage I	T1b	NO		NO		Kidney		kidney clear cell carcinoma	Kidney
TCGA-B0-5121-11	TCGA-B0-5121-11					56	MALE	Kidney Clear Cell Renal Carcinoma	No	M0	N0	Stage I	T1b	NO		NO		Kidney		kidney clear cell carcinoma	Kidney
TCGA-B2-5633-01	TCGA-B2-5633-01					56	MALE	Kidney Clear Cell Renal Carcinoma	No	M0	N0	Stage I	T1b	NO		NO		Kidney		kidney clear cell carcinoma	Kidney
TCGA-BP-5182-01	TCGA-BP-5182-01					56	MALE	Kidney Clear Cell Renal Carcinoma	No	M0	N0	Stage I	T1a					Kidney		kidney clear cell carcinoma	Kidney
TCGA-BP-5182-11	TCGA-BP-5182-11					56	MALE	Kidney Clear Cell Renal Carcinoma	No	M0	N0	Stage I	T1a					Kidney		kidney clear cell carcinoma	Kidney
TCGA-BP-4775-01	TCGA-BP-4775-01					55	FEMALE	Kidney Clear Cell Renal Carcinoma	No	M0	NX	Stage I	T1a					Kidney		kidney clear cell carcinoma	Kidney
TCGA-BP-4775-11	TCGA-BP-4775-11					55	FEMALE	Kidney Clear Cell Renal Carcinoma	No	M0	NX	Stage I	T1a					Kidney		kidney clear cell carcinoma	Kidney
TCGA-DV-5576-01	TCGA-DV-5576-01					55	FEMALE	Kidney Clear Cell Renal Carcinoma	No	M0	NX	Stage I	T1a					Kidney		kidney clear cell carcinoma	Kidney
TCGA-CZ-5460-01	TCGA-CZ-5460-01					55	MALE	Kidney Clear Cell Renal Carcinoma	No	M1	NX	Stage IV	T3b					Kidney		kidney clear cell carcinoma	Kidney
TCGA-CZ-5460-11	TCGA-CZ-5460-11					55	MALE	Kidney Clear Cell Renal Carcinoma	No	M1	NX	Stage IV	T3b					Kidney		kidney clear cell carcinoma	Kidney
TCGA-EU-5906-01	TCGA-EU-5906-01					55	MALE	Kidney Clear Cell Renal Carcinoma	No	M0	NX	Stage I	T1b				1	Kidney		kidney clear cell carcinoma	Kidney
TCGA-BP-5170-01	TCGA-BP-5170-01					55	MALE	Kidney Clear Cell Renal Carcinoma	No	M0	NX	Stage I	T1a					Kidney		kidney clear cell carcinoma	Kidney
TCGA-BP-5170-11	TCGA-BP-5170-11					55	MALE	Kidney Clear Cell Renal Carcinoma	No	M0	NX	Stage I	T1a					Kidney		kidney clear cell carcinoma	Kidney
TCGA-G6-A5PC-01	TCGA-G6-A5PC-01					54	FEMALE	Kidney Clear Cell Renal Carcinoma	No	M1	N0	Stage IV	T1b	NO		YES	2	Kidney		kidney clear cell carcinoma	Kidney
TCGA-AK-3429-01	TCGA-AK-3429-01					54	FEMALE	Kidney Clear Cell Renal Carcinoma	No	M0	N0	Stage II	T2	NO	1974	NO	3	Kidney		kidney clear cell carcinoma	Kidney
TCGA-A3-3373-01	TCGA-A3-3373-01					54	FEMALE	Kidney Clear Cell Renal Carcinoma	No	M0	N0	Stage I	T1b	NO		NO		Kidney		kidney clear cell carcinoma	Kidney
TCGA-A3-3373-11	TCGA-A3-3373-11					54	FEMALE	Kidney Clear Cell Renal Carcinoma	No	M0	N0	Stage I	T1b	NO		NO		Kidney		kidney clear cell carcinoma	Kidney
TCGA-BP-4964-01	TCGA-BP-4964-01					54	FEMALE	Kidney Clear Cell Renal Carcinoma	No	M0	N0	Stage I	T1a					Kidney		kidney clear cell carcinoma	Kidney
TCGA-BP-4964-11	TCGA-BP-4964-11					54	FEMALE	Kidney Clear Cell Renal Carcinoma	No	M0	N0	Stage I	T1a					Kidney		kidney clear cell carcinoma	Kidney
TCGA-B8-A7U6-01	TCGA-B8-A7U6-01					54	FEMALE	Kidney Clear Cell Renal Carcinoma	No		NX	Stage I	T1a	NO		NO	1	Kidney		kidney clear cell carcinoma	Kidney
TCGA-CJ-6031-01	TCGA-CJ-6031-01					54	MALE	Kidney Clear Cell Renal Carcinoma	No	M0	NX	Stage I	T1b					Kidney		kidney clear cell carcinoma	Kidney
TCGA-BP-4991-01	TCGA-BP-4991-01					54	MALE	Kidney Clear Cell Renal Carcinoma	No	M0	NX	Stage I	T1a					Kidney		kidney clear cell carcinoma	Kidney
TCGA-BP-4991-11	TCGA-BP-4991-11					54	MALE	Kidney Clear Cell Renal Carcinoma	No	M0	NX	Stage I	T1a					Kidney		kidney clear cell carcinoma	Kidney
TCGA-BP-4994-01	TCGA-BP-4994-01					54	MALE	Kidney Clear Cell Renal Carcinoma	No	M0	NX	Stage I	T1a					Kidney		kidney clear cell carcinoma	Kidney
TCGA-BP-4994-11	TCGA-BP-4994-11					54	MALE	Kidney Clear Cell Renal Carcinoma	No	M0	NX	Stage I	T1a					Kidney		kidney clear cell carcinoma	Kidney
TCGA-BP-5184-01	TCGA-BP-5184-01					54	MALE	Kidney Clear Cell Renal Carcinoma	No	M0	NX	Stage I	T1a					Kidney		kidney clear cell carcinoma	Kidney
TCGA-BP-5184-11	TCGA-BP-5184-11					54	MALE	Kidney Clear Cell Renal Carcinoma	No	M0	NX	Stage I	T1a					Kidney		kidney clear cell carcinoma	Kidney
TCGA-BP-5187-01	TCGA-BP-5187-01					54	MALE	Kidney Clear Cell Renal Carcinoma	No	M0	NX	Stage I	T1a					Kidney		kidney clear cell carcinoma	Kidney
TCGA-BP-5187-11	TCGA-BP-5187-11					54	MALE	Kidney Clear Cell Renal Carcinoma	No	M0	NX	Stage I	T1a					Kidney		kidney clear cell carcinoma	Kidney
TCGA-B0-5108-01	TCGA-B0-5108-01					54	MALE	Kidney Clear Cell Renal Carcinoma	No	M0	N0	Stage III	T3a	NO		NO		Kidney		kidney clear cell carcinoma	Kidney
TCGA-B0-5108-11	TCGA-B0-5108-11					54	MALE	Kidney Clear Cell Renal Carcinoma	No	M0	N0	Stage III	T3a	NO		NO		Kidney		kidney clear cell carcinoma	Kidney
TCGA-A3-3380-01	TCGA-A3-3380-01					54	MALE	Kidney Clear Cell Renal Carcinoma	No	M0	N0	Stage I	T1					Kidney		kidney clear cell carcinoma	Kidney
TCGA-A3-3380-11	TCGA-A3-3380-11					54	MALE	Kidney Clear Cell Renal Carcinoma	No	M0	N0	Stage I	T1					Kidney		kidney clear cell carcinoma	Kidney
TCGA-B0-5092-01	TCGA-B0-5092-01					53	FEMALE	Kidney Clear Cell Renal Carcinoma	No	M1	N0	Stage IV	T1a					Kidney		kidney clear cell carcinoma	Kidney
TCGA-B0-5092-11	TCGA-B0-5092-11					53	FEMALE	Kidney Clear Cell Renal Carcinoma	No	M1	N0	Stage IV	T1a					Kidney		kidney clear cell carcinoma	Kidney
TCGA-B0-5098-01	TCGA-B0-5098-01					53	FEMALE	Kidney Clear Cell Renal Carcinoma	No	M0	NX	Stage I	T1					Kidney		kidney clear cell carcinoma	Kidney
TCGA-B0-5098-11	TCGA-B0-5098-11					53	FEMALE	Kidney Clear Cell Renal Carcinoma	No	M0	NX	Stage I	T1					Kidney		kidney clear cell carcinoma	Kidney
TCGA-B0-5690-01	TCGA-B0-5690-01					53	FEMALE	Kidney Clear Cell Renal Carcinoma	No	M0	NX	Stage I	T1b	NO		NO		Kidney		kidney clear cell carcinoma	Kidney
TCGA-B0-5690-11	TCGA-B0-5690-11					53	FEMALE	Kidney Clear Cell Renal Carcinoma	No	M0	NX	Stage I	T1b	NO		NO		Kidney		kidney clear cell carcinoma	Kidney
TCGA-DV-A4VZ-01	TCGA-DV-A4VZ-01					53	MALE	Kidney Clear Cell Renal Carcinoma	No	MX	NX	Stage I	T1a	NO		NO		Kidney		kidney clear cell carcinoma	Kidney
TCGA-B0-5812-01	TCGA-B0-5812-01					53	MALE	Kidney Clear Cell Renal Carcinoma	No	M0	NX	Stage I	T1b	NO		NO		Kidney		kidney clear cell carcinoma	Kidney
TCGA-A3-3323-01	TCGA-A3-3323-01					53	MALE	Kidney Clear Cell Renal Carcinoma	No	M0	NX	Stage I	T1b					Kidney		kidney clear cell carcinoma	Kidney
TCGA-A3-3323-11	TCGA-A3-3323-11					53	MALE	Kidney Clear Cell Renal Carcinoma	No	M0	NX	Stage I	T1b					Kidney		kidney clear cell carcinoma	Kidney
TCGA-BP-5004-01	TCGA-BP-5004-01					53	MALE	Kidney Clear Cell Renal Carcinoma	No	M0	NX	Stage I	T1a					Kidney		kidney clear cell carcinoma	Kidney
TCGA-BP-5004-11	TCGA-BP-5004-11					53	MALE	Kidney Clear Cell Renal Carcinoma	No	M0	NX	Stage I	T1a					Kidney		kidney clear cell carcinoma	Kidney
TCGA-BP-5180-01	TCGA-BP-5180-01					53	MALE	Kidney Clear Cell Renal Carcinoma	No	M0	NX	Stage I	T1a					Kidney		kidney clear cell carcinoma	Kidney
TCGA-BP-5180-11	TCGA-BP-5180-11					53	MALE	Kidney Clear Cell Renal Carcinoma	No	M0	NX	Stage I	T1a					Kidney		kidney clear cell carcinoma	Kidney
TCGA-BP-5196-01	TCGA-BP-5196-01					53	MALE	Kidney Clear Cell Renal Carcinoma	No	M0	NX	Stage I	T1a					Kidney		kidney clear cell carcinoma	Kidney
TCGA-BP-5196-11	TCGA-BP-5196-11					53	MALE	Kidney Clear Cell Renal Carcinoma	No	M0	NX	Stage I	T1a					Kidney		kidney clear cell carcinoma	Kidney
TCGA-B0-5699-01	TCGA-B0-5699-01					53	MALE	Kidney Clear Cell Renal Carcinoma	No	M0	N0	Stage I	T1	NO		NO		Kidney		kidney clear cell carcinoma	Kidney
TCGA-B0-5699-11	TCGA-B0-5699-11					53	MALE	Kidney Clear Cell Renal Carcinoma	No	M0	N0	Stage I	T1	NO		NO		Kidney		kidney clear cell carcinoma	Kidney
TCGA-B8-5549-01	TCGA-B8-5549-01					53	MALE	Kidney Clear Cell Renal Carcinoma	No	M0	N0	Stage I	T1b	NO		NO	1	Kidney		kidney clear cell carcinoma	Kidney
TCGA-B8-5549-11	TCGA-B8-5549-11					53	MALE	Kidney Clear Cell Renal Carcinoma	No	M0	N0	Stage I	T1b	NO		NO	1	Kidney		kidney clear cell carcinoma	Kidney
TCGA-A3-3320-01	TCGA-A3-3320-01					52	FEMALE	Kidney Clear Cell Renal Carcinoma	No	M0	NX	Stage I	T1b					Kidney		kidney clear cell carcinoma	Kidney
TCGA-A3-3320-11	TCGA-A3-3320-11					52	FEMALE	Kidney Clear Cell Renal Carcinoma	No	M0	NX	Stage I	T1b					Kidney		kidney clear cell carcinoma	Kidney
TCGA-DV-5575-01	TCGA-DV-5575-01					52	FEMALE	Kidney Clear Cell Renal Carcinoma	No	M0	NX	Stage I	T1a					Kidney		kidney clear cell carcinoma	Kidney
TCGA-B4-5838-01	TCGA-B4-5838-01					52	MALE	Kidney Clear Cell Renal Carcinoma	No	M0	N1	Stage IV	T3	NO		NO		Kidney		kidney clear cell carcinoma	Kidney
TCGA-B2-4101-01	TCGA-B2-4101-01					52	MALE	Kidney Clear Cell Renal Carcinoma	No	M0	NX	Stage II	T2a	NO		NO		Kidney		kidney clear cell carcinoma	Kidney
TCGA-A3-3383-01	TCGA-A3-3383-01					52	MALE	Kidney Clear Cell Renal Carcinoma	No	M0	NX	Stage I	T1					Kidney		kidney clear cell carcinoma	Kidney
TCGA-A3-3383-11	TCGA-A3-3383-11					52	MALE	Kidney Clear Cell Renal Carcinoma	No	M0	NX	Stage I	T1					Kidney		kidney clear cell carcinoma	Kidney
TCGA-A3-3325-01	TCGA-A3-3325-01					52	MALE	Kidney Clear Cell Renal Carcinoma	No	M0	NX	Stage I	T1a	NO		NO		Kidney		kidney clear cell carcinoma	Kidney
TCGA-A3-3325-11	TCGA-A3-3325-11					52	MALE	Kidney Clear Cell Renal Carcinoma	No	M0	NX	Stage I	T1a	NO		NO		Kidney		kidney clear cell carcinoma	Kidney
TCGA-BP-4776-01	TCGA-BP-4776-01					52	MALE	Kidney Clear Cell Renal Carcinoma	No	M0	NX	Stage I	T1a					Kidney		kidney clear cell carcinoma	Kidney
TCGA-BP-4776-11	TCGA-BP-4776-11					52	MALE	Kidney Clear Cell Renal Carcinoma	No	M0	NX	Stage I	T1a					Kidney		kidney clear cell carcinoma	Kidney
TCGA-BP-4331-01	TCGA-BP-4331-01					52	MALE	Kidney Clear Cell Renal Carcinoma	No	M0	N0	Stage I	T1a					Kidney		kidney clear cell carcinoma	Kidney
TCGA-BP-4331-11	TCGA-BP-4331-11					52	MALE	Kidney Clear Cell Renal Carcinoma	No	M0	N0	Stage I	T1a					Kidney		kidney clear cell carcinoma	Kidney
TCGA-BP-4164-01	TCGA-BP-4164-01					51	FEMALE	Kidney Clear Cell Renal Carcinoma	No	M0	NX	Stage III	T3a					Kidney		kidney clear cell carcinoma	Kidney
TCGA-BP-4164-11	TCGA-BP-4164-11					51	FEMALE	Kidney Clear Cell Renal Carcinoma	No	M0	NX	Stage III	T3a					Kidney		kidney clear cell carcinoma	Kidney
TCGA-CW-5583-01	TCGA-CW-5583-01					51	FEMALE	Kidney Clear Cell Renal Carcinoma	No	M0	NX	Stage I	T1a					Kidney		kidney clear cell carcinoma	Kidney
TCGA-B8-4151-01	TCGA-B8-4151-01					51	FEMALE	Kidney Clear Cell Renal Carcinoma	No	M0	N0	Stage III	T3a	NO		NO	1	Kidney		kidney clear cell carcinoma	Kidney
TCGA-A3-3374-01	TCGA-A3-3374-01					51	FEMALE	Kidney Clear Cell Renal Carcinoma	No	M0	N0	Stage I	T1b					Kidney		kidney clear cell carcinoma	Kidney
TCGA-A3-3374-11	TCGA-A3-3374-11					51	FEMALE	Kidney Clear Cell Renal Carcinoma	No	M0	N0	Stage I	T1b					Kidney		kidney clear cell carcinoma	Kidney
TCGA-B0-4703-01	TCGA-B0-4703-01					51	MALE	Kidney Clear Cell Renal Carcinoma	No	M1	N0	Stage IV	T3a					Kidney		kidney clear cell carcinoma	Kidney
TCGA-B0-4703-11	TCGA-B0-4703-11					51	MALE	Kidney Clear Cell Renal Carcinoma	No	M1	N0	Stage IV	T3a					Kidney		kidney clear cell carcinoma	Kidney
TCGA-A3-3324-01	TCGA-A3-3324-01					51	MALE	Kidney Clear Cell Renal Carcinoma	No	M0	NX	Stage I	T1b					Kidney		kidney clear cell carcinoma	Kidney
TCGA-A3-3324-11	TCGA-A3-3324-11					51	MALE	Kidney Clear Cell Renal Carcinoma	No	M0	NX	Stage I	T1b					Kidney		kidney clear cell carcinoma	Kidney
TCGA-CJ-5671-01	TCGA-CJ-5671-01					51	MALE	Kidney Clear Cell Renal Carcinoma	No	M0	NX	Stage I	T1a	NO		NO	1	Kidney		kidney clear cell carcinoma	Kidney
TCGA-A3-3322-01	TCGA-A3-3322-01					51	MALE	Kidney Clear Cell Renal Carcinoma	No	M0	NX	Stage I	T1a					Kidney		kidney clear cell carcinoma	Kidney
TCGA-A3-3322-11	TCGA-A3-3322-11					51	MALE	Kidney Clear Cell Renal Carcinoma	No	M0	NX	Stage I	T1a					Kidney		kidney clear cell carcinoma	Kidney
TCGA-CJ-4636-01	TCGA-CJ-4636-01					51	MALE	Kidney Clear Cell Renal Carcinoma	No	M0	N0	Stage III	T3a					Kidney		kidney clear cell carcinoma	Kidney
TCGA-CJ-4636-11	TCGA-CJ-4636-11					51	MALE	Kidney Clear Cell Renal Carcinoma	No	M0	N0	Stage III	T3a					Kidney		kidney clear cell carcinoma	Kidney
TCGA-CZ-5984-01	TCGA-CZ-5984-01					51	MALE	Kidney Clear Cell Renal Carcinoma	No	M0	N0	Stage I	T1b					Kidney		kidney clear cell carcinoma	Kidney
TCGA-CZ-5984-11	TCGA-CZ-5984-11					51	MALE	Kidney Clear Cell Renal Carcinoma	No	M0	N0	Stage I	T1b					Kidney		kidney clear cell carcinoma	Kidney
TCGA-A3-3376-01	TCGA-A3-3376-01					51	MALE	Kidney Clear Cell Renal Carcinoma	No	M0	N0	Stage I	T1a	NO		NO		Kidney		kidney clear cell carcinoma	Kidney
TCGA-A3-3376-11	TCGA-A3-3376-11					51	MALE	Kidney Clear Cell Renal Carcinoma	No	M0	N0	Stage I	T1a	NO		NO		Kidney		kidney clear cell carcinoma	Kidney
TCGA-BP-5186-01	TCGA-BP-5186-01					50	FEMALE	Kidney Clear Cell Renal Carcinoma	No	M0	N0	Stage I	T1a					Kidney		kidney clear cell carcinoma	Kidney
TCGA-BP-5186-11	TCGA-BP-5186-11					50	FEMALE	Kidney Clear Cell Renal Carcinoma	No	M0	N0	Stage I	T1a					Kidney		kidney clear cell carcinoma	Kidney
TCGA-B8-A54G-01	TCGA-B8-A54G-01					50	MALE	Kidney Clear Cell Renal Carcinoma	No	MX	NX	Stage I	T1a	NO		NO	3	Kidney		kidney clear cell carcinoma	Kidney
TCGA-BP-4759-01	TCGA-BP-4759-01					50	MALE	Kidney Clear Cell Renal Carcinoma	No	M0	NX	Stage I	T1a					Kidney		kidney clear cell carcinoma	Kidney
TCGA-BP-4759-11	TCGA-BP-4759-11					50	MALE	Kidney Clear Cell Renal Carcinoma	No	M0	NX	Stage I	T1a					Kidney		kidney clear cell carcinoma	Kidney
TCGA-A3-3363-01	TCGA-A3-3363-01					50	MALE	Kidney Clear Cell Renal Carcinoma	No	M0	N0	Stage II	T2					Kidney		kidney clear cell carcinoma	Kidney
TCGA-A3-3363-11	TCGA-A3-3363-11					50	MALE	Kidney Clear Cell Renal Carcinoma	No	M0	N0	Stage II	T2					Kidney		kidney clear cell carcinoma	Kidney
TCGA-B0-5697-01	TCGA-B0-5697-01					50	MALE	Kidney Clear Cell Renal Carcinoma	No	M0	N0	Stage I	T1a	NO		NO		Kidney		kidney clear cell carcinoma	Kidney
TCGA-B0-5697-11	TCGA-B0-5697-11					50	MALE	Kidney Clear Cell Renal Carcinoma	No	M0	N0	Stage I	T1a	NO		NO		Kidney		kidney clear cell carcinoma	Kidney
TCGA-A3-A6NL-01	TCGA-A3-A6NL-01					49	FEMALE	Kidney Clear Cell Renal Carcinoma	No	MX	NX	Stage I	T1b	NO		NO		Kidney		kidney clear cell carcinoma	Kidney
TCGA-B8-A54F-01	TCGA-B8-A54F-01					49	FEMALE	Kidney Clear Cell Renal Carcinoma	No	MX	NX	Stage I	T1a	NO		NO	2	Kidney		kidney clear cell carcinoma	Kidney
TCGA-CJ-4639-01	TCGA-CJ-4639-01					49	FEMALE	Kidney Clear Cell Renal Carcinoma	No	M0	N0	Stage II	T2	NO		NO	1	Kidney		kidney clear cell carcinoma	Kidney
TCGA-CJ-4639-11	TCGA-CJ-4639-11					49	FEMALE	Kidney Clear Cell Renal Carcinoma	No	M0	N0	Stage II	T2	NO		NO	1	Kidney		kidney clear cell carcinoma	Kidney
TCGA-B0-4824-01	TCGA-B0-4824-01					49	FEMALE	Kidney Clear Cell Renal Carcinoma	No	M0	N0	Stage I	T1a					Kidney		kidney clear cell carcinoma	Kidney
TCGA-B0-4824-11	TCGA-B0-4824-11					49	FEMALE	Kidney Clear Cell Renal Carcinoma	No	M0	N0	Stage I	T1a					Kidney		kidney clear cell carcinoma	Kidney
TCGA-BP-4959-01	TCGA-BP-4959-01					49	MALE	Kidney Clear Cell Renal Carcinoma	No	M0	NX	Stage I	T1b					Kidney		kidney clear cell carcinoma	Kidney
TCGA-BP-4959-11	TCGA-BP-4959-11					49	MALE	Kidney Clear Cell Renal Carcinoma	No	M0	NX	Stage I	T1b					Kidney		kidney clear cell carcinoma	Kidney
TCGA-BP-4998-01	TCGA-BP-4998-01					49	MALE	Kidney Clear Cell Renal Carcinoma	No	M0	NX	Stage I	T1a					Kidney		kidney clear cell carcinoma	Kidney
TCGA-BP-4998-11	TCGA-BP-4998-11					49	MALE	Kidney Clear Cell Renal Carcinoma	No	M0	NX	Stage I	T1a					Kidney		kidney clear cell carcinoma	Kidney
TCGA-B0-4816-01	TCGA-B0-4816-01					49	MALE	Kidney Clear Cell Renal Carcinoma	No	M0	N0	Stage II	T2					Kidney		kidney clear cell carcinoma	Kidney
TCGA-B0-4816-11	TCGA-B0-4816-11					49	MALE	Kidney Clear Cell Renal Carcinoma	No	M0	N0	Stage II	T2					Kidney		kidney clear cell carcinoma	Kidney
TCGA-BP-4174-01	TCGA-BP-4174-01					49	MALE	Kidney Clear Cell Renal Carcinoma	No	M0	N0	Stage II	T2					Kidney		kidney clear cell carcinoma	Kidney
TCGA-BP-4174-11	TCGA-BP-4174-11					49	MALE	Kidney Clear Cell Renal Carcinoma	No	M0	N0	Stage II	T2					Kidney		kidney clear cell carcinoma	Kidney
TCGA-CJ-4640-01	TCGA-CJ-4640-01					49	MALE	Kidney Clear Cell Renal Carcinoma	No	M0	N0	Stage III	T3a	NO		NO	4	Kidney		kidney clear cell carcinoma	Kidney
TCGA-CJ-4640-11	TCGA-CJ-4640-11					49	MALE	Kidney Clear Cell Renal Carcinoma	No	M0	N0	Stage III	T3a	NO		NO	4	Kidney		kidney clear cell carcinoma	Kidney
TCGA-A3-3387-01	TCGA-A3-3387-01					49	MALE	Kidney Clear Cell Renal Carcinoma	No	M0	N0	Stage I	T1a					Kidney		kidney clear cell carcinoma	Kidney
TCGA-A3-3387-11	TCGA-A3-3387-11					49	MALE	Kidney Clear Cell Renal Carcinoma	No	M0	N0	Stage I	T1a					Kidney		kidney clear cell carcinoma	Kidney
TCGA-B0-4834-01	TCGA-B0-4834-01					49	MALE	Kidney Clear Cell Renal Carcinoma	No	M0	N0	Stage I	T1a					Kidney		kidney clear cell carcinoma	Kidney
TCGA-B0-4834-11	TCGA-B0-4834-11					49	MALE	Kidney Clear Cell Renal Carcinoma	No	M0	N0	Stage I	T1a					Kidney		kidney clear cell carcinoma	Kidney
TCGA-AK-3433-01	TCGA-AK-3433-01					48	FEMALE	Kidney Clear Cell Renal Carcinoma	No	M0	N0	Stage II	T2	NO		NO	1	Kidney		kidney clear cell carcinoma	Kidney
TCGA-A3-3370-01	TCGA-A3-3370-01					48	FEMALE	Kidney Clear Cell Renal Carcinoma	No	M0	N0	Stage I	T1b	NO		NO		Kidney		kidney clear cell carcinoma	Kidney
TCGA-A3-3370-11	TCGA-A3-3370-11					48	FEMALE	Kidney Clear Cell Renal Carcinoma	No	M0	N0	Stage I	T1b	NO		NO		Kidney		kidney clear cell carcinoma	Kidney
TCGA-B8-A54I-01	TCGA-B8-A54I-01					48	MALE	Kidney Clear Cell Renal Carcinoma	No	MX	NX	Stage I	T1b	NO		NO	1	Kidney		kidney clear cell carcinoma	Kidney
TCGA-AK-3458-01	TCGA-AK-3458-01					48	MALE	Kidney Clear Cell Renal Carcinoma	No	M0	NX	Stage I	T1b					Kidney		kidney clear cell carcinoma	Kidney
TCGA-CJ-4635-01	TCGA-CJ-4635-01					48	MALE	Kidney Clear Cell Renal Carcinoma	No	M0	NX	Stage I	T1b					Kidney		kidney clear cell carcinoma	Kidney
TCGA-CJ-4635-11	TCGA-CJ-4635-11					48	MALE	Kidney Clear Cell Renal Carcinoma	No	M0	NX	Stage I	T1b					Kidney		kidney clear cell carcinoma	Kidney
TCGA-AK-3451-01	TCGA-AK-3451-01					48	MALE	Kidney Clear Cell Renal Carcinoma	No	M0	N0	Stage II	T2	NO	2006	NO	4	Kidney	1991	kidney clear cell carcinoma	Kidney
TCGA-AK-3456-01	TCGA-AK-3456-01					48	MALE	Kidney Clear Cell Renal Carcinoma	No	M0	N0	Stage II	T2					Kidney		kidney clear cell carcinoma	Kidney
TCGA-T7-A92I-01	TCGA-T7-A92I-01					47	FEMALE	Kidney Clear Cell Renal Carcinoma	No	MX	NX	Stage I	T1a	NO		NO	2	Kidney	1987	kidney clear cell carcinoma	Kidney
TCGA-EU-5904-01	TCGA-EU-5904-01					47	FEMALE	Kidney Clear Cell Renal Carcinoma	No	M0	NX	Stage I	T1					Kidney		kidney clear cell carcinoma	Kidney
TCGA-B0-5693-01	TCGA-B0-5693-01					47	FEMALE	Kidney Clear Cell Renal Carcinoma	No	M0	NX	Stage I	T1b	NO		NO		Kidney		kidney clear cell carcinoma	Kidney
TCGA-CJ-4642-01	TCGA-CJ-4642-01					47	MALE	Kidney Clear Cell Renal Carcinoma	Yes	M0	NX	Stage II	T2	NO		NO	2	Kidney		kidney clear cell carcinoma	Kidney
TCGA-CJ-4642-11	TCGA-CJ-4642-11					47	MALE	Kidney Clear Cell Renal Carcinoma	Yes	M0	NX	Stage II	T2	NO		NO	2	Kidney		kidney clear cell carcinoma	Kidney
TCGA-A3-A6NI-01	TCGA-A3-A6NI-01					47	MALE	Kidney Clear Cell Renal Carcinoma	No	MX	NX	Stage I	T1a	NO		NO	2	Kidney		kidney clear cell carcinoma	Kidney
TCGA-BP-4973-01	TCGA-BP-4973-01					47	MALE	Kidney Clear Cell Renal Carcinoma	No	M0	NX	Stage III	T3a					Kidney		kidney clear cell carcinoma	Kidney
TCGA-BP-4973-11	TCGA-BP-4973-11					47	MALE	Kidney Clear Cell Renal Carcinoma	No	M0	NX	Stage III	T3a					Kidney		kidney clear cell carcinoma	Kidney
TCGA-A3-3326-01	TCGA-A3-3326-01					47	MALE	Kidney Clear Cell Renal Carcinoma	No	M0	NX	Stage I	T1a					Kidney		kidney clear cell carcinoma	Kidney
TCGA-A3-3326-11	TCGA-A3-3326-11					47	MALE	Kidney Clear Cell Renal Carcinoma	No	M0	NX	Stage I	T1a					Kidney		kidney clear cell carcinoma	Kidney
TCGA-BP-4961-01	TCGA-BP-4961-01					47	MALE	Kidney Clear Cell Renal Carcinoma	No	M0	NX	Stage I	T1a					Kidney		kidney clear cell carcinoma	Kidney
TCGA-BP-4961-11	TCGA-BP-4961-11					47	MALE	Kidney Clear Cell Renal Carcinoma	No	M0	NX	Stage I	T1a					Kidney		kidney clear cell carcinoma	Kidney
TCGA-BP-4173-01	TCGA-BP-4173-01					47	MALE	Kidney Clear Cell Renal Carcinoma	No	M0	N0	Stage II	T2					Kidney		kidney clear cell carcinoma	Kidney
TCGA-BP-4173-11	TCGA-BP-4173-11					47	MALE	Kidney Clear Cell Renal Carcinoma	No	M0	N0	Stage II	T2					Kidney		kidney clear cell carcinoma	Kidney
TCGA-BP-5177-01	TCGA-BP-5177-01					46	FEMALE	Kidney Clear Cell Renal Carcinoma	No	M0	NX	Stage I	T1a					Kidney		kidney clear cell carcinoma	Kidney
TCGA-BP-5177-11	TCGA-BP-5177-11					46	FEMALE	Kidney Clear Cell Renal Carcinoma	No	M0	NX	Stage I	T1a					Kidney		kidney clear cell carcinoma	Kidney
TCGA-A3-3385-01	TCGA-A3-3385-01					46	FEMALE	Kidney Clear Cell Renal Carcinoma	No	M0	N0	Stage I	T1a	NO		NO		Kidney		kidney clear cell carcinoma	Kidney
TCGA-A3-3385-11	TCGA-A3-3385-11					46	FEMALE	Kidney Clear Cell Renal Carcinoma	No	M0	N0	Stage I	T1a	NO		NO		Kidney		kidney clear cell carcinoma	Kidney
TCGA-BP-4965-01	TCGA-BP-4965-01					46	MALE	Kidney Clear Cell Renal Carcinoma	Yes	M0	NX	Stage I	T1a					Kidney		kidney clear cell carcinoma	Kidney
TCGA-BP-4965-11	TCGA-BP-4965-11					46	MALE	Kidney Clear Cell Renal Carcinoma	Yes	M0	NX	Stage I	T1a					Kidney		kidney clear cell carcinoma	Kidney
TCGA-CZ-4862-01	TCGA-CZ-4862-01					46	MALE	Kidney Clear Cell Renal Carcinoma	No	M0	NX	Stage I	T1b					Kidney		kidney clear cell carcinoma	Kidney
TCGA-CZ-4862-11	TCGA-CZ-4862-11					46	MALE	Kidney Clear Cell Renal Carcinoma	No	M0	NX	Stage I	T1b					Kidney		kidney clear cell carcinoma	Kidney
TCGA-A3-3365-01	TCGA-A3-3365-01					46	MALE	Kidney Clear Cell Renal Carcinoma	No	M0	NX	Stage I	T1a					Kidney		kidney clear cell carcinoma	Kidney
TCGA-A3-3365-11	TCGA-A3-3365-11					46	MALE	Kidney Clear Cell Renal Carcinoma	No	M0	NX	Stage I	T1a					Kidney		kidney clear cell carcinoma	Kidney
TCGA-BP-4777-01	TCGA-BP-4777-01					46	MALE	Kidney Clear Cell Renal Carcinoma	No	M0	NX	Stage I	T1a					Kidney		kidney clear cell carcinoma	Kidney
TCGA-BP-4777-11	TCGA-BP-4777-11					46	MALE	Kidney Clear Cell Renal Carcinoma	No	M0	NX	Stage I	T1a					Kidney		kidney clear cell carcinoma	Kidney
TCGA-BP-5008-01	TCGA-BP-5008-01					46	MALE	Kidney Clear Cell Renal Carcinoma	No	M0	NX	Stage I	T1a					Kidney		kidney clear cell carcinoma	Kidney
TCGA-BP-5008-11	TCGA-BP-5008-11					46	MALE	Kidney Clear Cell Renal Carcinoma	No	M0	NX	Stage I	T1a					Kidney		kidney clear cell carcinoma	Kidney
TCGA-BP-4960-01	TCGA-BP-4960-01					46	MALE	Kidney Clear Cell Renal Carcinoma	No	M0	N0	Stage II	T2					Kidney		kidney clear cell carcinoma	Kidney
TCGA-BP-4960-11	TCGA-BP-4960-11					46	MALE	Kidney Clear Cell Renal Carcinoma	No	M0	N0	Stage II	T2					Kidney		kidney clear cell carcinoma	Kidney
TCGA-B0-5399-01	TCGA-B0-5399-01					46	MALE	Kidney Clear Cell Renal Carcinoma	No	M0	N0	Stage I	T1b	NO		NO		Kidney		kidney clear cell carcinoma	Kidney
TCGA-BP-5174-01	TCGA-BP-5174-01					45	FEMALE	Kidney Clear Cell Renal Carcinoma	No	M0	NX	Stage I	T1a					Kidney		kidney clear cell carcinoma	Kidney
TCGA-BP-5174-11	TCGA-BP-5174-11					45	FEMALE	Kidney Clear Cell Renal Carcinoma	No	M0	NX	Stage I	T1a					Kidney		kidney clear cell carcinoma	Kidney
TCGA-B0-5706-01	TCGA-B0-5706-01					45	MALE	Kidney Clear Cell Renal Carcinoma	No	M0	N0	Stage II	T2	NO		NO		Kidney		kidney clear cell carcinoma	Kidney
TCGA-B0-5706-11	TCGA-B0-5706-11					45	MALE	Kidney Clear Cell Renal Carcinoma	No	M0	N0	Stage II	T2	NO		NO		Kidney		kidney clear cell carcinoma	Kidney
TCGA-AK-3443-01	TCGA-AK-3443-01					45	MALE	Kidney Clear Cell Renal Carcinoma	No	M0	N0	Stage II	T2					Kidney		kidney clear cell carcinoma	Kidney
TCGA-BP-5007-01	TCGA-BP-5007-01					45	MALE	Kidney Clear Cell Renal Carcinoma	No	M0	N0	Stage II	T2					Kidney		kidney clear cell carcinoma	Kidney
TCGA-BP-5007-11	TCGA-BP-5007-11					45	MALE	Kidney Clear Cell Renal Carcinoma	No	M0	N0	Stage II	T2					Kidney		kidney clear cell carcinoma	Kidney
TCGA-B4-5843-01	TCGA-B4-5843-01					45	MALE	Kidney Clear Cell Renal Carcinoma	No	M0	N0	Stage I	T1	NO		NO		Kidney		kidney clear cell carcinoma	Kidney
TCGA-CW-6096-01	TCGA-CW-6096-01					44	FEMALE	Kidney Clear Cell Renal Carcinoma	No	M0	NX	Stage I	T1a	NO		NO		Kidney		kidney clear cell carcinoma	Kidney
TCGA-BP-4970-01	TCGA-BP-4970-01					44	MALE	Kidney Clear Cell Renal Carcinoma	No	M0	N1	Stage III	T1a					Kidney		kidney clear cell carcinoma	Kidney
TCGA-BP-4970-11	TCGA-BP-4970-11					44	MALE	Kidney Clear Cell Renal Carcinoma	No	M0	N1	Stage III	T1a					Kidney		kidney clear cell carcinoma	Kidney
TCGA-CW-5581-01	TCGA-CW-5581-01					44	MALE	Kidney Clear Cell Renal Carcinoma	No	M0	NX	Stage I	T1b					Kidney		kidney clear cell carcinoma	Kidney
TCGA-CW-5581-11	TCGA-CW-5581-11					44	MALE	Kidney Clear Cell Renal Carcinoma	No	M0	NX	Stage I	T1b					Kidney		kidney clear cell carcinoma	Kidney
TCGA-BP-4972-01	TCGA-BP-4972-01					43	FEMALE	Kidney Clear Cell Renal Carcinoma	No	M0	NX	Stage III	T3a					Kidney		kidney clear cell carcinoma	Kidney
TCGA-BP-4972-11	TCGA-BP-4972-11					43	FEMALE	Kidney Clear Cell Renal Carcinoma	No	M0	NX	Stage III	T3a					Kidney		kidney clear cell carcinoma	Kidney
TCGA-BP-5001-01	TCGA-BP-5001-01					43	FEMALE	Kidney Clear Cell Renal Carcinoma	No	M0	NX	Stage I	T1b					Kidney		kidney clear cell carcinoma	Kidney
TCGA-BP-5001-11	TCGA-BP-5001-11					43	FEMALE	Kidney Clear Cell Renal Carcinoma	No	M0	NX	Stage I	T1b					Kidney		kidney clear cell carcinoma	Kidney
TCGA-BP-4766-01	TCGA-BP-4766-01					43	FEMALE	Kidney Clear Cell Renal Carcinoma	No	M0	NX	Stage I	T1a					Kidney		kidney clear cell carcinoma	Kidney
TCGA-BP-4766-11	TCGA-BP-4766-11					43	FEMALE	Kidney Clear Cell Renal Carcinoma	No	M0	NX	Stage I	T1a					Kidney		kidney clear cell carcinoma	Kidney
TCGA-B0-5115-01	TCGA-B0-5115-01					43	MALE	Kidney Clear Cell Renal Carcinoma	No	M1	N0	Stage IV	T2	NO		NO		Kidney		kidney clear cell carcinoma	Kidney
TCGA-B0-5115-11	TCGA-B0-5115-11					43	MALE	Kidney Clear Cell Renal Carcinoma	No	M1	N0	Stage IV	T2	NO		NO		Kidney		kidney clear cell carcinoma	Kidney
TCGA-CZ-5458-01	TCGA-CZ-5458-01					43	MALE	Kidney Clear Cell Renal Carcinoma	No	M0	NX	Stage III	T3a					Kidney		kidney clear cell carcinoma	Kidney
TCGA-CZ-5458-11	TCGA-CZ-5458-11					43	MALE	Kidney Clear Cell Renal Carcinoma	No	M0	NX	Stage III	T3a					Kidney		kidney clear cell carcinoma	Kidney
TCGA-BP-4765-01	TCGA-BP-4765-01					43	MALE	Kidney Clear Cell Renal Carcinoma	No	M0	NX	Stage I	T1a					Kidney		kidney clear cell carcinoma	Kidney
TCGA-BP-4765-11	TCGA-BP-4765-11					43	MALE	Kidney Clear Cell Renal Carcinoma	No	M0	NX	Stage I	T1a					Kidney		kidney clear cell carcinoma	Kidney
TCGA-B8-5165-01	TCGA-B8-5165-01					43	MALE	Kidney Clear Cell Renal Carcinoma	No	M0	N0	Stage I	T1a	NO		NO	1	Kidney		kidney clear cell carcinoma	Kidney
TCGA-BP-4982-01	TCGA-BP-4982-01					42	MALE	Kidney Clear Cell Renal Carcinoma	No	M0	NX	Stage I	T1b					Kidney		kidney clear cell carcinoma	Kidney
TCGA-BP-4982-11	TCGA-BP-4982-11					42	MALE	Kidney Clear Cell Renal Carcinoma	No	M0	NX	Stage I	T1b					Kidney		kidney clear cell carcinoma	Kidney
TCGA-BP-4762-01	TCGA-BP-4762-01					42	MALE	Kidney Clear Cell Renal Carcinoma	No	M0	NX	Stage I	T1a					Kidney		kidney clear cell carcinoma	Kidney
TCGA-BP-4762-11	TCGA-BP-4762-11					42	MALE	Kidney Clear Cell Renal Carcinoma	No	M0	NX	Stage I	T1a					Kidney		kidney clear cell carcinoma	Kidney
TCGA-BP-4807-01	TCGA-BP-4807-01					42	MALE	Kidney Clear Cell Renal Carcinoma	No	M0	NX	Stage I	T1a					Kidney		kidney clear cell carcinoma	Kidney
TCGA-BP-4807-11	TCGA-BP-4807-11					42	MALE	Kidney Clear Cell Renal Carcinoma	No	M0	NX	Stage I	T1a					Kidney		kidney clear cell carcinoma	Kidney
TCGA-B8-5545-01	TCGA-B8-5545-01					42	MALE	Kidney Clear Cell Renal Carcinoma	No	M0	N0	Stage I	T1a	NO		NO	1	Kidney		kidney clear cell carcinoma	Kidney
TCGA-B8-4146-01	TCGA-B8-4146-01					41	FEMALE	Kidney Clear Cell Renal Carcinoma	No	M0	NX	Stage I	T1b	NO		NO	2	Kidney		kidney clear cell carcinoma	Kidney
TCGA-B8-5552-01	TCGA-B8-5552-01					41	FEMALE	Kidney Clear Cell Renal Carcinoma	No	M0	NX	Stage I	T1b	NO		NO		Kidney		kidney clear cell carcinoma	Kidney
TCGA-B8-5552-11	TCGA-B8-5552-11					41	FEMALE	Kidney Clear Cell Renal Carcinoma	No	M0	NX	Stage I	T1b	NO		NO		Kidney		kidney clear cell carcinoma	Kidney
TCGA-BP-4987-01	TCGA-BP-4987-01					41	FEMALE	Kidney Clear Cell Renal Carcinoma	No	M0	NX	Stage I	T1b					Kidney		kidney clear cell carcinoma	Kidney
TCGA-BP-4987-11	TCGA-BP-4987-11					41	FEMALE	Kidney Clear Cell Renal Carcinoma	No	M0	NX	Stage I	T1b					Kidney		kidney clear cell carcinoma	Kidney
TCGA-DV-5573-01	TCGA-DV-5573-01					41	MALE	Kidney Clear Cell Renal Carcinoma	Yes	M0	NX	Stage I	T1a					Kidney		kidney clear cell carcinoma	Kidney
TCGA-MM-A563-01	TCGA-MM-A563-01					41	MALE	Kidney Clear Cell Renal Carcinoma	No	MX	NX	[Discrepancy]	T3	NO		NO	2	Kidney	1999	kidney clear cell carcinoma	Kidney
TCGA-B0-5117-01	TCGA-B0-5117-01					40	MALE	Kidney Clear Cell Renal Carcinoma	No	M0	NX	Stage I	T1b	NO		NO		Kidney		kidney clear cell carcinoma	Kidney
TCGA-B0-5117-11	TCGA-B0-5117-11					40	MALE	Kidney Clear Cell Renal Carcinoma	No	M0	NX	Stage I	T1b	NO		NO		Kidney		kidney clear cell carcinoma	Kidney
TCGA-BP-4975-01	TCGA-BP-4975-01					40	MALE	Kidney Clear Cell Renal Carcinoma	No	M0	NX	Stage I	T1b					Kidney		kidney clear cell carcinoma	Kidney
TCGA-BP-4975-11	TCGA-BP-4975-11					40	MALE	Kidney Clear Cell Renal Carcinoma	No	M0	NX	Stage I	T1b					Kidney		kidney clear cell carcinoma	Kidney
TCGA-BP-5000-01	TCGA-BP-5000-01					40	MALE	Kidney Clear Cell Renal Carcinoma	No	M0	NX	Stage I	T1b					Kidney		kidney clear cell carcinoma	Kidney
TCGA-BP-5000-11	TCGA-BP-5000-11					40	MALE	Kidney Clear Cell Renal Carcinoma	No	M0	NX	Stage I	T1b					Kidney		kidney clear cell carcinoma	Kidney
TCGA-BP-4758-01	TCGA-BP-4758-01					40	MALE	Kidney Clear Cell Renal Carcinoma	No	M0	NX	Stage I	T1a					Kidney		kidney clear cell carcinoma	Kidney
TCGA-BP-4758-11	TCGA-BP-4758-11					40	MALE	Kidney Clear Cell Renal Carcinoma	No	M0	NX	Stage I	T1a					Kidney		kidney clear cell carcinoma	Kidney
TCGA-BP-4971-01	TCGA-BP-4971-01					40	MALE	Kidney Clear Cell Renal Carcinoma	No	M0	N0	Stage III	T3a					Kidney		kidney clear cell carcinoma	Kidney
TCGA-BP-4971-11	TCGA-BP-4971-11					40	MALE	Kidney Clear Cell Renal Carcinoma	No	M0	N0	Stage III	T3a					Kidney		kidney clear cell carcinoma	Kidney
TCGA-BP-4968-01	TCGA-BP-4968-01					40	MALE	Kidney Clear Cell Renal Carcinoma	No	M0	N0	Stage I	T1b					Kidney		kidney clear cell carcinoma	Kidney
TCGA-BP-4968-11	TCGA-BP-4968-11					40	MALE	Kidney Clear Cell Renal Carcinoma	No	M0	N0	Stage I	T1b					Kidney		kidney clear cell carcinoma	Kidney
TCGA-B0-5707-01	TCGA-B0-5707-01					39	FEMALE	Kidney Clear Cell Renal Carcinoma	No	M0	N0	Stage I	T1a	NO		NO		Kidney		kidney clear cell carcinoma	Kidney
TCGA-BP-5194-01	TCGA-BP-5194-01					39	MALE	Kidney Clear Cell Renal Carcinoma	No	M0	NX	Stage I	T1a					Kidney		kidney clear cell carcinoma	Kidney
TCGA-BP-5194-11	TCGA-BP-5194-11					39	MALE	Kidney Clear Cell Renal Carcinoma	No	M0	NX	Stage I	T1a					Kidney		kidney clear cell carcinoma	Kidney
TCGA-B8-5546-01	TCGA-B8-5546-01					38	FEMALE	Kidney Clear Cell Renal Carcinoma	No	M0	N0	Stage I	T1b					Kidney		kidney clear cell carcinoma	Kidney
TCGA-CZ-5988-01	TCGA-CZ-5988-01					38	MALE	Kidney Clear Cell Renal Carcinoma	No	M0	N0	Stage I	T1b					Kidney		kidney clear cell carcinoma	Kidney
TCGA-CZ-5988-11	TCGA-CZ-5988-11					38	MALE	Kidney Clear Cell Renal Carcinoma	No	M0	N0	Stage I	T1b					Kidney		kidney clear cell carcinoma	Kidney
TCGA-A3-A8OW-01	TCGA-A3-A8OW-01					37	MALE	Kidney Clear Cell Renal Carcinoma	No	MX	NX	Stage III	T3a	NO		NO	2	Kidney	2001	kidney clear cell carcinoma	Kidney
TCGA-BP-4332-01	TCGA-BP-4332-01					36	MALE	Kidney Clear Cell Renal Carcinoma	No	M0	N0	Stage III	T3a					Kidney		kidney clear cell carcinoma	Kidney
TCGA-BP-4332-11	TCGA-BP-4332-11					36	MALE	Kidney Clear Cell Renal Carcinoma	No	M0	N0	Stage III	T3a					Kidney		kidney clear cell carcinoma	Kidney
TCGA-AS-3778-01	TCGA-AS-3778-01					35	MALE	Kidney Clear Cell Renal Carcinoma	No	M0	NX	Stage I	T1a					Kidney		kidney clear cell carcinoma	Kidney
TCGA-CW-6097-01	TCGA-CW-6097-01					32	MALE	Kidney Clear Cell Renal Carcinoma	No	M0	NX	Stage III	T3a					Kidney		kidney clear cell carcinoma	Kidney
TCGA-DV-5569-01	TCGA-DV-5569-01					29	FEMALE	Kidney Clear Cell Renal Carcinoma	No	M0	NX	Stage I	T1a					Kidney		kidney clear cell carcinoma	Kidney
TCGA-DV-5568-01	TCGA-DV-5568-01					26	MALE	Kidney Clear Cell Renal Carcinoma	Yes	M0	NX	Stage I	T1a					Kidney		kidney clear cell carcinoma	Kidney
